# Supplementary material for: Discovering the mechanism of action of drugs with a sparse explainable network
Source: eBioMedicine. 2023 Aug 24;95:104767. doi: 10.1016/j.ebiom.2023.104767 (PMC10474372; doi:10.1016/j.ebiom.2023.104767)
Supplement: Attribution data all genes_mut [file mmc2.xlsx]

## Sheet: Sheet1
Gene	(-)-Parthenolide	(5Z)-7-Oxozeaenol	5-Fluorouracil	681640	A-443654	A-484954	A-770041	A-83-01	Acadesine	ACY-1215	Afatinib	AGI-6780	Akt inhibitor VIII	Alectinib	Alisertib	Alvocidib	Aminofurazanyl-azabenzimidazole 6n	Amuvatinib	Apitolisib	AR-42	Ara-G	ARRY-520	AS601245	AS605240	AST-1306	AT-7519	AT7867	Avagacestat	Axitinib	AZ-628	AZ20	Azd-1480	AZD1208	AZD1332	AZD2014	AZD3514	Azd4547	AZD4877	AZD5438	AZD5582	AZD6482	AZD6738	AZD7762	AZD8055	AZD8186	AZD8835	BAM7	BAY-61-3606 free base	Belinostat
BRAF	0.138614	-1.84848	-0.0390793	0.768776	1.51597	-0.302629	0.351717	-0.312127	-0.23004	0.940265	0.638761	-0.0992629	0.574647	0.00522321	0.987131	1.72213	0.351775	-0.0951257	1.32666	1.28723	-0.485931	2.64186	-0.178521	-0.746226	0.3911	0.825974	0.0439961	-0.357593	0.184087	-0.639242	0.834804	0.20756	-0.0520884	0.00221795	1.14162	0.144153	-0.161983	2.74765	0.332505	1.1848	0.453068	0.767931	1.28532	1.39763	0.921821	0.439151	-0.169976	0.668449	1.15202
KRAS	0.421306	-0.800113	0.376681	1.10653	1.73134	-0.0277398	0.799014	0.0374003	0.0211605	1.2394	0.91401	0.346451	0.915305	0.384852	1.49778	1.9873	0.762075	0.324424	1.46804	1.57043	-0.0318163	2.92422	0.0537585	-0.0724785	0.77274	1.47485	0.534688	-0.0136625	0.607185	0.0680219	1.20173	0.625228	0.403824	0.459647	1.34725	0.526189	0.206312	2.83358	0.731938	1.48157	0.766016	1.11694	1.61714	1.50047	1.23476	0.790614	0.356507	1.01803	1.5819
MUC16	-0.353084	-0.398439	-0.510721	-1.14366	-1.63018	-0.0979235	-0.757446	0.00641099	-0.107449	-1.10649	-0.283882	-0.520909	-0.561775	-0.433304	-1.94568	-2.29892	-0.763384	-0.0470297	-1.03916	-1.63769	-0.269477	-2.92191	-0.0764256	-0.362034	-0.519296	-2.2515	-0.824245	-0.0517889	-0.816494	-0.616589	-1.2323	-0.621795	-0.659152	-0.503364	-1.16105	-0.575202	-0.340278	-3.13678	-0.798557	-1.01075	-0.298146	-1.03319	-1.61531	-1.38537	-0.814785	-0.616865	-0.741521	-0.929047	-1.63259
MYC	-0.365974	-0.460502	-0.486498	-1.05408	-1.46467	-0.0791167	-0.620475	-0.0077397	-0.123269	-0.981318	-0.245049	-0.507161	-0.469847	-0.380273	-1.78159	-2.01645	-0.641415	-0.066945	-0.959599	-1.46133	-0.298061	-2.38755	-0.100139	-0.368125	-0.414216	-2.00557	-0.805041	-0.0570512	-0.773598	-0.625503	-1.08895	-0.53622	-0.647294	-0.432991	-1.09231	-0.564525	-0.341803	-2.53384	-0.725175	-0.807841	-0.248463	-0.888311	-1.52331	-1.31521	-0.667746	-0.50225	-0.727287	-0.810222	-1.50858
TP53	-0.576768	-4.21297	-1.29506	-1.05483	-1.17797	-0.781462	-1.70188	-1.11576	-0.664127	-0.999597	-1.52827	-1.40637	-1.19453	-1.11029	-1.4602	-1.47882	-1.17472	-1.62166	-1.06398	-1.53367	-1.26402	-0.542298	-0.60025	-2.17586	-1.54697	-1.87223	-1.21281	-1.05881	-1.2989	-3.05737	-1.41205	-1.40683	-1.24459	-1.57886	-1.42296	-1.01444	-1.07654	-0.484859	-1.26297	-0.990595	-1.05065	-1.32424	-1.56823	-1.28093	-0.917955	-1.02372	-1.39734	-1.18	-1.67622
BMPR2	-0.308707	-0.90977	-0.574467	-1.00452	-1.51466	-0.229037	-0.880945	-0.258018	-0.197704	-1.04547	-0.784883	-0.576696	-0.721547	-0.467861	-1.44501	-1.82007	-0.693697	-0.460606	-1.2362	-1.539	-0.348886	-2.03553	-0.175272	-0.568281	-0.821444	-1.6127	-0.641083	-0.261257	-0.757957	-0.987967	-1.16541	-0.732867	-0.577042	-0.669939	-1.34085	-0.530546	-0.398608	-2.06087	-0.800994	-1.02949	-0.531325	-1.05329	-1.54691	-1.47198	-0.833518	-0.624191	-0.619238	-0.940308	-1.51987
KMT2D	-0.0911921	0.10985	-0.205609	-0.647198	-1.08888	-0.00905397	-0.345671	0.0832884	0.00098199	-0.67022	-0.140384	-0.168164	-0.257912	-0.133369	-1.04251	-1.41946	-0.325645	0.0888654	-0.723073	-1.05156	-0.0229661	-1.85831	0.0149009	-0.027877	-0.276574	-1.17682	-0.297469	0.0425368	-0.389274	-0.144614	-0.710347	-0.304358	-0.226003	-0.209512	-0.783017	-0.202211	-0.0836799	-2.04142	-0.416768	-0.590572	-0.0961464	-0.603255	-1.01189	-0.954647	-0.429027	-0.259652	-0.252786	-0.535915	-0.980774
SCN7A	0.218463	0.389198	0.35878	0.751498	1.23342	0.0795191	0.606106	0.0771427	0.0780842	0.787876	0.526421	0.358999	0.515818	0.29552	1.16836	1.62447	0.499465	0.226337	0.957056	1.2407	0.166772	1.91298	0.0675752	0.280061	0.537929	1.30701	0.45631	0.0852391	0.520291	0.583076	0.879039	0.480466	0.386684	0.413064	1.03198	0.366016	0.229932	2.12258	0.550288	0.809967	0.365038	0.774736	1.26864	1.18954	0.645488	0.45086	0.412207	0.678998	1.22037
NOTCH1	-0.238681	-0.886352	-0.530206	-0.934962	-1.4752	-0.230495	-0.852547	-0.257261	-0.178403	-0.998103	-0.84714	-0.509594	-0.713741	-0.419536	-1.29297	-1.73376	-0.628985	-0.467145	-1.2386	-1.50189	-0.3019	-1.87002	-0.157031	-0.517622	-0.826223	-1.4633	-0.507588	-0.257973	-0.694501	-0.942774	-1.11118	-0.704581	-0.477413	-0.644896	-1.33868	-0.446064	-0.349145	-1.94722	-0.753871	-1.01942	-0.539113	-1.01781	-1.48873	-1.46807	-0.809258	-0.587131	-0.505637	-0.902575	-1.44416
ERBB4	0.340663	0.400853	0.488915	0.947311	1.4165	0.162318	0.848963	0.231531	0.148068	1.02999	0.862286	0.477738	0.782679	0.447672	1.23893	1.64186	0.709851	0.474367	1.18907	1.39281	0.215632	1.96091	0.145631	0.381082	0.833129	1.31682	0.553879	0.204742	0.650492	0.680198	1.09818	0.689737	0.481739	0.613034	1.20271	0.501951	0.326904	1.92109	0.730749	1.14434	0.631709	1.02382	1.34732	1.28569	0.942046	0.681015	0.481007	0.915833	1.33199
CREBBP	-0.275321	-0.41855	-0.404221	-0.784363	-1.06874	-0.0887201	-0.543685	-0.0490844	-0.108126	-0.741732	-0.183644	-0.41814	-0.382435	-0.329353	-1.32678	-1.50613	-0.539163	-0.0822866	-0.654288	-1.08481	-0.229384	-1.85347	-0.0922584	-0.330001	-0.369664	-1.50986	-0.628648	-0.0848558	-0.601374	-0.508054	-0.833178	-0.468728	-0.509581	-0.398099	-0.767012	-0.445733	-0.278242	-1.97583	-0.587901	-0.640577	-0.197936	-0.697842	-1.10729	-0.89166	-0.522904	-0.412101	-0.566218	-0.643055	-1.13726
IGF1R	-0.189376	-0.445574	-0.346711	-0.741835	-1.12761	-0.0957955	-0.517852	-0.0638068	-0.0896219	-0.74177	-0.272979	-0.35665	-0.366374	-0.272153	-1.17882	-1.49024	-0.458548	-0.101382	-0.778381	-1.14337	-0.183837	-1.72581	-0.0716368	-0.295094	-0.453	-1.32182	-0.504963	-0.0934878	-0.525523	-0.552149	-0.838312	-0.447227	-0.412085	-0.383318	-0.888214	-0.356403	-0.228746	-1.88225	-0.534264	-0.628532	-0.188946	-0.722938	-1.10357	-1.03328	-0.486403	-0.358269	-0.455116	-0.636682	-1.07994
PDCD4	-0.190863	-0.297222	-0.319325	-0.697488	-1.06593	-0.0531389	-0.480642	-0.0231267	-0.0689895	-0.684232	-0.236644	-0.3372	-0.349048	-0.242151	-1.18278	-1.42625	-0.424812	-0.06541	-0.729832	-1.06177	-0.13938	-1.75049	-0.0613109	-0.214859	-0.352232	-1.30127	-0.478861	-0.0515633	-0.493321	-0.444995	-0.758312	-0.394288	-0.388097	-0.32273	-0.83452	-0.35362	-0.207062	-1.84893	-0.501233	-0.603106	-0.169743	-0.639045	-1.11345	-0.983211	-0.468919	-0.326194	-0.412457	-0.577705	-1.10212
PRKAA2	-0.249105	-0.431681	-0.391751	-0.76801	-1.12566	-0.0950398	-0.572693	-0.0799366	-0.10218	-0.761612	-0.347613	-0.402676	-0.444591	-0.315793	-1.21003	-1.47952	-0.513248	-0.16158	-0.794724	-1.13328	-0.204419	-1.75989	-0.0892023	-0.318117	-0.46015	-1.33485	-0.547118	-0.101527	-0.567032	-0.556042	-0.843516	-0.482771	-0.455357	-0.415116	-0.894193	-0.416724	-0.263948	-1.87587	-0.578187	-0.707251	-0.272123	-0.729965	-1.16103	-1.02355	-0.571493	-0.421195	-0.487786	-0.662482	-1.15273
BCL2	-0.221906	-0.151413	-0.316265	-0.772463	-1.09376	-0.0499854	-0.419895	0.00081488	-0.0694657	-0.745803	-0.193966	-0.301943	-0.331889	-0.225435	-1.19355	-1.38137	-0.41934	-0.0185401	-0.733392	-1.06535	-0.134049	-1.65209	-0.0585003	-0.163126	-0.331504	-1.27361	-0.479017	-0.0309423	-0.521328	-0.343552	-0.793296	-0.393111	-0.379419	-0.301719	-0.826953	-0.35594	-0.192632	-1.67284	-0.526595	-0.604704	-0.163229	-0.665546	-1.08433	-0.978079	-0.482848	-0.329977	-0.402903	-0.615196	-1.06573
APOB	0.253735	-0.118262	0.295384	0.731438	1.15157	0.0602226	0.588207	0.103933	0.0624292	0.824975	0.733021	0.274978	0.632975	0.278293	0.924434	1.25354	0.495345	0.312494	1.03824	1.0776	0.0544366	1.65682	0.071996	0.0934282	0.61368	0.919982	0.330537	0.0752507	0.430089	0.292317	0.826102	0.46672	0.276096	0.379347	0.991729	0.340729	0.178624	1.54088	0.511974	0.964878	0.532347	0.780059	1.07957	1.09078	0.79619	0.521086	0.24318	0.699423	1.03336
BPTF	0.225654	0.409558	0.349596	0.688129	1.05624	0.0945026	0.559253	0.102697	0.0934996	0.712911	0.450593	0.350674	0.47413	0.294621	1.05414	1.36684	0.4748	0.228362	0.805704	1.06232	0.181678	1.64427	0.0842429	0.295653	0.491118	1.17573	0.443086	0.107512	0.490606	0.540052	0.788384	0.456775	0.376723	0.400031	0.867874	0.359804	0.234134	1.74857	0.517652	0.721651	0.340029	0.699004	1.08033	0.978047	0.588076	0.427169	0.399577	0.623196	1.06474
GRIA1	0.201583	0.246211	0.286269	0.606232	0.922768	0.0629182	0.461804	0.0471997	0.0662344	0.621427	0.281704	0.297045	0.377062	0.250618	0.956374	1.24383	0.423319	0.116305	0.649885	0.922612	0.140757	1.55027	0.0573184	0.219426	0.377668	1.06777	0.416756	0.0618756	0.421008	0.386639	0.684581	0.374701	0.341058	0.31772	0.704516	0.320307	0.192886	1.69152	0.439118	0.618232	0.243501	0.598141	0.917459	0.809493	0.500984	0.363117	0.36752	0.533018	0.911582
SCN1A	0.130371	0.466172	0.274483	0.54572	0.917452	0.0768238	0.460771	0.0644338	0.0616869	0.569887	0.370644	0.270251	0.357592	0.217595	0.840091	1.24596	0.3618	0.162036	0.684232	0.947824	0.139714	1.35594	0.0478217	0.258209	0.40621	0.973379	0.323411	0.0794805	0.389466	0.516609	0.656166	0.367954	0.281732	0.326572	0.770199	0.253015	0.171192	1.62419	0.412189	0.567949	0.231979	0.575817	0.936826	0.889114	0.439557	0.312681	0.308458	0.500056	0.89861
CCND3	-0.170011	-0.35348	-0.302648	-0.663479	-0.984177	-0.0797899	-0.470091	-0.080856	-0.0752516	-0.674888	-0.396268	-0.287746	-0.398179	-0.229707	-0.98686	-1.1907	-0.3895	-0.175786	-0.763721	-0.979959	-0.138149	-1.38785	-0.066346	-0.221286	-0.436285	-1.07126	-0.363082	-0.0864494	-0.45595	-0.481001	-0.736479	-0.401876	-0.30819	-0.33933	-0.823794	-0.296365	-0.188295	-1.36222	-0.477852	-0.624133	-0.27143	-0.647142	-0.982392	-0.928987	-0.499531	-0.351416	-0.319371	-0.578558	-0.964436
KCNB2	0.118211	0.134633	0.185304	0.458239	0.757424	0.0122821	0.289071	-0.0283018	0.0223167	0.460453	0.111032	0.188951	0.212309	0.143442	0.796579	1.07555	0.273581	-0.00556632	0.500913	0.755899	0.079745	1.37008	0.0127982	0.116562	0.21267	0.90188	0.305511	-0.00425961	0.306161	0.252114	0.513186	0.237215	0.23884	0.184997	0.56297	0.21024	0.11293	1.58109	0.30916	0.411994	0.0978174	0.428907	0.773537	0.685016	0.316888	0.215763	0.267441	0.377185	0.750767
DDX3X	-0.104133	-0.220077	-0.209406	-0.509608	-0.821242	-0.0387835	-0.302894	0.00773004	-0.0379333	-0.504116	-0.125638	-0.203288	-0.209536	-0.144773	-0.836981	-1.1079	-0.271683	-0.0018285	-0.546408	-0.823073	-0.0980575	-1.30276	-0.0248252	-0.142346	-0.23886	-0.945021	-0.300265	-0.0205833	-0.344217	-0.314162	-0.564364	-0.265024	-0.244434	-0.210707	-0.630903	-0.209786	-0.124523	-1.46235	-0.345667	-0.405871	-0.0837039	-0.47027	-0.81534	-0.762877	-0.304665	-0.207837	-0.274068	-0.414777	-0.783308
TNIK	0.216815	0.307074	0.31072	0.611461	0.952128	0.0851587	0.50303	0.118309	0.0882629	0.649669	0.491694	0.309405	0.460547	0.267161	0.894432	1.17196	0.422382	0.263408	0.778197	0.942709	0.157154	1.43529	0.0851515	0.253062	0.477549	0.97321	0.378273	0.108456	0.425795	0.46832	0.702384	0.414211	0.323423	0.363512	0.809878	0.323503	0.21103	1.47564	0.459249	0.676098	0.361891	0.635422	0.971658	0.902348	0.55843	0.399765	0.3335	0.566723	0.945326
HSF1	-0.193638	-0.295939	-0.279687	-0.602538	-0.86021	-0.0606907	-0.39964	-0.0461887	-0.072516	-0.592143	-0.236586	-0.283226	-0.318205	-0.227474	-0.970973	-1.1316	-0.378788	-0.101979	-0.606225	-0.859713	-0.153032	-1.38474	-0.0626268	-0.219216	-0.330618	-1.08058	-0.416877	-0.061668	-0.428392	-0.39839	-0.652581	-0.345428	-0.337902	-0.289403	-0.666916	-0.306404	-0.190448	-1.42516	-0.427041	-0.520172	-0.198185	-0.558468	-0.866266	-0.772562	-0.425247	-0.317137	-0.369496	-0.502124	-0.860772
ASH1L	-0.15258	0.0630833	-0.188532	-0.51821	-0.778135	-0.0155784	-0.302344	0.0253684	-0.025664	-0.528486	-0.153776	-0.183852	-0.261064	-0.158438	-0.813737	-1.00425	-0.311706	0.0047612	-0.53616	-0.743348	-0.0537374	-1.36568	-0.0205943	-0.059504	-0.242689	-0.88806	-0.31452	0.00634527	-0.324723	-0.135846	-0.548482	-0.258698	-0.240181	-0.189907	-0.557669	-0.233526	-0.112285	-1.42933	-0.339592	-0.496239	-0.14804	-0.473518	-0.728753	-0.663558	-0.395998	-0.264582	-0.254702	-0.428737	-0.718994
IKBKE	-0.200436	-0.599363	-0.33228	-0.603711	-0.91609	-0.0986919	-0.494748	-0.109681	-0.102227	-0.599824	-0.365383	-0.355607	-0.38163	-0.274778	-0.978977	-1.2298	-0.414435	-0.214865	-0.689095	-0.950197	-0.217857	-1.3569	-0.0878825	-0.35044	-0.429481	-1.09845	-0.453051	-0.120326	-0.460892	-0.635611	-0.700593	-0.402435	-0.387012	-0.368792	-0.783123	-0.340067	-0.242489	-1.44757	-0.456576	-0.552352	-0.258999	-0.606152	-0.973864	-0.89455	-0.451304	-0.351214	-0.422538	-0.529512	-0.947549
CYP1B1	-0.0780419	0.146382	-0.114288	-0.422217	-0.718534	0.00950769	-0.189096	0.0591498	0.00435858	-0.440116	-0.0850673	-0.0957289	-0.164914	-0.0740165	-0.689356	-0.918451	-0.194984	0.0650877	-0.494117	-0.67707	-0.00405918	-1.25741	0.00774343	0.0168652	-0.163207	-0.750778	-0.19522	0.0391991	-0.235163	-0.0455565	-0.45067	-0.173331	-0.140233	-0.106674	-0.518033	-0.13698	-0.0471426	-1.32849	-0.252478	-0.382667	-0.070017	-0.381031	-0.671746	-0.637927	-0.285698	-0.16202	-0.152235	-0.339182	-0.642375
TGFB1	-0.142328	-0.230009	-0.236532	-0.514653	-0.822835	-0.0490999	-0.351279	-0.0333362	-0.05222	-0.523275	-0.280958	-0.224577	-0.299797	-0.174058	-0.819768	-1.06941	-0.302296	-0.100111	-0.621174	-0.81586	-0.109411	-1.28763	-0.0458937	-0.16058	-0.301641	-0.91739	-0.303858	-0.0452525	-0.3596	-0.339183	-0.567131	-0.299327	-0.253158	-0.245516	-0.677491	-0.238632	-0.144885	-1.40656	-0.370982	-0.493088	-0.196612	-0.489828	-0.859357	-0.793684	-0.391769	-0.2655	-0.271506	-0.441195	-0.827193
PRKDC	0.195918	0.123471	0.278487	0.596509	0.870159	0.083296	0.48591	0.0881327	0.0735959	0.635921	0.407648	0.273561	0.431167	0.255767	0.814034	1.0355	0.430886	0.184233	0.679009	0.84757	0.106386	1.29545	0.0693864	0.180523	0.447779	0.877725	0.351413	0.0886685	0.397791	0.318015	0.669987	0.39707	0.293838	0.338073	0.691851	0.300128	0.180815	1.2959	0.441512	0.680154	0.314886	0.614997	0.800278	0.757445	0.552995	0.394714	0.296741	0.554249	0.799021
MAPT	-0.0196153	0.251421	-0.0479355	-0.322578	-0.605588	0.0428065	-0.0920567	0.121528	0.037991	-0.331572	0.0514614	-0.0298959	-0.0552697	-0.0107189	-0.56233	-0.823487	-0.114542	0.166386	-0.366444	-0.565814	0.0452107	-1.12424	0.0445187	0.0897701	-0.0516718	-0.622876	-0.131732	0.0891051	-0.159673	0.0616284	-0.339058	-0.0877154	-0.0806685	-0.0247459	-0.401255	-0.068516	0.00655872	-1.30522	-0.168326	-0.255029	0.0397607	-0.271077	-0.547146	-0.534933	-0.167416	-0.0705659	-0.0951917	-0.23724	-0.507769
EZH2	-0.0958801	0.0722428	-0.101218	-0.330754	-0.522088	0.0461594	-0.0839384	0.139619	0.00764774	-0.276312	0.183871	-0.123253	-0.02029	-0.0486004	-0.683654	-0.86547	-0.136693	0.210018	-0.229175	-0.510514	-0.0461493	-1.04043	0.0152261	-0.00842394	0.0620894	-0.756794	-0.279474	0.0877635	-0.222313	-0.0301589	-0.306826	-0.0779713	-0.204439	-0.0241111	-0.318239	-0.166314	-0.0625896	-1.30014	-0.188001	-0.157432	0.0957149	-0.203507	-0.58546	-0.462527	-0.114966	-0.0522706	-0.239287	-0.194151	-0.560831
CTSB	-0.10424	-0.0232644	-0.178249	-0.483543	-0.745467	-0.0301188	-0.263362	0.0077312	-0.028629	-0.488483	-0.153321	-0.154615	-0.21479	-0.123296	-0.763761	-0.928441	-0.250653	-0.00722922	-0.513872	-0.721824	-0.0568956	-1.19252	-0.0212055	-0.0696185	-0.230435	-0.836254	-0.246782	-0.0101652	-0.307913	-0.178221	-0.51791	-0.243754	-0.193802	-0.182034	-0.557195	-0.181736	-0.0943156	-1.17624	-0.321968	-0.416351	-0.114523	-0.442253	-0.710676	-0.659215	-0.320292	-0.20946	-0.20902	-0.398709	-0.697304
KDR	0.167306	-0.121575	0.138762	0.420163	0.619329	-0.025618	0.221404	-0.0331363	0.00979244	0.420476	0.113459	0.150993	0.22513	0.131314	0.726591	0.841828	0.255991	0.00752284	0.429195	0.582358	0.0394117	1.25648	0.0130695	0.0224944	0.161264	0.762749	0.289166	-0.0304565	0.252962	0.0885329	0.431674	0.181325	0.211145	0.123336	0.432279	0.219156	0.0955678	1.26945	0.254896	0.401499	0.15181	0.362914	0.627074	0.528511	0.342565	0.231398	0.217841	0.3292	0.619113
KDM3A	0.051541	0.215938	0.153669	0.365823	0.661728	0.0121126	0.271719	-0.0356887	0.00528872	0.374812	0.149823	0.147798	0.182054	0.1092	0.61392	0.965218	0.219471	0.0018506	0.45066	0.680922	0.0558328	1.0641	-0.0081059	0.113252	0.19939	0.730832	0.208724	-0.00825989	0.249512	0.273426	0.43934	0.206371	0.172643	0.16799	0.520386	0.140238	0.0789808	1.38129	0.25623	0.357298	0.0766194	0.367832	0.669613	0.635039	0.257302	0.171186	0.19935	0.313562	0.634835
CENPE	-0.176912	-0.530382	-0.341215	-0.562169	-0.79653	-0.122672	-0.484822	-0.115586	-0.10711	-0.557392	-0.277921	-0.340825	-0.342309	-0.276778	-0.883199	-1.06435	-0.418038	-0.175577	-0.538872	-0.831636	-0.211228	-1.21492	-0.0910839	-0.352644	-0.397428	-1.0354	-0.425414	-0.134509	-0.457177	-0.529503	-0.644814	-0.415685	-0.368837	-0.383096	-0.628169	-0.315013	-0.231594	-1.30632	-0.464227	-0.51407	-0.214243	-0.566609	-0.811026	-0.690695	-0.412467	-0.335773	-0.412512	-0.511843	-0.83217
PRKG1	-0.191903	-0.506037	-0.359621	-0.611691	-0.870439	-0.130335	-0.521686	-0.140454	-0.115703	-0.620122	-0.410827	-0.35602	-0.415156	-0.287971	-0.912625	-1.06941	-0.431113	-0.245074	-0.673551	-0.885532	-0.215032	-1.23664	-0.101939	-0.343837	-0.459921	-1.02959	-0.418412	-0.148297	-0.480429	-0.554238	-0.691455	-0.443695	-0.369906	-0.403501	-0.739742	-0.331692	-0.245062	-1.23548	-0.496074	-0.596154	-0.296791	-0.619287	-0.896904	-0.808848	-0.486666	-0.376249	-0.401061	-0.561678	-0.902269
CYP4F2	0.0895896	-0.0250571	0.122783	0.37549	0.644698	-0.00929272	0.221486	-0.0435422	0.00010693	0.394716	0.138856	0.119334	0.193478	0.0968113	0.61016	0.871081	0.209073	-0.0096591	0.46715	0.62488	0.0247331	1.13327	-0.00440915	0.0293238	0.182912	0.674461	0.205088	-0.0283789	0.222328	0.13242	0.418923	0.177598	0.155163	0.125609	0.491318	0.150863	0.0655499	1.31066	0.23603	0.378663	0.107916	0.358576	0.633918	0.599651	0.293051	0.182893	0.166856	0.313791	0.600215
MAP3K5	-0.166934	-0.45514	-0.326021	-0.571323	-0.850592	-0.125014	-0.501461	-0.127904	-0.106006	-0.589193	-0.383424	-0.330609	-0.38505	-0.267962	-0.850169	-1.05114	-0.40853	-0.219075	-0.656109	-0.863011	-0.1894	-1.19901	-0.0917363	-0.311248	-0.44626	-0.966063	-0.391936	-0.13774	-0.437026	-0.511262	-0.66007	-0.414817	-0.343343	-0.376716	-0.718295	-0.304331	-0.222916	-1.24471	-0.458333	-0.574592	-0.262376	-0.593565	-0.848163	-0.789889	-0.456882	-0.348106	-0.373443	-0.530727	-0.846646
PCSK9	-0.151113	-0.296205	-0.249829	-0.512817	-0.772466	-0.0655478	-0.377966	-0.0623159	-0.0667457	-0.517436	-0.270977	-0.254059	-0.303737	-0.201398	-0.808835	-0.985625	-0.327521	-0.129603	-0.574403	-0.773076	-0.132105	-1.18258	-0.0581262	-0.204643	-0.326132	-0.897204	-0.336904	-0.0713391	-0.366113	-0.385437	-0.573145	-0.314765	-0.282234	-0.270969	-0.627791	-0.257596	-0.168673	-1.21633	-0.373702	-0.477201	-0.200086	-0.49875	-0.777288	-0.71956	-0.383929	-0.281405	-0.3034	-0.44391	-0.76314
TIPARP	-0.145127	-0.169986	-0.21841	-0.484026	-0.716691	-0.0569873	-0.326928	-0.0420534	-0.0567708	-0.49173	-0.210331	-0.210281	-0.267473	-0.174277	-0.747168	-0.908946	-0.302694	-0.078498	-0.512746	-0.706704	-0.0995664	-1.14054	-0.0507296	-0.146964	-0.290141	-0.826632	-0.305696	-0.053179	-0.332599	-0.273311	-0.527102	-0.288211	-0.246399	-0.23782	-0.554738	-0.232886	-0.137714	-1.17518	-0.348916	-0.454106	-0.16616	-0.46216	-0.704494	-0.632472	-0.362275	-0.255354	-0.263899	-0.419216	-0.700403
NRAS	-0.15488	-0.817186	-0.300913	-0.411489	-0.508877	-0.0893598	-0.298018	-0.0560653	-0.101761	-0.313987	0.0984714	-0.345436	-0.0984822	-0.228511	-0.906544	-0.921732	-0.302701	-0.0306815	-0.17542	-0.596575	-0.290633	-0.991917	-0.076746	-0.435498	-0.115349	-1.11614	-0.504501	-0.0972704	-0.420198	-0.596188	-0.450065	-0.262445	-0.423737	-0.260916	-0.332675	-0.299394	-0.241867	-1.1822	-0.341145	-0.131891	0.0147126	-0.327071	-0.633691	-0.412501	-0.115264	-0.170379	-0.518057	-0.292358	-0.676473
CASP8	-0.153441	-0.708239	-0.320492	-0.536038	-0.835083	-0.11387	-0.487904	-0.149919	-0.102232	-0.54817	-0.465506	-0.327819	-0.390999	-0.250177	-0.827296	-1.04699	-0.357281	-0.291416	-0.694446	-0.875078	-0.214563	-1.07627	-0.0887685	-0.375172	-0.462638	-0.938745	-0.347858	-0.148403	-0.419532	-0.69138	-0.647716	-0.397978	-0.318435	-0.37867	-0.776225	-0.282987	-0.22522	-1.10863	-0.426999	-0.51778	-0.295681	-0.574186	-0.897588	-0.862593	-0.421767	-0.327439	-0.342166	-0.497397	-0.870256
SMARCA4	-0.0732195	0.80546	0.0139191	-0.286387	-0.440942	0.0846989	-0.0144628	0.151792	0.0606218	-0.318988	0.0353015	0.052054	-0.0930708	0.0104037	-0.415142	-0.464567	-0.111048	0.192893	-0.297267	-0.326149	0.136263	-1.00561	0.0502949	0.271874	-0.0018227	-0.402586	-0.0724053	0.137569	-0.0881156	0.437487	-0.238438	-0.0362638	-0.012193	0.0514118	-0.215573	-0.0577107	0.0549816	-0.907007	-0.1208	-0.331398	-0.0412409	-0.21009	-0.311965	-0.287889	-0.260697	-0.114151	0.00566284	-0.210627	-0.312257
CAMK2A	-0.105922	-0.097915	-0.208152	-0.460812	-0.707947	-0.0463073	-0.31439	-0.019955	-0.0416583	-0.468346	-0.181817	-0.189755	-0.237829	-0.150107	-0.718101	-0.869175	-0.278443	-0.0456899	-0.499574	-0.691193	-0.0681685	-1.11097	-0.0357802	-0.108972	-0.257045	-0.783727	-0.266371	-0.0360672	-0.322066	-0.22314	-0.497752	-0.275452	-0.217728	-0.22039	-0.552643	-0.202577	-0.114807	-1.12559	-0.344245	-0.431029	-0.126996	-0.434655	-0.706556	-0.63418	-0.327965	-0.222165	-0.232681	-0.401058	-0.705702
MKNK2	-0.103531	-0.0156229	-0.164381	-0.437361	-0.680039	-0.0282272	-0.258244	0.00660647	-0.0252773	-0.452247	-0.18573	-0.140402	-0.231429	-0.119827	-0.668126	-0.835786	-0.239707	-0.0227976	-0.493983	-0.653404	-0.04675	-1.09457	-0.0199418	-0.0598232	-0.227767	-0.739021	-0.214885	-0.00828506	-0.276105	-0.156766	-0.46889	-0.229391	-0.170522	-0.172436	-0.518858	-0.169673	-0.0860148	-1.11008	-0.295033	-0.423265	-0.142757	-0.40822	-0.649493	-0.608695	-0.333524	-0.215588	-0.179175	-0.370675	-0.635702
PLCG2	0.0993546	0.0789361	0.172795	0.424311	0.752173	0.0358457	0.329757	0.0423982	0.0289311	0.478954	0.414468	0.153298	0.328892	0.133514	0.575888	0.880952	0.246226	0.158746	0.661351	0.726728	0.0461929	1.05859	0.0275192	0.0813742	0.347422	0.607729	0.168392	0.0364753	0.256178	0.259183	0.500546	0.264913	0.147804	0.215611	0.670851	0.164212	0.0939359	1.13379	0.298154	0.519695	0.259519	0.460049	0.748393	0.76693	0.409157	0.255611	0.143513	0.403306	0.694115
SLC22A16	-0.176162	-0.582471	-0.332842	-0.553624	-0.788039	-0.111799	-0.469317	-0.118949	-0.104037	-0.540932	-0.34052	-0.344438	-0.355968	-0.265023	-0.861982	-1.01736	-0.388018	-0.213389	-0.588795	-0.820143	-0.218459	-1.10421	-0.0885144	-0.349328	-0.387075	-0.976581	-0.410264	-0.129928	-0.448602	-0.577771	-0.628603	-0.389334	-0.363831	-0.35986	-0.674327	-0.315005	-0.236539	-1.1608	-0.443224	-0.49897	-0.244385	-0.546116	-0.836309	-0.754584	-0.409644	-0.328474	-0.398593	-0.488649	-0.832183
VCAM1	-0.178541	-0.657339	-0.353702	-0.567316	-0.847596	-0.144608	-0.534335	-0.172323	-0.124488	-0.582356	-0.479108	-0.366152	-0.426261	-0.289797	-0.846958	-1.04177	-0.410207	-0.304596	-0.694945	-0.879585	-0.239379	-1.11312	-0.10876	-0.395886	-0.489278	-0.96927	-0.393749	-0.173947	-0.453537	-0.656218	-0.671984	-0.435108	-0.360869	-0.411792	-0.767184	-0.318747	-0.254999	-1.12754	-0.465733	-0.576083	-0.320025	-0.60444	-0.884819	-0.839166	-0.470601	-0.368119	-0.391763	-0.533711	-0.872566
PRKCE	-0.21434	-0.592201	-0.342879	-0.533697	-0.722928	-0.105424	-0.445338	-0.124269	-0.116171	-0.502187	-0.284043	-0.364911	-0.337862	-0.276288	-0.922143	-1.00168	-0.389421	-0.212286	-0.501474	-0.757259	-0.247635	-1.15734	-0.105523	-0.374609	-0.33132	-1.05906	-0.464788	-0.133326	-0.455206	-0.560979	-0.587919	-0.374438	-0.401071	-0.349159	-0.590318	-0.34628	-0.255834	-1.17203	-0.436284	-0.451461	-0.236141	-0.498346	-0.82855	-0.659828	-0.386194	-0.321105	-0.447569	-0.456483	-0.849882
CACNA1D	-0.0471404	0.00732176	-0.0792341	-0.291601	-0.456693	0.0236552	-0.117197	0.0989959	0.0139588	-0.26326	0.169846	-0.0988671	-0.0131035	-0.0602613	-0.583987	-0.757871	-0.159012	0.177459	-0.188931	-0.463658	-0.0199875	-0.954745	0.0259793	-0.0218511	-0.0280077	-0.683075	-0.243517	0.0576996	-0.186312	-0.0651509	-0.313135	-0.0962737	-0.1695	-0.0562159	-0.252609	-0.122513	-0.0443296	-1.19585	-0.165628	-0.160908	0.0985945	-0.235202	-0.412088	-0.352711	-0.101751	-0.0724945	-0.202954	-0.19873	-0.409313
PLCG1	-0.295958	-0.721247	-0.459172	-0.680674	-0.847547	-0.178331	-0.633735	-0.224424	-0.174974	-0.669372	-0.469465	-0.47915	-0.506294	-0.398576	-1.01314	-1.05625	-0.552961	-0.356543	-0.651038	-0.880217	-0.310917	-1.20628	-0.162006	-0.488464	-0.536894	-1.14244	-0.571178	-0.224244	-0.577088	-0.707377	-0.753645	-0.539468	-0.501977	-0.511321	-0.723007	-0.458011	-0.34503	-1.13555	-0.583647	-0.654862	-0.383035	-0.680469	-0.902469	-0.755753	-0.567672	-0.479262	-0.537474	-0.629598	-0.940338
EGFR	-0.00758507	0.32072	0.0252119	0.0826989	0.1035	-0.0592308	-0.0965158	-0.178082	-0.0289854	-0.0343683	-0.60209	0.0707897	-0.281245	-0.00907277	0.513026	0.576428	0.0150335	-0.352115	-0.233986	0.177466	0.0950558	0.654816	-0.0575643	0.10723	-0.278494	0.705978	0.274976	-0.105465	0.121132	0.129677	0.0637376	-0.0724943	0.188791	-0.0753869	-0.0908137	0.0649866	0.0321783	1.08257	0.0190773	-0.270915	-0.381468	-0.048581	0.185767	0.0202831	-0.248233	-0.125587	0.278284	-0.0583054	0.203746
KDM2B	-0.12805	-0.0607854	-0.246816	-0.538147	-0.827223	-0.106182	-0.424947	-0.094159	-0.071831	-0.59714	-0.425724	-0.214903	-0.38782	-0.199028	-0.667192	-0.859749	-0.344933	-0.170022	-0.699026	-0.787869	-0.0863656	-1.08186	-0.0650362	-0.137224	-0.44442	-0.714639	-0.239017	-0.0957264	-0.350585	-0.252178	-0.609475	-0.369444	-0.211205	-0.309707	-0.696483	-0.219959	-0.140398	-1.01585	-0.407223	-0.624986	-0.2871	-0.57553	-0.733497	-0.75473	-0.491801	-0.329517	-0.212201	-0.520931	-0.719927
PTPRG	-0.215437	-0.728271	-0.387482	-0.598923	-0.865967	-0.166158	-0.589978	-0.216578	-0.146266	-0.620093	-0.571519	-0.398584	-0.493652	-0.326067	-0.851384	-1.03441	-0.452454	-0.379169	-0.737496	-0.899556	-0.258735	-1.08999	-0.133902	-0.42955	-0.55309	-0.953479	-0.415786	-0.207471	-0.482111	-0.720049	-0.707553	-0.483021	-0.384236	-0.460973	-0.804921	-0.356537	-0.282925	-1.05878	-0.504622	-0.638896	-0.392537	-0.646949	-0.918411	-0.859695	-0.533433	-0.418101	-0.406094	-0.577574	-0.91145
IFNAR1	-0.165499	-0.278451	-0.29608	-0.557142	-0.790037	-0.111417	-0.4289	-0.104923	-0.0942131	-0.570815	-0.325516	-0.286922	-0.351207	-0.235989	-0.810585	-0.898194	-0.370335	-0.16934	-0.606122	-0.777565	-0.157742	-1.13223	-0.0829902	-0.236089	-0.386857	-0.88752	-0.353978	-0.114513	-0.413217	-0.377632	-0.610897	-0.376766	-0.306191	-0.327836	-0.648365	-0.281748	-0.195908	-1.02952	-0.434794	-0.537693	-0.243424	-0.550383	-0.770158	-0.712365	-0.436194	-0.322747	-0.326496	-0.504639	-0.778796
CPS1	0.250669	0.463295	0.341061	0.579079	0.833275	0.127956	0.528634	0.192264	0.128075	0.615282	0.553251	0.346253	0.499114	0.305531	0.812493	0.974171	0.440049	0.359994	0.720452	0.832688	0.212438	1.1844	0.126807	0.331591	0.519552	0.869953	0.390394	0.170514	0.430301	0.553222	0.665306	0.439586	0.346804	0.406101	0.742809	0.350181	0.251891	1.08252	0.462758	0.665214	0.425329	0.615979	0.875592	0.787886	0.571222	0.429789	0.357659	0.556101	0.867759
HTT	0.147352	0.308884	0.195511	0.406435	0.621544	0.0367845	0.280712	0.0276448	0.0524471	0.391822	0.161538	0.219868	0.221441	0.164661	0.716454	0.887196	0.26156	0.0776624	0.436917	0.636075	0.131268	1.06705	0.0436744	0.184512	0.214489	0.801951	0.322273	0.0398802	0.295949	0.354338	0.451391	0.224523	0.262304	0.193099	0.49904	0.231423	0.148747	1.17029	0.281087	0.346147	0.137932	0.374926	0.674148	0.600286	0.287876	0.216643	0.289934	0.328168	0.650251
TRPV4	0.156425	0.644603	0.295277	0.478109	0.781197	0.112848	0.467091	0.155326	0.101553	0.504801	0.488821	0.300957	0.395704	0.238766	0.70834	0.997514	0.337925	0.304322	0.663175	0.817965	0.191113	1.03008	0.0924084	0.332951	0.45106	0.797082	0.307489	0.147525	0.370838	0.631525	0.585977	0.376226	0.284663	0.358052	0.739407	0.266983	0.208748	1.13483	0.392274	0.520573	0.312404	0.529485	0.86182	0.820344	0.425277	0.317923	0.299859	0.462709	0.823142
CACNA1S	0.199344	0.438564	0.31276	0.542656	0.786592	0.123783	0.490987	0.155098	0.111417	0.571277	0.427873	0.311209	0.419839	0.274931	0.757839	0.958338	0.4097	0.268356	0.623044	0.797267	0.182304	1.11854	0.104493	0.300288	0.459965	0.837153	0.354699	0.149378	0.403921	0.494381	0.627217	0.41097	0.314333	0.376749	0.667278	0.305952	0.220201	1.13521	0.436902	0.594404	0.323833	0.575659	0.791598	0.713192	0.492863	0.375688	0.329341	0.519135	0.79257
MTOR	0.0401213	0.134454	0.157137	0.392244	0.793195	0.0593521	0.367758	0.101909	0.0226406	0.496811	0.616557	0.111536	0.388417	0.113248	0.384251	0.803945	0.214981	0.267947	0.791388	0.769352	0.00817068	0.841906	0.0240593	0.0818352	0.485405	0.378203	0.0288066	0.0763085	0.209423	0.326431	0.516323	0.300226	0.0516388	0.259392	0.786406	0.0950515	0.0612547	0.893801	0.290501	0.584778	0.339088	0.508784	0.739888	0.867255	0.446495	0.262375	0.0236058	0.433043	0.654734
APOA1	0.238711	0.431215	0.331536	0.569263	0.83014	0.113592	0.572194	0.189272	0.112986	0.613787	0.60575	0.348869	0.523283	0.309449	0.757685	0.964916	0.457342	0.379154	0.729821	0.832396	0.17924	1.09135	0.112302	0.315684	0.554743	0.793523	0.38323	0.161487	0.414604	0.554638	0.679378	0.447905	0.340278	0.41846	0.740734	0.350902	0.241866	0.99587	0.455026	0.699461	0.437152	0.633269	0.827505	0.772374	0.589275	0.441634	0.335115	0.559333	0.82609
MYH9	0.125842	0.0996501	0.197242	0.425158	0.623187	0.0423191	0.312355	0.0207788	0.0403695	0.433953	0.163193	0.188773	0.242485	0.16647	0.655407	0.827243	0.294784	0.0509896	0.418455	0.617121	0.0788132	1.0477	0.0339513	0.127712	0.248894	0.744948	0.277467	0.034679	0.297095	0.206746	0.470723	0.263873	0.223781	0.218531	0.451216	0.207888	0.119571	1.1416	0.313942	0.423527	0.144145	0.413039	0.593104	0.511762	0.335715	0.245327	0.242928	0.374568	0.604062
TRPM5	-0.153506	-0.511421	-0.297599	-0.49969	-0.730826	-0.100345	-0.42876	-0.105903	-0.0921637	-0.495087	-0.301118	-0.305036	-0.318404	-0.235453	-0.782654	-0.952085	-0.351213	-0.184042	-0.538778	-0.760212	-0.184446	-1.04908	-0.0790945	-0.3065	-0.360611	-0.889657	-0.365471	-0.117116	-0.400431	-0.516437	-0.573518	-0.358596	-0.320651	-0.330311	-0.620837	-0.279626	-0.205829	-1.11465	-0.404456	-0.458429	-0.21037	-0.501691	-0.774713	-0.69307	-0.370391	-0.291633	-0.349966	-0.449312	-0.773012
ERBB2	-0.1182	0.0221052	-0.149934	-0.460052	-0.760204	-0.0548133	-0.309154	-0.0577399	-0.0371147	-0.531838	-0.389324	-0.131752	-0.333539	-0.134296	-0.525832	-0.796215	-0.25713	-0.129503	-0.676688	-0.715631	-0.0303872	-0.989799	-0.036112	-0.0452706	-0.398388	-0.518167	-0.162593	-0.0491157	-0.240066	-0.189885	-0.532637	-0.270796	-0.131916	-0.213798	-0.655855	-0.167169	-0.0853021	-0.977353	-0.29476	-0.552093	-0.262664	-0.506941	-0.641036	-0.735826	-0.441522	-0.273841	-0.114896	-0.439976	-0.58286
EPHA4	-0.0685759	0.14679	-0.104197	-0.303769	-0.442823	0.0197583	-0.1224	0.0838583	0.00545424	-0.278607	0.139779	-0.0947058	-0.0418975	-0.0688377	-0.578244	-0.66993	-0.17158	0.145821	-0.169547	-0.424448	-0.0107385	-0.974162	0.011303	-0.0014549	-0.0184953	-0.665419	-0.226804	0.0498609	-0.207329	0.0314495	-0.295714	-0.122729	-0.160856	-0.0731966	-0.219379	-0.129582	-0.0455573	-1.08062	-0.201954	-0.196287	0.0564434	-0.228242	-0.418788	-0.292321	-0.137675	-0.0924068	-0.189195	-0.219659	-0.443153
ARID4A	-0.242925	-0.967352	-0.432626	-0.60193	-0.887012	-0.197345	-0.641782	-0.286082	-0.179558	-0.627998	-0.712572	-0.445325	-0.561018	-0.362352	-0.847623	-1.0468	-0.467804	-0.511059	-0.812723	-0.937828	-0.322591	-1.03957	-0.167551	-0.533407	-0.62679	-0.954168	-0.426204	-0.262519	-0.508305	-0.895298	-0.727405	-0.523612	-0.41051	-0.517189	-0.892068	-0.3839	-0.327555	-0.994254	-0.528849	-0.665452	-0.483651	-0.671651	-1.00666	-0.943115	-0.570115	-0.456196	-0.434292	-0.597526	-0.982869
NLRP3	-0.0152037	-0.613227	-0.0714354	0.149104	0.320611	-0.12544	-0.0740377	-0.196312	-0.0980985	0.156385	-0.16493	-0.0973436	-0.0436578	-0.0799474	0.331282	0.469646	-0.00026741	-0.250751	0.156641	0.257045	-0.152809	0.867035	-0.0917062	-0.268627	-0.114413	0.352748	0.0110977	-0.176625	0.0145409	-0.345068	0.123432	-0.0567934	-0.0380643	-0.122353	0.134401	-0.0223138	-0.0979838	0.968766	0.0213788	0.120816	-0.0913262	0.0787263	0.2694	0.23111	0.0696993	-0.0130446	-0.0406399	0.0727196	0.253495
AR	0.078755	0.65984	0.240678	0.379763	0.62172	0.0942328	0.342343	0.0740905	0.0728429	0.365511	0.176621	0.251707	0.198413	0.176939	0.664069	0.927838	0.257059	0.11322	0.408393	0.687375	0.18498	0.892749	0.0516497	0.321752	0.272082	0.819137	0.292687	0.099264	0.324121	0.547219	0.470747	0.28053	0.262768	0.271286	0.528354	0.197735	0.165776	1.1544	0.312928	0.299222	0.091841	0.395026	0.682998	0.615907	0.221272	0.187053	0.310653	0.337614	0.66515
GNA12	-0.1473	-0.366838	-0.282364	-0.511275	-0.738368	-0.105194	-0.407149	-0.103314	-0.0923809	-0.515972	-0.286715	-0.283221	-0.309839	-0.226254	-0.757916	-0.893207	-0.344576	-0.16623	-0.552811	-0.742883	-0.163616	-1.04436	-0.0799634	-0.253957	-0.355795	-0.846594	-0.344504	-0.113753	-0.389696	-0.41708	-0.569457	-0.348673	-0.300985	-0.310862	-0.609384	-0.265936	-0.193765	-1.05509	-0.401068	-0.46972	-0.204845	-0.506092	-0.729516	-0.677683	-0.37573	-0.288951	-0.327846	-0.457798	-0.727828
MDM4	-0.0968563	-0.106624	-0.173937	-0.392495	-0.588789	-0.0290696	-0.241822	-0.00259161	-0.0321073	-0.384915	-0.112324	-0.163142	-0.179884	-0.121379	-0.660735	-0.780131	-0.224669	-0.0159142	-0.387608	-0.581685	-0.0701262	-0.991484	-0.0269306	-0.102054	-0.1798	-0.745104	-0.24645	-0.0195446	-0.278429	-0.193609	-0.419942	-0.215918	-0.197322	-0.170778	-0.437003	-0.175763	-0.100065	-1.02336	-0.282145	-0.329531	-0.0901624	-0.353165	-0.598334	-0.515014	-0.255262	-0.175658	-0.216915	-0.323486	-0.600799
CXCR2	-0.109567	0.0647909	-0.152042	-0.423992	-0.655708	-0.0409241	-0.256316	-0.0268531	-0.0326704	-0.462908	-0.251393	-0.124491	-0.261278	-0.120609	-0.573485	-0.718005	-0.232924	-0.067326	-0.518311	-0.613199	-0.0353993	-1.0201	-0.0314859	-0.042612	-0.275351	-0.605374	-0.173372	-0.0294207	-0.247409	-0.10718	-0.457157	-0.23791	-0.138857	-0.180312	-0.514115	-0.158289	-0.0808985	-0.96008	-0.286305	-0.455992	-0.189872	-0.420155	-0.592431	-0.581466	-0.363776	-0.228175	-0.134785	-0.383208	-0.57688
PGR	-0.0773814	0.31555	-0.0556965	-0.299323	-0.464041	0.0371885	-0.102299	0.0888633	0.0208072	-0.306459	-0.00406042	-0.043125	-0.105692	-0.0437311	-0.488587	-0.605599	-0.147819	0.106395	-0.29703	-0.414813	0.0351025	-0.925624	0.0204371	0.0895628	-0.0640174	-0.521228	-0.155221	0.0710595	-0.152085	0.108707	-0.292255	-0.0938809	-0.0972025	-0.0344023	-0.288059	-0.105448	-0.0139257	-0.973033	-0.16269	-0.28173	-0.0370963	-0.244199	-0.408018	-0.369365	-0.218591	-0.122265	-0.0996741	-0.225469	-0.39907
CD40	0.150284	0.356216	0.248716	0.436066	0.661506	0.0836237	0.39347	0.103512	0.0791102	0.448944	0.299775	0.256671	0.312571	0.217052	0.667152	0.867849	0.330289	0.192645	0.486614	0.674372	0.144676	1.01557	0.0723555	0.240886	0.330106	0.754745	0.310493	0.101588	0.329115	0.395452	0.507382	0.314534	0.270192	0.286677	0.53441	0.247249	0.174595	1.07901	0.3461	0.461981	0.227055	0.450073	0.681034	0.584438	0.374129	0.287023	0.294193	0.402091	0.686115
PDGFRA	-0.0719001	0.0114392	-0.137341	-0.358425	-0.579785	-0.0301813	-0.229562	0.00561387	-0.0206804	-0.374665	-0.122673	-0.124251	-0.176402	-0.105489	-0.546979	-0.73098	-0.210834	-0.00141964	-0.397766	-0.562947	-0.0332263	-0.949046	-0.0138173	-0.0519697	-0.197346	-0.608884	-0.188769	-0.0111391	-0.228166	-0.119318	-0.396377	-0.198201	-0.149885	-0.152068	-0.429157	-0.138706	-0.0721972	-1.02176	-0.248042	-0.349545	-0.0891034	-0.34786	-0.533741	-0.50462	-0.262165	-0.171782	-0.161428	-0.311647	-0.522542
MCL1	-0.114517	-0.106685	-0.175718	-0.404222	-0.600066	-0.0373541	-0.257687	-0.0163293	-0.0388822	-0.408	-0.144111	-0.165245	-0.205244	-0.134501	-0.625848	-0.758692	-0.242911	-0.0371346	-0.421393	-0.588742	-0.0722661	-0.967838	-0.033149	-0.104337	-0.221182	-0.687117	-0.247098	-0.0299136	-0.275922	-0.208747	-0.436185	-0.231717	-0.197146	-0.186398	-0.460959	-0.187228	-0.10585	-1.00652	-0.287943	-0.360797	-0.115495	-0.379451	-0.587949	-0.534754	-0.286085	-0.200758	-0.209232	-0.345272	-0.580531
KDM1A	0.00667208	0.202088	0.00141082	-0.1294	-0.251056	0.067515	0.0482723	0.166793	0.0467281	-0.0828287	0.299467	-0.00604189	0.112473	0.0344576	-0.409494	-0.542385	-0.0166054	0.268386	0.00089206	-0.246108	0.025566	-0.746904	0.0547617	0.0833457	0.17383	-0.504311	-0.127667	0.119234	-0.0803367	0.136271	-0.103867	0.0374093	-0.0759486	0.0749855	-0.0634903	-0.0307219	0.0215682	-1.00467	-0.046222	0.0181142	0.189005	-0.0300976	-0.276421	-0.166842	0.0443958	0.0549506	-0.114281	-0.030838	-0.274544
PTEN	0.269545	1.64756	0.46735	0.478847	0.718733	0.262393	0.699015	0.429984	0.246868	0.488534	0.949112	0.537442	0.629328	0.412381	0.673318	0.893474	0.434948	0.774522	0.824481	0.842228	0.462154	0.474586	0.231702	0.737493	0.699816	0.738443	0.429673	0.37435	0.477958	1.34971	0.643687	0.518576	0.454588	0.568882	0.94386	0.418443	0.415489	0.433194	0.470545	0.567876	0.609188	0.595134	1.00586	0.989017	0.527576	0.463398	0.483388	0.505121	0.933892
APC	0.15588	-0.0912887	0.143518	0.370136	0.500435	-0.00011487	0.21718	-0.010488	0.0225471	0.368237	0.075386	0.15057	0.201747	0.138552	0.616864	0.671558	0.254498	0.0111134	0.321912	0.4719	0.0533414	1.01402	0.023599	0.0532287	0.156551	0.661796	0.273962	-0.00489943	0.238767	0.0743621	0.379041	0.185675	0.204928	0.138459	0.321974	0.206043	0.0987675	0.993007	0.2434	0.356605	0.131669	0.324535	0.482006	0.375853	0.306074	0.220877	0.21669	0.300143	0.500731
TACR3	-0.183109	-0.620312	-0.332176	-0.505807	-0.693219	-0.128236	-0.457806	-0.149402	-0.119091	-0.495381	-0.328352	-0.338797	-0.344657	-0.271962	-0.793295	-0.908333	-0.382227	-0.240159	-0.50894	-0.732733	-0.233565	-0.99069	-0.105699	-0.375997	-0.384278	-0.920884	-0.397308	-0.15525	-0.428422	-0.5747	-0.578422	-0.388699	-0.353999	-0.368698	-0.588923	-0.307469	-0.240147	-1.01518	-0.427648	-0.463227	-0.248212	-0.509487	-0.749297	-0.637289	-0.386623	-0.323019	-0.393627	-0.46146	-0.765453
ROS1	0.123449	0.322208	0.192452	0.387588	0.604349	0.0594506	0.306142	0.0513471	0.0568031	0.391993	0.224875	0.207833	0.245622	0.164643	0.618452	0.818101	0.259926	0.111238	0.453214	0.61941	0.121726	0.934622	0.0463702	0.183807	0.260458	0.697211	0.269948	0.0606661	0.277529	0.356466	0.446685	0.241578	0.228612	0.213122	0.505436	0.206633	0.140113	1.04588	0.280016	0.376602	0.162968	0.387292	0.62409	0.588894	0.305284	0.225792	0.249061	0.337563	0.600441
KDM5A	-0.0443828	0.23626	-0.0293314	-0.211841	-0.337871	0.0522012	-0.0312685	0.113428	0.0305233	-0.192646	0.158432	-0.0316223	0.00359585	-0.0140599	-0.436887	-0.54932	-0.0916895	0.174615	-0.129376	-0.31338	0.0283495	-0.814368	0.0327164	0.0725524	0.0414883	-0.491902	-0.155547	0.0852351	-0.114835	0.106376	-0.198653	-0.0347778	-0.094982	0.0102362	-0.155942	-0.0778379	-0.0024292	-0.957276	-0.104373	-0.123491	0.0753034	-0.140886	-0.310583	-0.238184	-0.083739	-0.0391072	-0.112896	-0.129993	-0.310861
TFPI	0.140601	0.605222	0.253683	0.405777	0.675962	0.0875963	0.439799	0.163146	0.0827621	0.4436	0.500771	0.254157	0.380092	0.220924	0.552528	0.872655	0.316737	0.32186	0.596958	0.71806	0.136246	0.843727	0.081664	0.285985	0.45659	0.61173	0.251694	0.140332	0.307533	0.593973	0.519181	0.34899	0.230713	0.338072	0.658866	0.233438	0.174472	0.982937	0.341593	0.49188	0.312517	0.482306	0.727911	0.710973	0.400064	0.303879	0.228293	0.41601	0.692677
PDE8A	-0.149392	-0.298605	-0.228482	-0.422449	-0.597385	-0.0661658	-0.336244	-0.067116	-0.0687302	-0.416934	-0.212955	-0.237839	-0.261331	-0.192822	-0.683078	-0.795829	-0.301626	-0.121741	-0.420866	-0.608842	-0.133357	-0.949911	-0.061539	-0.208126	-0.272549	-0.769228	-0.320828	-0.0750067	-0.322175	-0.344516	-0.471162	-0.278896	-0.267895	-0.247989	-0.471381	-0.24109	-0.160737	-0.96892	-0.323697	-0.394761	-0.173412	-0.409264	-0.616505	-0.529807	-0.325096	-0.252184	-0.291646	-0.368538	-0.624431
WNK2	-0.0764458	-0.323516	-0.17303	-0.306086	-0.469741	-0.0316919	-0.210941	-0.00305141	-0.0380156	-0.275095	-0.0183898	-0.177872	-0.1063	-0.11928	-0.606139	-0.744393	-0.192949	-0.00650384	-0.255406	-0.500757	-0.11461	-0.869335	-0.0260488	-0.179676	-0.114798	-0.728346	-0.263551	-0.0278628	-0.258093	-0.293399	-0.340643	-0.180954	-0.2171	-0.159138	-0.342189	-0.163297	-0.113358	-1.03706	-0.237555	-0.19698	-0.0210352	-0.267197	-0.536953	-0.419393	-0.146667	-0.124693	-0.258601	-0.239894	-0.54208
HIF1A	0.149605	0.169767	0.246465	0.456958	0.672119	0.08475	0.451156	0.121895	0.0673856	0.50371	0.469559	0.227552	0.408833	0.224075	0.555319	0.773316	0.363885	0.24893	0.565534	0.664969	0.0823662	0.870532	0.0675755	0.177572	0.431476	0.606584	0.241791	0.106252	0.320086	0.311055	0.537422	0.3599	0.216764	0.321578	0.56838	0.232644	0.149543	0.873392	0.371764	0.598576	0.32979	0.509012	0.619913	0.585898	0.485256	0.350457	0.209443	0.459444	0.628259
GLA	0.114403	0.29656	0.197432	0.384539	0.610366	0.0547817	0.317741	0.0607191	0.0520837	0.401724	0.284283	0.195477	0.265767	0.159831	0.582564	0.786786	0.256753	0.140385	0.48568	0.62078	0.103396	0.894578	0.0459463	0.176882	0.296718	0.651528	0.240596	0.0640554	0.276897	0.355611	0.45201	0.260629	0.205938	0.231658	0.527249	0.192818	0.129754	0.990543	0.29067	0.397321	0.191185	0.402593	0.63091	0.598662	0.31921	0.231177	0.219228	0.353123	0.607282
ITGB2	-0.113696	0.0703368	-0.120743	-0.307037	-0.439675	0.0146298	-0.129142	0.0476608	-0.0138664	-0.286554	-0.00865099	-0.108958	-0.115321	-0.0813427	-0.568507	-0.618992	-0.165371	0.0415411	-0.264467	-0.413662	-0.050207	-0.891321	-0.0126547	-0.0318805	-0.0511211	-0.630132	-0.215719	0.0306392	-0.212756	-0.0435466	-0.292418	-0.126363	-0.162816	-0.0804005	-0.287965	-0.152096	-0.0701786	-0.895924	-0.202909	-0.23714	-0.0552574	-0.229544	-0.485289	-0.361399	-0.198712	-0.131681	-0.183553	-0.224014	-0.492775
DDR1	-0.130096	-0.284933	-0.228666	-0.408323	-0.572232	-0.0719555	-0.342456	-0.0659019	-0.0671515	-0.406885	-0.179574	-0.23343	-0.242957	-0.192484	-0.639438	-0.768561	-0.305553	-0.0998751	-0.385465	-0.585713	-0.12143	-0.898802	-0.0588718	-0.206578	-0.274321	-0.735226	-0.312659	-0.0794014	-0.316047	-0.317354	-0.459511	-0.288085	-0.25993	-0.257773	-0.438986	-0.230462	-0.153474	-0.97914	-0.326991	-0.384231	-0.142351	-0.404762	-0.568327	-0.484927	-0.305469	-0.24121	-0.282941	-0.367501	-0.586295
HCN4	-0.144359	-0.331719	-0.216405	-0.396004	-0.562634	-0.0574636	-0.298627	-0.0557114	-0.0664406	-0.381838	-0.169258	-0.232279	-0.226236	-0.177231	-0.66257	-0.775579	-0.270134	-0.0996784	-0.390999	-0.578567	-0.139834	-0.909473	-0.0587696	-0.208696	-0.233082	-0.745166	-0.31569	-0.0673097	-0.305888	-0.3522	-0.435357	-0.251433	-0.263889	-0.223641	-0.452602	-0.234204	-0.158564	-0.966977	-0.299945	-0.3376	-0.140406	-0.370552	-0.608147	-0.520802	-0.280668	-0.219414	-0.28958	-0.334683	-0.606002
EP300	0.0831755	0.76187	0.233321	0.136456	0.194894	0.181982	0.391936	0.334651	0.138425	0.203952	0.723774	0.212321	0.400819	0.201824	-0.0491761	-0.0221364	0.1883	0.56897	0.407582	0.238578	0.182255	-0.321472	0.142932	0.369982	0.504705	-0.0926518	0.0171329	0.272835	0.170123	0.627033	0.240128	0.321363	0.0920371	0.361806	0.412309	0.125407	0.175963	-0.567082	0.229795	0.339582	0.442123	0.292161	0.276578	0.325235	0.305527	0.256898	0.0638807	0.262038	0.266503
IL1B	0.0302645	0.237811	0.108903	0.265042	0.564535	0.00491256	0.256764	0.0273195	-0.00255047	0.315295	0.388412	0.0931634	0.247698	0.0772882	0.35534	0.737596	0.153596	0.156567	0.525356	0.57728	0.0159138	0.714172	-0.00299989	0.0865969	0.288231	0.403852	0.0704816	0.0188613	0.155088	0.311521	0.359427	0.186938	0.069857	0.16436	0.551529	0.0823956	0.0456399	0.949813	0.189518	0.374919	0.201935	0.329725	0.586593	0.639256	0.283566	0.168087	0.064623	0.271232	0.51925
CD44	-0.0638716	-0.11077	-0.0922035	-0.261228	-0.457642	0.00651281	-0.114969	0.0444309	-0.00772969	-0.247535	-0.0267776	-0.0995255	-0.0843142	-0.0545078	-0.509391	-0.672768	-0.11411	0.0379645	-0.30206	-0.459145	-0.0600458	-0.811489	-0.00011704	-0.0612489	-0.0707029	-0.574617	-0.176487	0.023954	-0.171817	-0.166755	-0.285044	-0.0970275	-0.137703	-0.0666539	-0.352416	-0.112109	-0.059576	-0.930995	-0.154348	-0.181888	-0.0241346	-0.218905	-0.504136	-0.454986	-0.140475	-0.0859841	-0.162826	-0.187149	-0.471203
PLEKHA1	-0.135135	-0.234714	-0.223696	-0.428393	-0.616079	-0.0726293	-0.314823	-0.0735005	-0.0700861	-0.439882	-0.209857	-0.219762	-0.250466	-0.178622	-0.616487	-0.743801	-0.280661	-0.112872	-0.459718	-0.60913	-0.117426	-0.917001	-0.0635959	-0.179672	-0.290756	-0.671321	-0.284922	-0.081635	-0.311569	-0.298691	-0.469705	-0.285332	-0.240052	-0.247176	-0.498667	-0.224799	-0.149932	-0.935521	-0.329999	-0.391264	-0.160477	-0.422024	-0.601176	-0.555592	-0.316512	-0.236467	-0.254978	-0.38622	-0.596451
EPHA8	-0.111406	-0.991855	-0.226584	-0.0561609	-0.00420016	-0.18818	-0.284244	-0.316972	-0.164397	-0.0636856	-0.45878	-0.254793	-0.252474	-0.202465	0.0195775	0.113928	-0.142454	-0.479461	-0.170645	-0.0792264	-0.279242	0.436433	-0.157736	-0.472711	-0.342943	0.00676321	-0.133209	-0.276678	-0.161287	-0.68957	-0.125582	-0.236649	-0.178166	-0.302293	-0.214683	-0.157365	-0.218932	0.603622	-0.159965	-0.102491	-0.294833	-0.1536	-0.134989	-0.14068	-0.130588	-0.169957	-0.187731	-0.134413	-0.133938
CEL	-0.130694	-0.27301	-0.203358	-0.399006	-0.587923	-0.0631407	-0.31021	-0.0626122	-0.06172	-0.403719	-0.214936	-0.211905	-0.245975	-0.173088	-0.613593	-0.75919	-0.273078	-0.114125	-0.435943	-0.595199	-0.118326	-0.890025	-0.0536563	-0.184736	-0.274436	-0.681081	-0.279971	-0.0698262	-0.289516	-0.328254	-0.452204	-0.258336	-0.235124	-0.22833	-0.479098	-0.213939	-0.143972	-0.931828	-0.296057	-0.378436	-0.163658	-0.3976	-0.58686	-0.541454	-0.307792	-0.232756	-0.253875	-0.35228	-0.578405
NOTCH4	0.125741	0.308184	0.238674	0.42962	0.695638	0.0989022	0.39772	0.134512	0.0794115	0.478484	0.478433	0.219812	0.371416	0.194392	0.546032	0.768132	0.293008	0.265459	0.626598	0.691229	0.119389	0.866953	0.0758458	0.210201	0.419973	0.591376	0.204897	0.120814	0.303534	0.396594	0.511533	0.332936	0.196459	0.302169	0.647622	0.203609	0.152868	0.858296	0.346378	0.520042	0.31008	0.482683	0.699153	0.700191	0.421119	0.295725	0.197059	0.431008	0.669803
DNASE1	0.147967	0.548261	0.252745	0.425177	0.688337	0.100094	0.425344	0.160184	0.088651	0.464722	0.514887	0.251001	0.3935	0.210556	0.575722	0.825272	0.301619	0.316617	0.62548	0.716082	0.153269	0.832149	0.0860952	0.277626	0.452597	0.607089	0.236906	0.139926	0.31114	0.570513	0.527616	0.346611	0.223673	0.329591	0.67715	0.233078	0.176106	0.832553	0.346713	0.503515	0.332696	0.490396	0.754872	0.731448	0.419122	0.304248	0.222571	0.428622	0.719681
HCK	0.120923	0.392954	0.196548	0.346124	0.554292	0.0627774	0.288218	0.0709716	0.0645797	0.349262	0.226271	0.206527	0.229701	0.160579	0.578281	0.773588	0.237342	0.138589	0.418823	0.577961	0.135733	0.883464	0.0563589	0.212078	0.252723	0.664531	0.258025	0.0757073	0.265524	0.389312	0.406541	0.236508	0.221831	0.217503	0.47906	0.19735	0.143361	1.00352	0.266518	0.328793	0.162139	0.352238	0.615161	0.55346	0.269457	0.205844	0.2446	0.308718	0.592076
GIGYF2	0.143188	0.565655	0.245648	0.393951	0.606387	0.0983849	0.350052	0.112978	0.0938486	0.392398	0.284042	0.262116	0.272895	0.200282	0.628423	0.828649	0.277503	0.190863	0.470075	0.645889	0.185442	0.863908	0.0823578	0.288489	0.31316	0.715252	0.30418	0.118183	0.317922	0.515697	0.463079	0.289787	0.27058	0.274897	0.552343	0.239315	0.186257	0.988472	0.318204	0.364827	0.194146	0.405005	0.686435	0.625565	0.301869	0.238683	0.297728	0.357355	0.660536
GLI1	0.193257	1.09302	0.393288	0.477262	0.661886	0.193382	0.567857	0.267635	0.171425	0.472909	0.490717	0.412375	0.417691	0.333237	0.711112	0.887352	0.417291	0.422399	0.532554	0.754194	0.310944	0.746295	0.155785	0.543406	0.515621	0.839603	0.405564	0.256981	0.449528	0.892338	0.597684	0.465362	0.386541	0.479286	0.655535	0.337398	0.301844	0.824137	0.456743	0.465485	0.329514	0.541761	0.78424	0.67491	0.394569	0.361763	0.421495	0.48028	0.791116
KDM6B	-0.213908	-0.904337	-0.367885	-0.501734	-0.704788	-0.162529	-0.518794	-0.22398	-0.15487	-0.497266	-0.486152	-0.401825	-0.417619	-0.313818	-0.77033	-0.895331	-0.397133	-0.381247	-0.603498	-0.762862	-0.301946	-0.87869	-0.139856	-0.484913	-0.476228	-0.878841	-0.42513	-0.214978	-0.44127	-0.793856	-0.601649	-0.419948	-0.394191	-0.421714	-0.689081	-0.346055	-0.295259	-0.867872	-0.432856	-0.481863	-0.34107	-0.538258	-0.808848	-0.739382	-0.419309	-0.361161	-0.428796	-0.473009	-0.795748
BCL2L11	-0.0890201	0.0325628	-0.11745	-0.341705	-0.517575	-0.0126041	-0.169226	0.0122199	-0.018094	-0.349293	-0.0827948	-0.102454	-0.148217	-0.0833305	-0.514226	-0.627788	-0.174461	0.0131913	-0.361174	-0.489065	-0.0296417	-0.842699	-0.0163774	-0.0300381	-0.153465	-0.548141	-0.17733	0.00030708	-0.206699	-0.0836133	-0.353273	-0.164516	-0.134396	-0.116479	-0.381417	-0.135577	-0.062074	-0.849513	-0.222344	-0.299297	-0.0752126	-0.304781	-0.483571	-0.449037	-0.234557	-0.145903	-0.140487	-0.280871	-0.472079
PARP1	0.125019	0.13993	0.169671	0.348853	0.54985	0.0313921	0.273813	0.0480022	0.0403832	0.365418	0.260177	0.169495	0.254735	0.144614	0.54303	0.705241	0.235351	0.134037	0.438228	0.542283	0.0809842	0.894594	0.0398411	0.126238	0.243766	0.599572	0.221854	0.0423713	0.241236	0.244206	0.395342	0.221373	0.184987	0.189266	0.455771	0.183927	0.113491	0.939477	0.255297	0.380446	0.199486	0.350312	0.576725	0.5174	0.315441	0.222734	0.19376	0.313182	0.562628
CDK4	-0.0271301	0.0877577	-0.0566319	-0.24907	-0.447324	0.0194878	-0.0974348	0.0579216	0.0144846	-0.254536	-0.0267494	-0.0438553	-0.075115	-0.0249238	-0.430772	-0.599184	-0.0958674	0.0664852	-0.297302	-0.427104	0.0113108	-0.779928	0.0172794	0.0274248	-0.0733181	-0.473988	-0.10364	0.0418013	-0.134755	-0.0307121	-0.268024	-0.0876359	-0.0714485	-0.0461185	-0.324548	-0.0653169	-0.0140015	-0.863189	-0.141569	-0.207009	-0.0125844	-0.217557	-0.431314	-0.410452	-0.145468	-0.0725128	-0.0790856	-0.190572	-0.406412
DRD2	0.0175527	0.287457	-0.0179638	-0.215459	-0.421084	0.0197409	-0.0361563	0.0899351	0.0311923	-0.234804	0.0664825	0.0136635	-0.0129989	0.0167399	-0.349132	-0.498654	-0.0524866	0.153979	-0.249993	-0.380994	0.0561145	-0.785125	0.0365968	0.0985235	-0.0331959	-0.385204	-0.0364196	0.0619511	-0.0944336	0.12803	-0.221529	-0.0582026	-0.0120081	-0.00773073	-0.269664	-0.0093926	0.0290684	-0.845193	-0.114819	-0.171608	0.0563597	-0.186846	-0.351531	-0.353147	-0.0994127	-0.023998	-0.0166335	-0.169516	-0.329691
CACNA1F	0.152637	0.605665	0.279784	0.428803	0.623209	0.113463	0.415649	0.14344	0.102458	0.431757	0.337999	0.287617	0.319955	0.234943	0.647645	0.823746	0.329435	0.240344	0.478761	0.666437	0.192588	0.843955	0.0918371	0.328104	0.371233	0.748126	0.319686	0.14286	0.353113	0.551646	0.510305	0.343324	0.288312	0.330063	0.55457	0.258895	0.203112	0.930331	0.362543	0.422401	0.235945	0.455694	0.675205	0.600576	0.348593	0.286031	0.312877	0.405026	0.673119
FFAR2	-0.10357	0.00441681	-0.14305	-0.37475	-0.540651	-0.0284253	-0.201014	-0.0100806	-0.0325638	-0.379583	-0.11499	-0.130207	-0.173256	-0.111442	-0.554147	-0.635498	-0.207459	-0.022207	-0.38346	-0.511244	-0.0497995	-0.863384	-0.028866	-0.055441	-0.184677	-0.583837	-0.211998	-0.0189711	-0.239537	-0.118952	-0.387207	-0.191763	-0.165158	-0.144783	-0.400938	-0.15939	-0.0860648	-0.831636	-0.250002	-0.320089	-0.103012	-0.338171	-0.498959	-0.468377	-0.256323	-0.177269	-0.173514	-0.310184	-0.489475
PIK3CG	0.127947	0.124392	0.180114	0.382601	0.612849	0.0526617	0.313454	0.0760045	0.0507751	0.422332	0.367262	0.170726	0.313822	0.155634	0.511152	0.697988	0.253413	0.181817	0.53766	0.593013	0.0765463	0.864808	0.0509725	0.1225	0.321726	0.534619	0.191368	0.065351	0.247554	0.25973	0.440367	0.256902	0.168399	0.22043	0.540361	0.183844	0.116931	0.843174	0.280449	0.461095	0.26046	0.408136	0.60821	0.598572	0.380119	0.258653	0.165891	0.364234	0.581354
KIF20B	0.0981782	0.333863	0.181026	0.311972	0.456944	0.045376	0.235516	0.0332674	0.0492426	0.293833	0.0790007	0.184175	0.149458	0.140282	0.578344	0.688791	0.215571	0.0593549	0.279273	0.483487	0.124912	0.837525	0.0382875	0.196375	0.163358	0.695413	0.25884	0.0485148	0.256708	0.308718	0.352553	0.202241	0.215775	0.183329	0.342509	0.174856	0.124829	0.944383	0.244529	0.23873	0.0769651	0.291328	0.507474	0.40103	0.191761	0.164431	0.250102	0.260838	0.517636
CPOX	-0.125309	-0.268963	-0.201781	-0.375427	-0.525201	-0.0571055	-0.289046	-0.0520859	-0.0588265	-0.363825	-0.158516	-0.208185	-0.212877	-0.165054	-0.618703	-0.708194	-0.262168	-0.087609	-0.351587	-0.538332	-0.113707	-0.839091	-0.0518662	-0.179395	-0.224051	-0.701512	-0.287479	-0.0624337	-0.289148	-0.299134	-0.413754	-0.243986	-0.238134	-0.215198	-0.406538	-0.210662	-0.138374	-0.860127	-0.288877	-0.330422	-0.129503	-0.354876	-0.545571	-0.46002	-0.268623	-0.209569	-0.260919	-0.322062	-0.556367
CHIA	-0.0833945	-0.217494	-0.140862	-0.301647	-0.492492	-0.0286987	-0.218751	-0.0195047	-0.0315679	-0.302059	-0.16026	-0.144116	-0.176149	-0.108047	-0.521427	-0.686142	-0.182663	-0.064615	-0.36044	-0.502674	-0.07912	-0.802248	-0.0258029	-0.119688	-0.178353	-0.602127	-0.195329	-0.0274875	-0.213508	-0.255743	-0.346623	-0.174132	-0.163012	-0.147856	-0.403483	-0.145364	-0.0930716	-0.88129	-0.21277	-0.281804	-0.11287	-0.292272	-0.526273	-0.476917	-0.223969	-0.158635	-0.180822	-0.254621	-0.509043
ADRA2B	0.0868177	0.181022	0.155288	0.314205	0.522525	0.0382873	0.239142	0.0329737	0.0369668	0.326377	0.207835	0.148917	0.202791	0.116106	0.500598	0.681757	0.193635	0.0886716	0.403546	0.522924	0.0782602	0.817222	0.0319765	0.121467	0.208149	0.563396	0.187417	0.0385265	0.223517	0.240906	0.359043	0.19894	0.160187	0.168942	0.442727	0.148865	0.0964944	0.904442	0.235499	0.322678	0.139478	0.313633	0.559846	0.513038	0.254835	0.172847	0.173716	0.280777	0.538811
NPC1	0.0563134	0.0316895	0.092827	0.237488	0.353964	-0.00345322	0.126697	-0.0501423	0.00249489	0.218775	-0.0864502	0.096818	0.0494042	0.0710794	0.469734	0.580889	0.150941	-0.0894403	0.15272	0.36066	0.0361765	0.767172	-0.00542433	0.0520388	0.0480067	0.563172	0.19736	-0.0239584	0.169458	0.0755239	0.254039	0.109094	0.145196	0.0792877	0.197987	0.113379	0.0522595	0.914514	0.159553	0.164208	-0.0318268	0.198254	0.34814	0.256501	0.117686	0.0901318	0.171517	0.177643	0.362864
EYA2	-0.0292491	-0.615263	-0.0627861	0.143322	0.331895	-0.0937391	0.0121084	-0.13954	-0.0884326	0.187857	0.0528815	-0.099225	0.0578344	-0.0588811	0.15991	0.382388	0.0292507	-0.13503	0.260067	0.265371	-0.17593	0.584888	-0.0806821	-0.269754	0.0162942	0.139649	-0.0617241	-0.135565	-0.00271085	-0.312887	0.147171	-0.00404209	-0.0796783	-0.0654742	0.210428	-0.0388214	-0.100927	0.693041	0.0386418	0.241286	0.0193532	0.132994	0.22571	0.27865	0.161928	0.0427397	-0.103091	0.116864	0.194546
SCN2A	-0.109632	-0.302588	-0.189137	-0.355798	-0.556577	-0.0567227	-0.28954	-0.0652957	-0.0547753	-0.36601	-0.258508	-0.187366	-0.244703	-0.150051	-0.550611	-0.713786	-0.232544	-0.141092	-0.439343	-0.566812	-0.110572	-0.820353	-0.048383	-0.178012	-0.26323	-0.615818	-0.222755	-0.0669136	-0.261259	-0.339903	-0.411406	-0.239636	-0.194878	-0.214199	-0.482426	-0.181774	-0.127496	-0.869093	-0.271194	-0.356065	-0.180564	-0.362873	-0.59112	-0.54663	-0.290074	-0.212543	-0.20897	-0.32167	-0.573938
MS4A1	-0.00806942	0.204239	-0.0157298	-0.197771	-0.361286	0.0397508	-0.0344031	0.0928526	0.0324551	-0.198571	0.0787989	-0.00387137	-0.00997021	0.0045737	-0.358265	-0.507619	-0.0625638	0.132738	-0.201956	-0.335098	0.0408982	-0.711804	0.0361265	0.0797456	-0.00585162	-0.39463	-0.0793192	0.0713502	-0.0904098	0.0735593	-0.201555	-0.0377854	-0.0424077	0.00473118	-0.222605	-0.0355383	0.0152635	-0.826457	-0.0936699	-0.137591	0.0519831	-0.15598	-0.319331	-0.305513	-0.0853974	-0.0309646	-0.0513953	-0.136321	-0.298151
KDM6A	0.155732	0.398544	0.259104	0.422809	0.587584	0.0961776	0.389067	0.119201	0.088997	0.429691	0.308092	0.258444	0.315435	0.220583	0.63332	0.743014	0.325014	0.205497	0.445299	0.604847	0.155303	0.856391	0.0828549	0.258543	0.336751	0.720004	0.301867	0.117511	0.334911	0.41033	0.482946	0.324232	0.265789	0.300434	0.491665	0.248469	0.18055	0.852569	0.350924	0.436668	0.236361	0.434826	0.614645	0.52415	0.363377	0.28797	0.283982	0.396167	0.630443
ACE	0.105222	0.375973	0.214807	0.368421	0.583677	0.0801226	0.339265	0.0978385	0.066748	0.389134	0.315336	0.20728	0.277373	0.171653	0.534768	0.736843	0.258221	0.182775	0.466088	0.602806	0.123063	0.797588	0.0598692	0.219971	0.319561	0.610583	0.220157	0.0972145	0.279338	0.391161	0.442681	0.281985	0.20111	0.260579	0.514584	0.186737	0.140811	0.868251	0.300603	0.395649	0.207456	0.400313	0.605952	0.566142	0.31634	0.235076	0.215312	0.354588	0.593322
GATA4	0.12069	0.376037	0.218441	0.386225	0.635061	0.077413	0.386878	0.133567	0.0653688	0.433749	0.490128	0.20271	0.363153	0.182742	0.488089	0.724553	0.277276	0.281489	0.591168	0.646842	0.102514	0.74908	0.0647623	0.210401	0.425627	0.51936	0.186894	0.112175	0.272472	0.445047	0.481367	0.316528	0.176843	0.295575	0.618632	0.191601	0.138277	0.756668	0.314194	0.489556	0.310815	0.455598	0.657068	0.662305	0.399101	0.285482	0.168061	0.397904	0.623469
TNFRSF8	0.0994146	0.233249	0.157449	0.308548	0.47716	0.0396548	0.233322	0.0286246	0.040919	0.307689	0.137755	0.160961	0.178803	0.12859	0.517872	0.671871	0.208045	0.065141	0.329769	0.490237	0.0936099	0.809974	0.0333024	0.145755	0.186045	0.597458	0.223249	0.0390399	0.22818	0.260185	0.351798	0.193362	0.184978	0.168789	0.375489	0.16396	0.10718	0.909933	0.229063	0.285589	0.111708	0.300806	0.501868	0.439457	0.230988	0.174275	0.205267	0.266634	0.494366
TXNRD1	-0.105003	-0.175622	-0.153726	-0.323607	-0.485581	-0.0251193	-0.215177	-0.0156527	-0.0347304	-0.315254	-0.127047	-0.157589	-0.170751	-0.119452	-0.549697	-0.657017	-0.199206	-0.0514162	-0.340518	-0.487955	-0.0858372	-0.80279	-0.0294379	-0.125053	-0.167516	-0.613015	-0.230877	-0.0252527	-0.235072	-0.231923	-0.352449	-0.182497	-0.187854	-0.152926	-0.382122	-0.168802	-0.103686	-0.845042	-0.230228	-0.277433	-0.104144	-0.296359	-0.515656	-0.45057	-0.22653	-0.165547	-0.205926	-0.265959	-0.50725
ELN	0.041486	-0.0589252	0.0560729	0.216882	0.365245	-0.0267258	0.0821749	-0.0709399	-0.0144235	0.207257	-0.0354104	0.0545675	0.0487421	0.0352116	0.421214	0.550999	0.103444	-0.0868769	0.212116	0.356113	0.00607203	0.736023	-0.0202991	-0.00788651	0.0318611	0.485816	0.141641	-0.0506198	0.132506	0.0325944	0.228117	0.0685478	0.0986402	0.0338957	0.239311	0.0789372	0.0246017	0.854889	0.122616	0.160026	-0.0110138	0.176016	0.361923	0.319043	0.116383	0.0699945	0.117135	0.153467	0.348842
SLC22A12	0.133543	0.448246	0.226095	0.373981	0.588454	0.0837794	0.340637	0.111099	0.0797964	0.387554	0.341767	0.228246	0.294187	0.182891	0.563862	0.748654	0.260738	0.213619	0.489238	0.610993	0.148925	0.807383	0.0734571	0.242115	0.321919	0.626074	0.247529	0.106388	0.289731	0.450231	0.441577	0.28128	0.224972	0.262763	0.546077	0.212777	0.161254	0.860478	0.303046	0.392433	0.231929	0.395767	0.658821	0.606519	0.32595	0.244272	0.238345	0.352047	0.634382
POU3F3	0.149645	0.437138	0.231658	0.390863	0.601086	0.0860706	0.365243	0.122517	0.0836557	0.410411	0.368087	0.238516	0.320537	0.196957	0.568603	0.754723	0.285283	0.229298	0.504506	0.622003	0.143966	0.812184	0.0798247	0.240373	0.354396	0.619138	0.262354	0.113807	0.294613	0.455927	0.463898	0.29879	0.2348	0.279089	0.55487	0.230764	0.16769	0.828074	0.314587	0.42825	0.253333	0.421349	0.653644	0.605517	0.357356	0.266974	0.241647	0.373882	0.633559
PIK3C2G	-0.0700141	-0.192474	-0.140993	-0.298961	-0.494587	-0.0317147	-0.225448	-0.0199224	-0.0291114	-0.305204	-0.168442	-0.138936	-0.175314	-0.106441	-0.489187	-0.664919	-0.18285	-0.0645406	-0.364017	-0.502048	-0.0695464	-0.770791	-0.022307	-0.115268	-0.188247	-0.56049	-0.179336	-0.0290799	-0.211068	-0.241916	-0.346922	-0.181184	-0.152498	-0.154308	-0.406557	-0.134243	-0.0874229	-0.858699	-0.216712	-0.288059	-0.109733	-0.297705	-0.511788	-0.476867	-0.223076	-0.156443	-0.169144	-0.260374	-0.494242
GOT1	-0.0943608	-0.0965156	-0.120521	-0.278305	-0.427215	-0.00391791	-0.169258	0.0208144	-0.0194336	-0.267988	-0.0459454	-0.130999	-0.126785	-0.0911284	-0.481698	-0.613213	-0.166044	0.0149577	-0.271124	-0.425962	-0.0562856	-0.755683	-0.0161248	-0.0780568	-0.106725	-0.535435	-0.208461	0.0031486	-0.193924	-0.154534	-0.29647	-0.142071	-0.164165	-0.110614	-0.315409	-0.151081	-0.0795279	-0.85904	-0.191138	-0.231543	-0.0514933	-0.242401	-0.452174	-0.38597	-0.186419	-0.124907	-0.177529	-0.220389	-0.44203
POR	0.120968	0.413689	0.219958	0.373272	0.61439	0.0873027	0.356002	0.125952	0.0763596	0.406518	0.423257	0.217395	0.326221	0.178578	0.521055	0.732309	0.255639	0.254364	0.554608	0.627758	0.139202	0.785942	0.0711814	0.232694	0.368918	0.56636	0.209784	0.113658	0.275637	0.449831	0.454792	0.290835	0.199089	0.272587	0.593452	0.19585	0.153506	0.808989	0.300381	0.432071	0.273352	0.419884	0.668362	0.653318	0.355707	0.25681	0.206883	0.368451	0.631193
PIK3CA	0.184202	1.04343	0.337319	0.37659	0.514377	0.144696	0.436123	0.207689	0.148419	0.341267	0.351938	0.370541	0.309949	0.276729	0.684446	0.798746	0.324926	0.350174	0.399778	0.609829	0.310424	0.689674	0.132317	0.498136	0.35637	0.821957	0.396564	0.201599	0.388482	0.827212	0.463718	0.3513	0.368744	0.371753	0.526275	0.305579	0.275771	0.779669	0.361288	0.30039	0.248824	0.395101	0.712288	0.566892	0.272889	0.275606	0.417061	0.348755	0.712823
CACNA1G	-0.0786229	0.169443	-0.117476	-0.306229	-0.447855	-0.0129742	-0.179348	0.00971202	-0.0119059	-0.326107	-0.0974406	-0.0850147	-0.160387	-0.0880906	-0.440867	-0.514128	-0.186427	0.0021249	-0.299826	-0.409948	-0.00582669	-0.798865	-0.0127753	-0.00666156	-0.155581	-0.48118	-0.14774	0.00076405	-0.192997	0.0132374	-0.317123	-0.175675	-0.110981	-0.127609	-0.29561	-0.117846	-0.0489278	-0.766707	-0.221471	-0.316339	-0.0980219	-0.287165	-0.395062	-0.329162	-0.247262	-0.161486	-0.114077	-0.273802	-0.413331
DAGLA	0.123214	0.219953	0.180526	0.349969	0.518382	0.0577238	0.28428	0.0594673	0.0558781	0.359966	0.209306	0.186476	0.235905	0.159432	0.529344	0.667835	0.251498	0.11255	0.387056	0.521245	0.101481	0.806476	0.0504357	0.156938	0.2475	0.592146	0.24208	0.0635823	0.25161	0.271226	0.396508	0.232655	0.204256	0.205229	0.417164	0.192642	0.127584	0.850922	0.26265	0.359243	0.165515	0.352645	0.515159	0.467257	0.294631	0.220772	0.218642	0.31499	0.510986
SLC8A1	0.107475	-0.126412	0.111908	0.318573	0.482759	0.0132894	0.203618	0.00876429	0.0186225	0.346025	0.183632	0.104173	0.211904	0.104055	0.439642	0.549856	0.201244	0.0488063	0.382147	0.444237	0.0167956	0.794741	0.0209919	0.0119595	0.19848	0.448427	0.163743	0.00762605	0.183817	0.0501487	0.340169	0.173109	0.125687	0.128385	0.36713	0.143933	0.0659566	0.760495	0.209916	0.364341	0.157464	0.311197	0.434929	0.417345	0.298716	0.193631	0.120391	0.283469	0.424621
EEF2	-0.0158652	0.217233	-0.0249231	-0.198421	-0.350429	0.0343441	-0.0333487	0.0881035	0.0271561	-0.200868	0.0769461	-0.00747662	-0.0155186	0.00135784	-0.347413	-0.467293	-0.0642094	0.133564	-0.193656	-0.317212	0.0361394	-0.690363	0.0294065	0.0734907	-0.00411613	-0.384458	-0.0828677	0.0655114	-0.0976434	0.0943992	-0.193942	-0.0458072	-0.0463281	-0.00183598	-0.209102	-0.0400799	0.0116947	-0.776803	-0.10344	-0.144883	0.0444524	-0.152745	-0.309799	-0.282627	-0.0943594	-0.033452	-0.0565474	-0.141184	-0.29689
PAK1	-0.12838	-0.202652	-0.166667	-0.312567	-0.421117	-0.0286305	-0.206776	-0.0124101	-0.0457902	-0.284168	-0.0395512	-0.184167	-0.14298	-0.137356	-0.57262	-0.625337	-0.214641	-0.0225526	-0.244446	-0.432156	-0.110807	-0.786657	-0.0397845	-0.155478	-0.12237	-0.646244	-0.282486	-0.0293217	-0.247315	-0.228203	-0.325626	-0.17763	-0.227537	-0.152512	-0.30072	-0.198554	-0.124705	-0.842679	-0.230889	-0.230582	-0.0688053	-0.263782	-0.47366	-0.359646	-0.196565	-0.160329	-0.252642	-0.244101	-0.483675
PIK3CD	-0.143592	-0.351546	-0.236103	-0.394703	-0.539306	-0.0820342	-0.333149	-0.0901529	-0.0796083	-0.390472	-0.222689	-0.239982	-0.255892	-0.196253	-0.6088	-0.696653	-0.290839	-0.147007	-0.391568	-0.555021	-0.145218	-0.811958	-0.0717826	-0.23022	-0.277971	-0.689937	-0.300917	-0.0963957	-0.315515	-0.364367	-0.438831	-0.285081	-0.258899	-0.26028	-0.441883	-0.23386	-0.167152	-0.82869	-0.321509	-0.365466	-0.175099	-0.388351	-0.564263	-0.483554	-0.303479	-0.24385	-0.280573	-0.355659	-0.57595
P2RY6	0.109695	0.544999	0.22391	0.327038	0.513778	0.0877387	0.308956	0.10919	0.0809991	0.325382	0.235365	0.225728	0.226649	0.175462	0.544547	0.718816	0.238313	0.183898	0.377284	0.556261	0.168439	0.766117	0.0705156	0.283031	0.270373	0.63649	0.247568	0.112561	0.278766	0.475352	0.3936	0.263327	0.225569	0.256538	0.461529	0.19448	0.160989	0.875778	0.281984	0.294587	0.161835	0.343659	0.605752	0.514934	0.241257	0.202407	0.251992	0.305911	0.593554
SLC44A4	0.13547	0.467575	0.234901	0.374998	0.57449	0.0919073	0.354859	0.120089	0.0847763	0.389084	0.33492	0.238849	0.296435	0.19261	0.544366	0.732486	0.273214	0.215238	0.470906	0.600836	0.153873	0.764661	0.0782513	0.256294	0.334445	0.604452	0.255783	0.116624	0.29494	0.458513	0.444529	0.295246	0.233286	0.278689	0.531854	0.220833	0.16771	0.829229	0.311941	0.394045	0.226838	0.402076	0.635498	0.582279	0.32603	0.24838	0.246251	0.359415	0.616084
ADCY6	-0.0431334	-0.350812	-0.16062	-0.301296	-0.520724	-0.0625419	-0.255897	-0.0468879	-0.0440146	-0.309622	-0.191186	-0.161179	-0.171323	-0.112946	-0.472401	-0.679498	-0.180181	-0.0824467	-0.395899	-0.544154	-0.0922212	-0.68288	-0.0315988	-0.168008	-0.230818	-0.552681	-0.178827	-0.061076	-0.227053	-0.340566	-0.368731	-0.20699	-0.16145	-0.188074	-0.46079	-0.128634	-0.100844	-0.815316	-0.23403	-0.275814	-0.0919798	-0.320605	-0.530586	-0.533856	-0.199913	-0.142641	-0.181778	-0.274339	-0.504216
PRKCI	-0.0791835	0.0371954	-0.102854	-0.286475	-0.426618	-0.00229965	-0.167358	0.0174896	-0.0109493	-0.290418	-0.0371206	-0.104364	-0.120092	-0.0889098	-0.447453	-0.563049	-0.17917	0.0234167	-0.270561	-0.412682	-0.0200617	-0.739962	-0.00811743	-0.034844	-0.140488	-0.4817	-0.19268	0.00520135	-0.17948	-0.0806441	-0.309628	-0.147842	-0.142112	-0.111911	-0.293069	-0.132093	-0.0601894	-0.805863	-0.188547	-0.251892	-0.0467482	-0.267788	-0.381153	-0.346822	-0.194456	-0.135124	-0.150014	-0.238675	-0.376994
ROCK2	-0.0727159	-0.326716	-0.163395	-0.304643	-0.52831	-0.0606192	-0.268031	-0.0576476	-0.049472	-0.320564	-0.252975	-0.169839	-0.212424	-0.126411	-0.469454	-0.683485	-0.193245	-0.122334	-0.435627	-0.544933	-0.100587	-0.72829	-0.0400269	-0.169368	-0.249997	-0.536341	-0.184454	-0.0646463	-0.223427	-0.345081	-0.37073	-0.210195	-0.167345	-0.191289	-0.486312	-0.146629	-0.112091	-0.834122	-0.232464	-0.315246	-0.14539	-0.328124	-0.558107	-0.562793	-0.244265	-0.171968	-0.18228	-0.281793	-0.520944
NR4A2	0.113085	0.413506	0.198954	0.361619	0.592327	0.0815215	0.3323	0.113645	0.0702013	0.393978	0.38557	0.200442	0.301326	0.165335	0.486751	0.70736	0.242096	0.218075	0.534177	0.60896	0.118306	0.72937	0.0652706	0.207275	0.361625	0.524065	0.202511	0.104736	0.256616	0.437073	0.441156	0.273497	0.186019	0.254261	0.574347	0.186947	0.13992	0.782628	0.281801	0.407565	0.241609	0.408585	0.618946	0.634526	0.332971	0.238185	0.187626	0.354504	0.577801
PDK4	0.107345	0.182025	0.156513	0.316025	0.493146	0.0410178	0.246896	0.0443796	0.0439179	0.327973	0.191803	0.16025	0.208112	0.132797	0.484875	0.642271	0.213843	0.0943718	0.37233	0.493248	0.0804713	0.777072	0.0408828	0.127686	0.219751	0.532813	0.209147	0.0477315	0.220903	0.243311	0.359417	0.204073	0.175109	0.177191	0.403785	0.168087	0.107172	0.844564	0.23351	0.321431	0.144646	0.31803	0.504485	0.461411	0.261656	0.188835	0.185062	0.283458	0.491219
ITGA1	-0.0292451	-0.158045	-0.0110217	0.136455	0.287334	-0.0476739	0.0193097	-0.124693	-0.0515224	0.134507	-0.104997	-0.0182083	-0.0223872	-0.0239046	0.275217	0.481212	0.0395329	-0.176311	0.134113	0.282379	-0.0541742	0.585869	-0.0598059	-0.0842036	-0.0312717	0.350855	0.0481113	-0.0927654	0.055878	-0.0763946	0.154271	0.00502418	0.0191385	-0.0296239	0.15622	-0.00148314	-0.0370804	0.829515	0.0510557	0.101985	-0.0873552	0.109341	0.231856	0.238311	0.047452	0.00451624	0.0364763	0.0845801	0.211728
EPHA3	-0.0865323	-0.422854	-0.206031	-0.338523	-0.546083	-0.087286	-0.305938	-0.0893841	-0.072951	-0.346383	-0.275114	-0.202729	-0.234643	-0.157096	-0.516721	-0.697491	-0.225069	-0.161346	-0.438481	-0.570797	-0.134623	-0.73314	-0.0611982	-0.221881	-0.273854	-0.604425	-0.211385	-0.0960817	-0.269672	-0.402253	-0.401278	-0.251493	-0.197835	-0.234135	-0.500218	-0.170574	-0.141256	-0.823974	-0.277968	-0.331053	-0.166696	-0.355521	-0.589077	-0.564992	-0.259862	-0.197964	-0.218066	-0.314496	-0.567381
BIRC3	-0.0356573	0.0650471	-0.0474234	-0.2031	-0.356827	0.0196784	-0.0704636	0.0657354	0.0117783	-0.198818	0.00793982	-0.0442484	-0.0537926	-0.0229451	-0.385408	-0.521749	-0.0819699	0.0798538	-0.225526	-0.34361	-0.00677227	-0.677952	0.0166871	0.0149445	-0.0307301	-0.440065	-0.109446	0.0456591	-0.115674	-0.0217733	-0.212092	-0.0594504	-0.0776082	-0.024962	-0.249697	-0.066161	-0.0182738	-0.777181	-0.110901	-0.161736	0.00078472	-0.164005	-0.363568	-0.330707	-0.118341	-0.0602211	-0.0923852	-0.144285	-0.342992
RB1	0.10829	1.12613	0.204773	0.0565959	0.0619839	0.144319	0.292694	0.269451	0.140408	0.0419595	0.457239	0.261402	0.243882	0.192724	0.0777751	0.125121	0.139988	0.465122	0.21068	0.170336	0.270654	-0.34231	0.132073	0.453902	0.301771	0.100462	0.166911	0.229083	0.154622	0.815246	0.145529	0.196272	0.199522	0.264327	0.289409	0.168685	0.214182	-0.329066	0.131293	0.086046	0.275969	0.139985	0.265421	0.267975	0.115986	0.160628	0.217118	0.101728	0.232933
KHSRP	-0.0605312	-0.0682114	-0.0981426	-0.241148	-0.395234	-0.00165674	-0.135847	0.0298086	-0.0123744	-0.229702	-0.0056281	-0.108215	-0.0824151	-0.0681468	-0.431874	-0.569905	-0.132517	0.0387535	-0.236411	-0.393214	-0.0426132	-0.698991	-0.00675025	-0.0573046	-0.0741498	-0.475268	-0.177668	0.00892472	-0.166041	-0.122679	-0.256566	-0.113277	-0.139056	-0.0843251	-0.289803	-0.118315	-0.0621669	-0.819621	-0.162154	-0.180713	-0.00909109	-0.204818	-0.418682	-0.36545	-0.134226	-0.086203	-0.154865	-0.184931	-0.403154
NSD1	0.0718521	0.058721	0.107947	0.264441	0.408886	0.0128519	0.163175	-0.012875	0.0159455	0.264039	0.0621111	0.105843	0.124171	0.0844016	0.448053	0.569416	0.160466	-0.00400938	0.268164	0.405279	0.047186	0.737031	0.010197	0.0634462	0.120094	0.51181	0.172565	0.00107546	0.178556	0.123168	0.288222	0.138396	0.135181	0.107058	0.29594	0.121143	0.065075	0.820372	0.180766	0.238984	0.0606464	0.243091	0.408035	0.355952	0.18732	0.129635	0.151067	0.21793	0.404071
MYO3A	0.131991	0.424715	0.219847	0.353405	0.506749	0.079698	0.309304	0.0912651	0.0781382	0.347933	0.211444	0.229872	0.234255	0.183957	0.570805	0.69041	0.262727	0.152564	0.368756	0.533711	0.155711	0.776637	0.0688438	0.246766	0.2601	0.655075	0.282116	0.0963843	0.288367	0.399698	0.405733	0.259089	0.245573	0.243471	0.428146	0.21578	0.162478	0.846718	0.287644	0.32357	0.164084	0.35468	0.55515	0.476387	0.26977	0.221607	0.271332	0.317898	0.554845
EPHA7	0.102671	0.198673	0.149712	0.304588	0.454046	0.0364508	0.230157	0.0278684	0.0394109	0.301651	0.129564	0.161928	0.176435	0.13033	0.502235	0.630465	0.212165	0.0601828	0.314694	0.463547	0.0881687	0.752537	0.0327741	0.134972	0.183871	0.56887	0.230875	0.0372693	0.221048	0.240319	0.343978	0.1853	0.189084	0.161226	0.352924	0.168226	0.10742	0.82729	0.219587	0.282807	0.108396	0.294736	0.460154	0.410842	0.230135	0.174908	0.207946	0.259344	0.453993
SIK1	-0.0570959	-0.067472	-0.101514	-0.256771	-0.42594	-0.00847969	-0.151477	0.0125488	-0.0126872	-0.256822	-0.0761413	-0.0976105	-0.114606	-0.069592	-0.436279	-0.573934	-0.137052	-0.00036594	-0.293192	-0.421045	-0.0379935	-0.71641	-0.00790042	-0.0543604	-0.11777	-0.485174	-0.152512	0.00028197	-0.170284	-0.13752	-0.282254	-0.129484	-0.120606	-0.0991087	-0.329695	-0.107399	-0.0575758	-0.79377	-0.172762	-0.221154	-0.0533053	-0.235486	-0.436656	-0.399489	-0.167943	-0.108872	-0.132215	-0.209008	-0.42
ANO1	0.146105	0.372833	0.215162	0.366969	0.590051	0.0792553	0.343745	0.130888	0.0799631	0.397861	0.451365	0.215587	0.343616	0.180715	0.519558	0.686637	0.252812	0.277618	0.558352	0.594161	0.135919	0.780987	0.0790252	0.214646	0.357233	0.549729	0.213713	0.110882	0.268101	0.428984	0.434629	0.278077	0.199602	0.258551	0.582287	0.208267	0.157043	0.739363	0.290731	0.437444	0.306545	0.401877	0.663287	0.639686	0.372848	0.267097	0.19984	0.356755	0.627171
EGR1	-0.130801	-0.265328	-0.224442	-0.397328	-0.535188	-0.0859453	-0.311926	-0.0871805	-0.0767369	-0.399692	-0.197314	-0.220118	-0.237907	-0.185495	-0.582827	-0.645841	-0.282543	-0.123394	-0.384381	-0.539418	-0.133353	-0.787421	-0.0681283	-0.2061	-0.27969	-0.655569	-0.283153	-0.0949494	-0.306761	-0.303357	-0.438182	-0.280764	-0.24158	-0.25159	-0.422985	-0.215852	-0.153898	-0.760183	-0.317475	-0.36009	-0.159202	-0.39338	-0.516378	-0.457315	-0.294491	-0.23503	-0.264604	-0.360386	-0.53059
IDO1	-0.0690354	-0.41567	-0.159436	-0.277123	-0.456118	-0.046306	-0.229269	-0.0430857	-0.0462172	-0.263389	-0.148155	-0.173376	-0.150121	-0.1163	-0.512034	-0.668889	-0.171544	-0.0896422	-0.324725	-0.493055	-0.116348	-0.673407	-0.0356818	-0.191201	-0.181148	-0.599692	-0.211794	-0.0545266	-0.223961	-0.382189	-0.33469	-0.18064	-0.185021	-0.170085	-0.401458	-0.14697	-0.11432	-0.781069	-0.211393	-0.213744	-0.0844277	-0.274956	-0.525194	-0.474694	-0.165508	-0.133378	-0.211541	-0.23313	-0.505227
MGAM	0.0945673	0.148782	0.156358	0.312434	0.465116	0.0456342	0.252097	0.0381614	0.0400169	0.321438	0.155196	0.155815	0.194939	0.135153	0.472873	0.615499	0.224521	0.0720259	0.321941	0.468896	0.0761103	0.74141	0.0339902	0.128217	0.209872	0.539892	0.206786	0.0457748	0.223419	0.206893	0.356909	0.207945	0.173333	0.18078	0.3517	0.15907	0.101807	0.809219	0.23641	0.319787	0.123985	0.315809	0.445181	0.393949	0.254315	0.189396	0.188085	0.282307	0.449403
SRC	0.0258826	-0.095424	0.00817306	-0.0517679	-0.172498	0.0636879	0.0407483	0.115283	0.0360679	-0.00365784	0.219	-0.023194	0.111544	0.0407986	-0.301804	-0.469787	0.027859	0.181034	-0.00903961	-0.200234	0.0090631	-0.491614	0.0391846	0.0163082	0.137681	-0.360531	-0.103198	0.0798448	-0.0416445	-0.0617627	-0.0478497	0.0505176	-0.0636128	0.0627148	-0.106429	-0.0224693	0.00910133	-0.820985	-0.00475588	0.0893707	0.178407	0.0163226	-0.281708	-0.211302	0.101427	0.0922959	-0.0882127	0.0230099	-0.248727
KIF22	-0.16485	-0.598705	-0.291765	-0.419192	-0.551409	-0.121613	-0.408531	-0.149535	-0.112115	-0.40962	-0.294851	-0.309608	-0.303805	-0.248073	-0.649892	-0.722014	-0.337766	-0.231713	-0.416579	-0.591686	-0.215837	-0.753914	-0.100363	-0.351458	-0.350339	-0.755363	-0.358475	-0.152074	-0.364511	-0.534337	-0.486234	-0.34146	-0.319089	-0.332397	-0.483134	-0.27712	-0.220441	-0.766384	-0.362874	-0.387019	-0.221234	-0.432975	-0.59737	-0.511703	-0.327967	-0.28432	-0.351557	-0.389734	-0.614672
SLC35A2	0.0891494	0.240579	0.152212	0.295815	0.484369	0.0416463	0.253792	0.045059	0.0377063	0.311704	0.224191	0.151092	0.213288	0.122589	0.436018	0.646105	0.201356	0.103913	0.37763	0.496795	0.0754719	0.694992	0.0339204	0.134213	0.233423	0.489316	0.180782	0.0478828	0.210123	0.277064	0.350919	0.20555	0.156293	0.182122	0.419419	0.151415	0.0970775	0.808294	0.226521	0.322774	0.147515	0.312471	0.508442	0.475698	0.257227	0.179362	0.164952	0.275691	0.485818
TNFSF4	-0.0956226	-0.259419	-0.181074	-0.348952	-0.497129	-0.0493339	-0.249935	-0.0452282	-0.0465884	-0.339406	-0.15768	-0.174994	-0.188203	-0.133332	-0.55212	-0.631172	-0.213636	-0.0812259	-0.352499	-0.508392	-0.0965018	-0.711314	-0.0390131	-0.154326	-0.208957	-0.612031	-0.220241	-0.0537729	-0.262947	-0.2901	-0.382028	-0.221867	-0.189393	-0.193431	-0.405001	-0.173462	-0.116086	-0.718563	-0.266309	-0.287265	-0.113272	-0.32847	-0.51264	-0.458339	-0.232034	-0.176184	-0.202336	-0.298645	-0.51391
NPR3	0.104996	0.372927	0.188408	0.323965	0.517321	0.0717501	0.299278	0.0867194	0.0644981	0.338227	0.267495	0.191553	0.242184	0.159057	0.476168	0.677215	0.23451	0.163041	0.409161	0.539659	0.117183	0.719292	0.0573592	0.200087	0.278401	0.535664	0.214937	0.0868708	0.245035	0.37484	0.389674	0.242372	0.192466	0.226062	0.460968	0.177329	0.13326	0.821069	0.258296	0.341251	0.179106	0.349451	0.547564	0.514497	0.275233	0.209982	0.206583	0.306175	0.526034
KIF3A	0.16308	0.363852	0.226453	0.36391	0.501671	0.0761376	0.319506	0.105956	0.0831129	0.365028	0.240415	0.237973	0.26786	0.197988	0.583531	0.668505	0.281837	0.184526	0.374567	0.51664	0.155938	0.816369	0.0788772	0.239087	0.278946	0.656251	0.298775	0.102252	0.290289	0.374489	0.410737	0.269632	0.255996	0.252156	0.413794	0.23769	0.171372	0.813528	0.295002	0.359632	0.20886	0.365347	0.553688	0.444686	0.311108	0.250537	0.276357	0.331976	0.564308
TUBA1A	0.0653683	0.030959	0.0690512	0.203739	0.30881	-0.0233508	0.0825511	-0.0490454	-0.00429049	0.187717	-0.0633722	0.0746421	0.0463977	0.0538675	0.420361	0.496173	0.114424	-0.059794	0.159103	0.309083	0.0338428	0.720933	-0.00944595	0.036788	0.03329	0.480266	0.168555	-0.0341023	0.136061	0.0851327	0.212892	0.07497	0.120401	0.048906	0.188966	0.100808	0.0441789	0.810863	0.122005	0.129477	-0.00509393	0.162995	0.330485	0.248735	0.10531	0.0804949	0.140301	0.143925	0.332013
SCN5A	0.0916154	0.0672378	0.150274	0.325008	0.523276	0.044072	0.279777	0.0588881	0.0353992	0.363099	0.320791	0.135276	0.26868	0.128234	0.414498	0.591928	0.21965	0.144986	0.454614	0.50721	0.0447708	0.709194	0.0351387	0.0881724	0.28456	0.440335	0.145596	0.0513998	0.208634	0.196714	0.379875	0.22647	0.129124	0.193399	0.455355	0.143302	0.0873951	0.706966	0.243575	0.408521	0.215532	0.355656	0.496541	0.498787	0.327617	0.220473	0.123008	0.316867	0.478582
TNFRSF1B	0.122772	0.354094	0.200413	0.343975	0.523045	0.0763313	0.315721	0.0928486	0.0685054	0.357386	0.294395	0.20531	0.268952	0.171272	0.503133	0.666588	0.251726	0.174278	0.42555	0.540358	0.126211	0.730403	0.0623927	0.208308	0.290781	0.565886	0.228617	0.0912507	0.261226	0.3667	0.404028	0.255902	0.205367	0.236778	0.465964	0.195233	0.143218	0.790333	0.274952	0.373634	0.206512	0.364388	0.550264	0.515166	0.308809	0.231761	0.21755	0.323718	0.536711
RYR1	-0.0850145	0.0589163	-0.100332	-0.294551	-0.453645	-0.0201421	-0.199257	-0.00368503	-0.016867	-0.318131	-0.156426	-0.100542	-0.185674	-0.0973241	-0.400933	-0.54108	-0.189563	-0.0292206	-0.348505	-0.430433	-0.0181785	-0.706045	-0.0145132	-0.0232568	-0.190813	-0.418417	-0.155163	-0.00913599	-0.169056	-0.0819286	-0.326468	-0.16067	-0.120096	-0.122479	-0.347263	-0.128214	-0.0613957	-0.72727	-0.190584	-0.3311	-0.123246	-0.296351	-0.390489	-0.400418	-0.263958	-0.173692	-0.117682	-0.261724	-0.375001
RACGAP1	-0.0901	-0.181258	-0.168044	-0.317988	-0.450218	-0.047361	-0.24006	-0.0329714	-0.042515	-0.311349	-0.117855	-0.162209	-0.168373	-0.131669	-0.515486	-0.603198	-0.219652	-0.0530135	-0.293994	-0.460681	-0.084955	-0.720834	-0.0350022	-0.139051	-0.190612	-0.592213	-0.227609	-0.0455381	-0.245622	-0.225771	-0.352835	-0.209265	-0.188261	-0.182048	-0.34098	-0.16195	-0.105533	-0.752904	-0.248257	-0.279886	-0.0945315	-0.305055	-0.453851	-0.385702	-0.220602	-0.17182	-0.208938	-0.277227	-0.463689
RYR2	0.160577	1.02684	0.339719	0.275627	0.349284	0.213505	0.493794	0.357867	0.182414	0.307771	0.689643	0.339176	0.443542	0.288895	0.259911	0.280476	0.299519	0.584906	0.457234	0.419326	0.287508	0.0197172	0.179675	0.517563	0.539877	0.288665	0.209012	0.309593	0.313346	0.8192	0.382924	0.410902	0.250169	0.451384	0.511211	0.246078	0.268167	-0.157144	0.345757	0.390205	0.446557	0.395592	0.485363	0.450181	0.356718	0.323545	0.251268	0.358737	0.489555
MAP3K3	0.127074	0.314994	0.194899	0.340129	0.526049	0.0722654	0.310052	0.0957025	0.0683399	0.360462	0.303164	0.197942	0.273247	0.169244	0.488204	0.657576	0.249986	0.184226	0.437366	0.53614	0.117588	0.74593	0.0639915	0.191539	0.298382	0.538249	0.223246	0.0899576	0.251293	0.350654	0.400794	0.253566	0.198477	0.233474	0.469938	0.193813	0.13964	0.784804	0.269294	0.378716	0.216611	0.365607	0.551598	0.51614	0.314718	0.235305	0.206989	0.324346	0.533763
MAP2K4	0.10089	0.276967	0.165436	0.291585	0.456533	0.0483033	0.247	0.0510826	0.0492708	0.292801	0.178831	0.173564	0.193025	0.137242	0.479538	0.629628	0.207989	0.103269	0.332567	0.473232	0.106994	0.72505	0.0428973	0.172931	0.203809	0.553081	0.21848	0.0568721	0.225148	0.292851	0.339766	0.200015	0.188197	0.182504	0.378827	0.166626	0.117744	0.807917	0.226378	0.284069	0.132673	0.294051	0.490929	0.434398	0.23162	0.177224	0.208794	0.259751	0.481224
FASN	-0.150286	-0.464142	-0.245971	-0.377956	-0.513883	-0.0927051	-0.348674	-0.115262	-0.0905067	-0.371078	-0.252501	-0.258867	-0.268177	-0.210484	-0.594661	-0.680594	-0.295204	-0.189475	-0.382682	-0.5426	-0.173284	-0.751238	-0.081763	-0.279049	-0.294871	-0.68034	-0.310745	-0.116718	-0.315309	-0.437522	-0.433375	-0.289971	-0.272457	-0.276327	-0.438728	-0.241956	-0.184165	-0.76815	-0.31515	-0.354499	-0.196717	-0.38281	-0.557764	-0.47403	-0.300265	-0.252095	-0.297516	-0.34483	-0.568172
PRKCQ	0.0547968	0.0495898	0.087435	0.229117	0.395703	0.004996	0.153523	-0.0180253	0.00684487	0.238191	0.0876425	0.0892673	0.121333	0.069183	0.378709	0.547406	0.136656	0.00164712	0.28163	0.39242	0.0304867	0.679966	0.00180586	0.0474126	0.121543	0.430087	0.13793	-0.00632923	0.14602	0.12269	0.262363	0.119592	0.109142	0.0923481	0.306846	0.0994583	0.0510577	0.798761	0.151903	0.230588	0.0629632	0.223695	0.395306	0.371744	0.176756	0.114678	0.119635	0.19422	0.375871
FGF23	0.161573	0.715911	0.297851	0.401565	0.581996	0.141372	0.450034	0.204919	0.125237	0.415568	0.452241	0.301635	0.367019	0.25533	0.553676	0.720913	0.332991	0.345685	0.497229	0.630254	0.21204	0.673836	0.117383	0.369094	0.428016	0.621207	0.288618	0.188234	0.345402	0.631674	0.493206	0.369369	0.277424	0.368191	0.569349	0.259872	0.221309	0.690203	0.365769	0.437916	0.305597	0.454824	0.660528	0.590612	0.369527	0.309287	0.29216	0.406042	0.654469
AREG	0.0512084	0.11948	0.105523	0.232312	0.398286	0.0141795	0.193119	-0.00686851	0.00924067	0.240996	0.139706	0.101116	0.151759	0.0851166	0.371375	0.580885	0.158714	0.0313715	0.280927	0.409413	0.0399304	0.641442	0.00325859	0.0789495	0.142875	0.446877	0.132152	0.00485815	0.160656	0.165082	0.277382	0.142772	0.112717	0.119582	0.311265	0.101009	0.0582493	0.820852	0.168484	0.263413	0.0931636	0.237273	0.400597	0.368906	0.202163	0.138004	0.12652	0.205879	0.387847
SLC12A5	0.0582272	0.114541	0.0775813	0.221778	0.388905	0.00234604	0.123193	-0.0207606	0.0102965	0.220051	0.0583491	0.089574	0.0948501	0.0600289	0.390825	0.558667	0.115134	-0.00727682	0.274763	0.391399	0.0451412	0.653483	0.004316	0.0559557	0.0968336	0.434889	0.146763	-0.00739986	0.139016	0.159521	0.250372	0.0956539	0.114712	0.0719884	0.312191	0.100292	0.0549771	0.783648	0.132775	0.182898	0.0412495	0.203504	0.404241	0.394059	0.141907	0.0913711	0.129394	0.171561	0.370009
AKT2	0.0969723	0.506145	0.199873	0.333897	0.583641	0.0987718	0.35481	0.164537	0.0764147	0.386053	0.460615	0.190243	0.322215	0.172285	0.384622	0.64933	0.241097	0.294602	0.550585	0.610353	0.115293	0.608556	0.0743046	0.236212	0.425436	0.407262	0.149555	0.139775	0.235367	0.50297	0.439663	0.295137	0.152148	0.286392	0.594159	0.16324	0.136182	0.649432	0.276855	0.416161	0.278525	0.422494	0.595466	0.631823	0.335902	0.248653	0.147331	0.360224	0.547894
PTGS2	0.1235	0.577623	0.232007	0.365524	0.556062	0.109252	0.397431	0.163871	0.0886254	0.391319	0.423099	0.237632	0.331315	0.207515	0.482547	0.689116	0.290567	0.279524	0.482894	0.601302	0.143961	0.627229	0.0833996	0.281336	0.413228	0.542038	0.230907	0.148255	0.283241	0.538218	0.464473	0.318276	0.215338	0.312365	0.538008	0.209485	0.167601	0.675372	0.308464	0.42218	0.269234	0.433202	0.564348	0.566468	0.345968	0.273113	0.218307	0.372509	0.547247
RAC1	-0.00764435	0.284624	-0.0109015	-0.196098	-0.38209	0.0257303	-0.0262174	0.0575675	0.0253948	-0.229028	-0.0747652	0.0326002	-0.076725	0.0206971	-0.285012	-0.386042	-0.0316742	0.0594449	-0.310155	-0.326533	0.0548117	-0.663747	0.022507	0.105212	-0.0642035	-0.283404	0.015977	0.050937	-0.0697807	0.115191	-0.194326	-0.0506054	0.0239215	-0.00275875	-0.289903	-0.00322873	0.0304714	-0.585167	-0.0968986	-0.210325	-0.0509112	-0.173472	-0.349968	-0.35621	-0.154294	-0.0545963	0.0345277	-0.161682	-0.32208
CRHR1	-0.0192459	-0.0551455	-0.072354	-0.198184	-0.342817	-0.00473086	-0.11193	0.0344507	-0.00102029	-0.190604	0.00975914	-0.0688466	-0.048888	-0.0461105	-0.377076	-0.524294	-0.107302	0.0535539	-0.194277	-0.35078	-0.0219254	-0.62729	0.00674388	-0.0365572	-0.0646233	-0.460462	-0.128166	0.0143302	-0.136535	-0.0932514	-0.22457	-0.0920631	-0.0972666	-0.0671665	-0.238044	-0.0688133	-0.0341186	-0.76599	-0.131888	-0.147768	0.0152788	-0.178665	-0.336879	-0.303656	-0.0958883	-0.0642022	-0.119121	-0.153941	-0.3289
SCARB1	0.0145183	0.368744	0.0344333	-0.135245	-0.271172	0.0511462	0.0398363	0.108358	0.0480162	-0.148221	0.107126	0.0560564	0.0272664	0.0476098	-0.233333	-0.338665	-0.00352326	0.16815	-0.144147	-0.224615	0.0802867	-0.596551	0.0478106	0.148955	0.0361361	-0.24672	-0.004646	0.0898196	-0.026401	0.21277	-0.123745	0.0121231	0.0230667	0.0571434	-0.133997	0.0152053	0.0558496	-0.644474	-0.0382957	-0.0971709	0.0685221	-0.0956451	-0.195884	-0.199737	-0.053083	0.00851996	0.0229876	-0.0858722	-0.1801
ITPKB	-0.147273	-0.746739	-0.306798	-0.405649	-0.632157	-0.176825	-0.487837	-0.233708	-0.140636	-0.441764	-0.594964	-0.320841	-0.427533	-0.260934	-0.498871	-0.700813	-0.325873	-0.406269	-0.625077	-0.672228	-0.23717	-0.580691	-0.127972	-0.396321	-0.495507	-0.564113	-0.258235	-0.216944	-0.342583	-0.675713	-0.514938	-0.384444	-0.27054	-0.386941	-0.678949	-0.252446	-0.236247	-0.569664	-0.368135	-0.500253	-0.373242	-0.488969	-0.693	-0.716119	-0.419072	-0.327568	-0.284284	-0.427593	-0.655582
HSPA8	-0.0540462	-0.0719723	-0.107165	-0.283827	-0.482581	-0.0383405	-0.191568	-0.0242716	-0.0257441	-0.309725	-0.179171	-0.0980175	-0.169792	-0.0838008	-0.386892	-0.554697	-0.155642	-0.0540967	-0.388692	-0.468344	-0.0373941	-0.669253	-0.0203723	-0.0578885	-0.201881	-0.412975	-0.120581	-0.0287812	-0.169915	-0.15758	-0.326102	-0.162723	-0.102881	-0.130265	-0.406763	-0.101819	-0.0618018	-0.704599	-0.191134	-0.298029	-0.112801	-0.294326	-0.444882	-0.470416	-0.228118	-0.145608	-0.107237	-0.256789	-0.414886
NPY1R	0.0811891	0.294945	0.156936	0.28204	0.460823	0.0555523	0.248122	0.0557794	0.0471135	0.293083	0.197991	0.157494	0.192705	0.127959	0.436007	0.621001	0.196562	0.10825	0.346593	0.480357	0.0974513	0.67793	0.0387409	0.168155	0.224644	0.504171	0.182989	0.0617253	0.211276	0.303672	0.341043	0.20249	0.162093	0.186227	0.393065	0.144352	0.106423	0.787543	0.220597	0.288334	0.132622	0.301307	0.478828	0.447035	0.228745	0.172148	0.178023	0.262223	0.462912
MAP3K9	-0.0590937	-0.0486527	-0.107592	-0.269325	-0.445108	-0.0226403	-0.178278	-0.0122513	-0.0188606	-0.286173	-0.157371	-0.0951521	-0.157286	-0.0792815	-0.403457	-0.54352	-0.149985	-0.0468532	-0.343778	-0.433468	-0.0358943	-0.68058	-0.0156235	-0.057044	-0.171364	-0.444392	-0.127139	-0.0171354	-0.170843	-0.137575	-0.303219	-0.153738	-0.105272	-0.122074	-0.362127	-0.10293	-0.058706	-0.705945	-0.186684	-0.274376	-0.105342	-0.268342	-0.43368	-0.420314	-0.212663	-0.137381	-0.111758	-0.238627	-0.416086
IL4R	0.0912385	-0.178521	0.0934491	0.266588	0.384686	-0.00234594	0.17104	-0.00537614	0.00510448	0.286331	0.11796	0.0834791	0.17184	0.0893593	0.378264	0.464909	0.18173	0.0237104	0.274762	0.350449	0.00158352	0.69587	0.00886973	-0.00565111	0.145115	0.396296	0.147448	-0.0076386	0.15639	-0.0130133	0.279841	0.145172	0.10955	0.104209	0.254407	0.123176	0.0485761	0.695896	0.179782	0.310979	0.124505	0.253543	0.335367	0.282611	0.254591	0.168697	0.109578	0.235554	0.346661
ATP12A	-0.0766625	-0.153616	-0.122077	-0.267374	-0.440751	-0.0253685	-0.185846	-0.0200897	-0.0289082	-0.274601	-0.155222	-0.124572	-0.160001	-0.0938028	-0.430417	-0.57462	-0.155703	-0.0626727	-0.342872	-0.439956	-0.0672039	-0.687441	-0.0241016	-0.0982737	-0.167284	-0.475394	-0.164259	-0.0256778	-0.183193	-0.210096	-0.303911	-0.153473	-0.138329	-0.129157	-0.372747	-0.127476	-0.0821726	-0.743857	-0.186182	-0.254862	-0.108735	-0.262128	-0.460588	-0.440271	-0.204779	-0.14037	-0.149255	-0.229306	-0.435232
ASAH2	-0.100157	-0.216681	-0.170756	-0.317881	-0.449967	-0.0449755	-0.237243	-0.0419511	-0.045604	-0.309469	-0.15614	-0.168303	-0.183121	-0.129675	-0.516702	-0.592243	-0.208799	-0.0774604	-0.317634	-0.457983	-0.0900903	-0.693927	-0.0410931	-0.142365	-0.191087	-0.577898	-0.228097	-0.0493277	-0.2465	-0.248218	-0.346386	-0.206097	-0.190201	-0.179187	-0.361952	-0.170807	-0.110463	-0.705696	-0.248008	-0.281184	-0.116262	-0.298292	-0.479203	-0.411314	-0.228037	-0.170531	-0.206691	-0.273938	-0.484011
CD200	0.102957	0.235012	0.147054	0.286076	0.457716	0.0471148	0.258379	0.048353	0.0440031	0.300356	0.233144	0.158715	0.227181	0.134484	0.431106	0.611258	0.210783	0.118223	0.368455	0.466756	0.0875775	0.686808	0.0385836	0.137158	0.222371	0.486708	0.188891	0.0504442	0.201067	0.270704	0.337862	0.191803	0.165071	0.17144	0.39458	0.160023	0.107542	0.780908	0.211145	0.333203	0.169485	0.300053	0.472872	0.448536	0.273878	0.197378	0.174767	0.261412	0.454449
ACVR1C	-0.0890554	-0.242949	-0.177758	-0.334767	-0.506872	-0.0668408	-0.271893	-0.0656554	-0.054856	-0.345527	-0.230626	-0.173338	-0.221872	-0.138009	-0.47667	-0.60399	-0.214946	-0.117827	-0.3968	-0.510529	-0.0955938	-0.691595	-0.0471602	-0.154195	-0.245888	-0.525548	-0.194527	-0.0708828	-0.245682	-0.281222	-0.37896	-0.229574	-0.174369	-0.2026	-0.435964	-0.162235	-0.116398	-0.717873	-0.261066	-0.33235	-0.154505	-0.339595	-0.50972	-0.486166	-0.264917	-0.190335	-0.183588	-0.306236	-0.499875
DNASE1L3	0.0940572	0.396762	0.185032	0.299861	0.527987	0.0683124	0.318175	0.108241	0.059454	0.334747	0.380784	0.188745	0.276741	0.152837	0.400966	0.651503	0.218667	0.226632	0.484596	0.55031	0.113284	0.622727	0.0544974	0.216503	0.341774	0.441528	0.177788	0.097758	0.223739	0.424845	0.389517	0.252869	0.16878	0.244152	0.525188	0.162857	0.127841	0.724701	0.247863	0.365663	0.226452	0.362843	0.565444	0.577357	0.293912	0.213211	0.173759	0.309219	0.5232
AOC1	0.0862175	0.0840876	0.108933	0.23609	0.320347	0.00629202	0.136235	-0.0177923	0.0192511	0.213681	-0.0389906	0.118834	0.0796573	0.0916133	0.455829	0.506624	0.161334	-0.0308095	0.151696	0.325741	0.0649107	0.683186	0.0134692	0.0868542	0.0630027	0.531208	0.213552	-0.00122847	0.178287	0.116597	0.246555	0.117776	0.164115	0.094065	0.187552	0.136479	0.0763948	0.750515	0.163589	0.165424	0.0182041	0.194161	0.330533	0.233563	0.136403	0.112667	0.189774	0.176996	0.348725
FLT1	-0.0965337	-0.417566	-0.210711	-0.343929	-0.536183	-0.0961817	-0.327198	-0.107677	-0.0782487	-0.358076	-0.309485	-0.214185	-0.261347	-0.169947	-0.495937	-0.6522	-0.24034	-0.186269	-0.446591	-0.557674	-0.139868	-0.668276	-0.0674144	-0.234009	-0.305779	-0.569958	-0.217657	-0.110112	-0.269853	-0.407853	-0.412309	-0.264829	-0.204402	-0.249781	-0.495985	-0.180781	-0.149616	-0.706195	-0.282033	-0.358288	-0.195506	-0.37264	-0.555754	-0.546144	-0.28677	-0.2182	-0.22088	-0.327477	-0.53905
PTPN13	0.0252185	0.286095	0.0594177	-0.0516045	-0.13132	0.0810579	0.110047	0.159364	0.0606962	-0.0240448	0.27108	0.0584089	0.1288	0.0701491	-0.219654	-0.313045	0.0380528	0.247465	0.0250093	-0.112553	0.0628807	-0.486232	0.0653833	0.136691	0.173136	-0.265734	-0.0392902	0.125706	0.00121768	0.199973	-0.0226566	0.0870199	0.00035876	0.118748	0.00303584	0.0218713	0.0592697	-0.665622	0.0253962	0.0538711	0.172331	0.0245128	-0.118423	-0.0775785	0.0666964	0.0765571	-0.0201183	0.0239597	-0.106399
TNKS	-0.0587302	0.0698221	-0.0734399	-0.218699	-0.346602	0.00842373	-0.113059	0.036295	-0.00013844	-0.218965	-0.0311059	-0.0686164	-0.092711	-0.0538861	-0.377288	-0.480255	-0.122218	0.0356587	-0.220703	-0.330109	-0.0120077	-0.660229	0.00160001	-0.00535824	-0.0700601	-0.421311	-0.134139	0.0235359	-0.136873	-0.0265526	-0.227577	-0.096765	-0.0987853	-0.0631952	-0.235886	-0.0935247	-0.0367478	-0.721489	-0.140721	-0.201573	-0.0390411	-0.188517	-0.342897	-0.292321	-0.156291	-0.0969043	-0.108063	-0.172909	-0.339464
VIM	-0.104312	-0.201524	-0.18268	-0.345486	-0.527287	-0.0674471	-0.296624	-0.0849036	-0.0571763	-0.370588	-0.313634	-0.172991	-0.271573	-0.150525	-0.476583	-0.589332	-0.232753	-0.169653	-0.450011	-0.519417	-0.0912212	-0.712812	-0.054017	-0.151584	-0.287274	-0.520423	-0.18243	-0.0792232	-0.244151	-0.275321	-0.396248	-0.245539	-0.166672	-0.218358	-0.46532	-0.167093	-0.119388	-0.655638	-0.26753	-0.389393	-0.218212	-0.364463	-0.525811	-0.508181	-0.318506	-0.227855	-0.17074	-0.327658	-0.515466
HAMP	0.0795407	0.0918629	0.119426	0.254314	0.425223	0.0211627	0.194886	0.0162959	0.0242765	0.265916	0.18155	0.120824	0.177418	0.0922864	0.407054	0.561441	0.15878	0.0669799	0.335001	0.420636	0.0533964	0.668042	0.0220117	0.0793689	0.166975	0.447005	0.156777	0.0201166	0.174716	0.171809	0.289501	0.154855	0.13186	0.128582	0.360111	0.127955	0.075623	0.735653	0.184548	0.278104	0.12625	0.252734	0.45777	0.421404	0.224025	0.146417	0.138954	0.225475	0.437645
MT-ND4	0.13291	0.645891	0.274304	0.380531	0.591184	0.137635	0.453361	0.211585	0.111986	0.421278	0.565933	0.270213	0.407962	0.231247	0.460175	0.645463	0.302583	0.382672	0.575547	0.626473	0.180506	0.570913	0.107613	0.336525	0.473449	0.503351	0.209528	0.187553	0.309001	0.604621	0.484568	0.364657	0.219266	0.36249	0.622829	0.221469	0.195991	0.540708	0.346145	0.485062	0.360928	0.464625	0.646144	0.643114	0.405126	0.310707	0.218111	0.409571	0.6227
LYN	-0.00947596	0.21193	0.0259555	-0.0830024	-0.155902	0.0754356	0.0611546	0.127465	0.0438283	-0.051426	0.226062	0.0119764	0.0841159	0.0395021	-0.262135	-0.343436	0.0043567	0.199744	0.00265111	-0.138208	0.0485604	-0.510608	0.0418288	0.0994458	0.13942	-0.289245	-0.0891648	0.100261	-0.0302354	0.143098	-0.0497506	0.0495444	-0.040232	0.0797751	-0.0329241	-0.0279748	0.0290516	-0.702732	-0.011741	0.0192962	0.137738	-0.00203084	-0.174637	-0.108791	0.0319697	0.0519977	-0.0503141	-0.00743754	-0.166793
NCOA1	0.0655994	0.144869	0.118664	0.243822	0.408539	0.0188634	0.175407	0.0146031	0.023143	0.24814	0.146656	0.112844	0.148261	0.0846363	0.414309	0.55454	0.143744	0.0622366	0.309692	0.409546	0.0605769	0.676414	0.0192299	0.0914707	0.141995	0.472264	0.148352	0.0191856	0.175314	0.189876	0.275972	0.144567	0.125602	0.120745	0.340994	0.113712	0.0726673	0.753168	0.17874	0.236829	0.101947	0.234851	0.451648	0.402721	0.188053	0.128861	0.139011	0.209823	0.434892
AXIN2	-0.0175988	0.201089	-0.0137875	-0.171744	-0.293824	0.0341887	-0.0236535	0.0832676	0.0262026	-0.170613	0.0738734	-0.00251883	-0.010631	0.00193297	-0.313013	-0.40412	-0.0573169	0.122379	-0.158178	-0.26641	0.0349162	-0.611674	0.0286378	0.074075	0.00313471	-0.341857	-0.0744385	0.0637061	-0.0794676	0.0867767	-0.166235	-0.0310729	-0.0394597	0.00760375	-0.169636	-0.0364264	0.0122034	-0.675501	-0.0819992	-0.122866	0.0408066	-0.128749	-0.258638	-0.234784	-0.0816604	-0.031992	-0.0455383	-0.116859	-0.248367
GALR3	-0.137584	-0.429201	-0.262344	-0.402444	-0.550405	-0.111731	-0.376894	-0.132184	-0.0968927	-0.411033	-0.298969	-0.264711	-0.286388	-0.214196	-0.570896	-0.651756	-0.306085	-0.201905	-0.445176	-0.570379	-0.163508	-0.695729	-0.0866294	-0.273492	-0.361906	-0.633347	-0.30683	-0.134332	-0.33215	-0.439239	-0.46663	-0.329825	-0.270004	-0.312131	-0.495076	-0.241399	-0.183886	-0.678709	-0.34817	-0.389064	-0.205036	-0.429213	-0.566208	-0.522927	-0.318326	-0.259224	-0.287097	-0.388307	-0.573438
CHIT1	0.0983269	0.340246	0.169216	0.298301	0.485539	0.057244	0.280771	0.0828264	0.0529294	0.319004	0.295075	0.171072	0.2456	0.142682	0.436257	0.62148	0.212154	0.174497	0.412713	0.502438	0.10183	0.67281	0.0488807	0.181096	0.275231	0.487318	0.183603	0.0770326	0.218761	0.355998	0.364479	0.224592	0.165413	0.209735	0.448656	0.160841	0.117853	0.73541	0.234563	0.334485	0.195389	0.330614	0.520101	0.500751	0.274285	0.203047	0.172797	0.287445	0.49594
F2R	0.0133553	0.0375205	0.055904	0.176471	0.311269	-0.00917496	0.086737	-0.0525803	-0.00840269	0.168192	-0.0414889	0.056412	0.0266651	0.0337094	0.350378	0.484903	0.0896368	-0.0737895	0.166009	0.316524	0.0140982	0.608823	-0.0167484	0.0231991	0.0380911	0.428854	0.120403	-0.0303976	0.117116	0.0727783	0.198813	0.0694458	0.0878044	0.0455183	0.205468	0.059109	0.0244965	0.76197	0.109413	0.116787	-0.0345325	0.154186	0.301191	0.271652	0.0727315	0.0481863	0.109773	0.13062	0.292617
SFRP1	0.205726	0.00365645	0.196673	0.390055	0.506159	0.0572196	0.345281	0.125908	0.0632365	0.436004	0.329311	0.211802	0.368503	0.210591	0.492994	0.509134	0.327861	0.229695	0.422775	0.46412	0.0991898	0.810378	0.0746076	0.152363	0.356881	0.440472	0.260633	0.0959552	0.247698	0.186659	0.433928	0.287783	0.217084	0.256228	0.376999	0.255178	0.149913	0.554639	0.292409	0.514028	0.326305	0.419386	0.456771	0.351977	0.456235	0.329378	0.20894	0.385125	0.491549
ITGA5	0.111644	0.167294	0.142093	0.280767	0.410822	0.0256749	0.202137	0.0324056	0.0381351	0.278822	0.137544	0.147411	0.175511	0.118939	0.472671	0.557702	0.188131	0.0792414	0.298145	0.411575	0.0837745	0.726037	0.0357173	0.121065	0.164647	0.519058	0.208851	0.0343795	0.2043	0.21616	0.306566	0.1706	0.170552	0.146882	0.326381	0.161913	0.101473	0.744987	0.205327	0.26238	0.12593	0.263553	0.451861	0.375435	0.223503	0.166846	0.18269	0.239073	0.449143
GPR35	0.125489	0.139154	0.15533	0.301172	0.468663	0.0386429	0.257375	0.0708373	0.0438511	0.328205	0.265395	0.153847	0.252876	0.139329	0.428351	0.574849	0.219943	0.157458	0.386248	0.460324	0.078872	0.727809	0.0468174	0.128813	0.255293	0.445782	0.185522	0.0582291	0.205051	0.230888	0.350274	0.214058	0.158389	0.189579	0.391285	0.169497	0.106495	0.723303	0.22918	0.361958	0.213558	0.321963	0.482967	0.422135	0.305812	0.216153	0.160683	0.288687	0.475339
NR4A3	-0.134331	-0.0714134	-0.164678	-0.349155	-0.487731	-0.0449498	-0.251638	-0.0617326	-0.0507151	-0.3666	-0.260486	-0.154307	-0.254566	-0.142706	-0.483861	-0.546732	-0.229859	-0.135527	-0.405959	-0.464714	-0.0738049	-0.73499	-0.0513094	-0.100514	-0.245519	-0.505676	-0.201073	-0.0539624	-0.234253	-0.184753	-0.372314	-0.220375	-0.167959	-0.18454	-0.404115	-0.179859	-0.110262	-0.650655	-0.254416	-0.374663	-0.20963	-0.340582	-0.48224	-0.442214	-0.318909	-0.226781	-0.166581	-0.314616	-0.478709
FAP	-0.1184	-0.366135	-0.208103	-0.336695	-0.461014	-0.0740783	-0.290957	-0.0809354	-0.0699426	-0.32775	-0.177755	-0.213486	-0.20936	-0.17255	-0.531028	-0.619848	-0.25213	-0.127052	-0.318897	-0.486418	-0.136546	-0.688289	-0.0607269	-0.223083	-0.240693	-0.607565	-0.268626	-0.0877563	-0.277335	-0.352859	-0.383103	-0.248688	-0.23169	-0.232206	-0.375337	-0.201155	-0.148407	-0.726911	-0.277193	-0.296045	-0.138139	-0.335231	-0.485482	-0.412814	-0.243831	-0.205024	-0.255337	-0.302485	-0.495568
ATP2A2	0.151646	0.863586	0.306416	0.374874	0.539472	0.155293	0.480656	0.248936	0.131872	0.398207	0.518285	0.315895	0.395466	0.266568	0.483204	0.65316	0.332181	0.411305	0.494043	0.609636	0.229575	0.502929	0.125786	0.426566	0.493242	0.545039	0.268744	0.222893	0.33517	0.739276	0.492209	0.393115	0.269487	0.407355	0.573065	0.256428	0.231999	0.50932	0.361244	0.430392	0.342271	0.46632	0.616353	0.57468	0.36899	0.318445	0.278916	0.40748	0.608566
DAPK2	-0.106645	-0.243979	-0.172252	-0.326061	-0.438435	-0.0523689	-0.2383	-0.0487573	-0.0531025	-0.312486	-0.133994	-0.174939	-0.175546	-0.141037	-0.528729	-0.582671	-0.221025	-0.0790813	-0.297304	-0.450596	-0.105505	-0.678167	-0.0458264	-0.1586	-0.191678	-0.600289	-0.243976	-0.056987	-0.250436	-0.264186	-0.354949	-0.206203	-0.202623	-0.182034	-0.341937	-0.176596	-0.120266	-0.690585	-0.246509	-0.27037	-0.109528	-0.304138	-0.44894	-0.386747	-0.221785	-0.178704	-0.2249	-0.275308	-0.457087
KEAP1	0.144668	0.535431	0.239916	0.359296	0.534586	0.106401	0.367688	0.14905	0.0977958	0.374618	0.372638	0.250497	0.313674	0.208261	0.514653	0.666849	0.279969	0.263082	0.46164	0.565399	0.17322	0.682462	0.0906207	0.288074	0.356257	0.575515	0.258789	0.138828	0.289824	0.502032	0.435447	0.299018	0.239782	0.291751	0.511612	0.225738	0.182453	0.694527	0.303288	0.389967	0.258659	0.398501	0.588934	0.549801	0.330959	0.264421	0.253147	0.351271	0.573089
PIKFYVE	-0.0621446	-0.013966	-0.0925004	-0.237062	-0.365578	-0.0055746	-0.137622	0.0171971	-0.0107584	-0.235271	-0.0581163	-0.0875454	-0.108169	-0.0684154	-0.404751	-0.499056	-0.136643	0.00825292	-0.240234	-0.35721	-0.0311868	-0.653716	-0.00732143	-0.0393717	-0.0983668	-0.455155	-0.148728	0.0054154	-0.157745	-0.0876676	-0.252797	-0.118394	-0.114598	-0.0879624	-0.263385	-0.104477	-0.0519079	-0.703325	-0.16009	-0.210687	-0.0534678	-0.211632	-0.367117	-0.318184	-0.164584	-0.110219	-0.126165	-0.191915	-0.364289
CD80	0.121055	0.252653	0.177799	0.31473	0.485821	0.0575919	0.290224	0.0860012	0.0574965	0.333703	0.295826	0.179128	0.262625	0.156214	0.454894	0.609526	0.235616	0.176005	0.400688	0.493041	0.098065	0.694456	0.0562531	0.164904	0.274377	0.494235	0.203892	0.0772634	0.23037	0.306994	0.371696	0.233209	0.180641	0.213479	0.426901	0.179572	0.124662	0.694274	0.247743	0.365023	0.213804	0.337436	0.510764	0.465121	0.303821	0.224609	0.186815	0.29951	0.50021
NSF	-0.0740188	-0.0596965	-0.118926	-0.281839	-0.425705	-0.0228565	-0.183676	-0.00952085	-0.0246846	-0.286026	-0.112291	-0.116884	-0.147986	-0.0930958	-0.4359	-0.526908	-0.169182	-0.030194	-0.308973	-0.413849	-0.047868	-0.660356	-0.0205907	-0.0682079	-0.155569	-0.470939	-0.169615	-0.018103	-0.188072	-0.141821	-0.305863	-0.156645	-0.137475	-0.12546	-0.332505	-0.128263	-0.0737903	-0.667473	-0.195413	-0.260613	-0.0852126	-0.265553	-0.413956	-0.385567	-0.205166	-0.141665	-0.146021	-0.238753	-0.405431
NGF	-0.1581	-0.430372	-0.281826	-0.430704	-0.599203	-0.1369	-0.416605	-0.171807	-0.1167	-0.454358	-0.443031	-0.278423	-0.376136	-0.234669	-0.574791	-0.637944	-0.319726	-0.287305	-0.540034	-0.60519	-0.184834	-0.713071	-0.109468	-0.286781	-0.402986	-0.638414	-0.271922	-0.163327	-0.344492	-0.448013	-0.490371	-0.351933	-0.25931	-0.330507	-0.565599	-0.249691	-0.204151	-0.607192	-0.36945	-0.482034	-0.316123	-0.460916	-0.623134	-0.589889	-0.408791	-0.311514	-0.270568	-0.42304	-0.625736
ABCC11	0.0978969	0.340075	0.175485	0.29161	0.458748	0.0594978	0.262078	0.0727016	0.0575419	0.296965	0.227221	0.180818	0.210737	0.141889	0.466996	0.609313	0.205625	0.143069	0.361126	0.478163	0.117379	0.67749	0.05068	0.191807	0.233039	0.534306	0.208481	0.0739844	0.229801	0.3418	0.34613	0.212878	0.185439	0.199077	0.407058	0.165229	0.125447	0.735716	0.233358	0.289705	0.156809	0.304586	0.505161	0.457827	0.237293	0.183359	0.20243	0.267867	0.491701
UGT1A1	0.088174	0.0585358	0.118542	0.253502	0.348796	0.0200621	0.186318	0.00415084	0.0233382	0.248605	0.0368008	0.126936	0.131763	0.109495	0.423766	0.509949	0.190874	0.00777823	0.193681	0.349517	0.0566383	0.658676	0.01934	0.086364	0.120136	0.486506	0.201343	0.0151885	0.18118	0.109324	0.276334	0.150365	0.158698	0.124556	0.214314	0.142296	0.0799022	0.73911	0.18408	0.240905	0.0655729	0.23481	0.326587	0.243354	0.193803	0.14823	0.177596	0.21321	0.349587
MAP4K4	-0.0636791	-0.146147	-0.0977324	-0.232744	-0.389201	-0.0108066	-0.147168	1.591e-05	-0.0182902	-0.231058	-0.108507	-0.10361	-0.121672	-0.0718558	-0.400954	-0.538248	-0.125643	-0.033502	-0.288983	-0.392651	-0.0565149	-0.630715	-0.0135008	-0.0782319	-0.119706	-0.444486	-0.148249	-0.00789301	-0.1573	-0.188509	-0.262162	-0.117954	-0.121495	-0.095524	-0.324694	-0.108563	-0.0661876	-0.705715	-0.153549	-0.20174	-0.0737913	-0.217145	-0.420963	-0.395185	-0.160829	-0.10818	-0.134476	-0.187961	-0.395058
PTK2	-0.0852909	-0.312814	-0.152126	-0.302344	-0.488719	-0.0528165	-0.255932	-0.0676352	-0.0473234	-0.316281	-0.265298	-0.161393	-0.218156	-0.12645	-0.444661	-0.602904	-0.192254	-0.14274	-0.421349	-0.502242	-0.093848	-0.627911	-0.0406803	-0.159106	-0.259508	-0.480686	-0.179699	-0.0655674	-0.211292	-0.347001	-0.364302	-0.202403	-0.159857	-0.185513	-0.458265	-0.14977	-0.109757	-0.651874	-0.21944	-0.307103	-0.163809	-0.324921	-0.50381	-0.520683	-0.248177	-0.181352	-0.166161	-0.276197	-0.46978
CPT1A	0.0927233	0.532972	0.20899	0.311481	0.490202	0.091555	0.332007	0.128362	0.0745201	0.327896	0.320234	0.208916	0.259696	0.171575	0.441457	0.632546	0.237873	0.220516	0.406329	0.530213	0.138049	0.586916	0.0674252	0.258675	0.325637	0.516031	0.202102	0.121494	0.254369	0.471715	0.393083	0.271278	0.191413	0.266049	0.467056	0.174647	0.145376	0.690353	0.271281	0.333375	0.198834	0.359457	0.528984	0.500286	0.268205	0.215205	0.205348	0.313099	0.514549
GLRA1	0.0459009	-0.117158	0.0631717	0.226741	0.428056	-0.00241761	0.183894	0.00753732	-0.00488046	0.275109	0.269702	0.0538524	0.197885	0.0624082	0.25301	0.476236	0.136821	0.0858185	0.397378	0.398708	-0.0265568	0.571208	-0.00266041	-0.0208631	0.210818	0.248849	0.0569029	-0.00189107	0.105493	0.0598429	0.276347	0.13291	0.0467732	0.100842	0.37298	0.0716838	0.0247886	0.620343	0.142022	0.331332	0.161222	0.263629	0.364277	0.425443	0.255854	0.150714	0.0307611	0.223915	0.325918
DLL4	-0.110894	0.0464577	-0.148625	-0.337072	-0.462015	-0.0433966	-0.210309	-0.0410656	-0.0419198	-0.35836	-0.20575	-0.114817	-0.216525	-0.114525	-0.458389	-0.465672	-0.201995	-0.0792008	-0.370157	-0.424374	-0.0445912	-0.728385	-0.0430923	-0.0555284	-0.216907	-0.484444	-0.158663	-0.0408989	-0.221924	-0.0842162	-0.344423	-0.208936	-0.129069	-0.164871	-0.361124	-0.145323	-0.0818009	-0.576536	-0.250004	-0.349722	-0.169092	-0.320835	-0.434026	-0.390899	-0.290122	-0.197697	-0.124177	-0.307075	-0.443769
USP7	-0.105375	-0.264572	-0.166428	-0.314035	-0.455962	-0.047645	-0.238054	-0.0559114	-0.050569	-0.312423	-0.190569	-0.169237	-0.197771	-0.131751	-0.489889	-0.583595	-0.200914	-0.109555	-0.349846	-0.465016	-0.102107	-0.661623	-0.0453517	-0.156126	-0.212546	-0.538724	-0.213055	-0.0582857	-0.233447	-0.290902	-0.350779	-0.203295	-0.182567	-0.181015	-0.389173	-0.16936	-0.116464	-0.671123	-0.236184	-0.283949	-0.140536	-0.305401	-0.486019	-0.439098	-0.236416	-0.178296	-0.194877	-0.273648	-0.477958
SELP	-0.0473542	0.146814	-0.0511838	-0.241302	-0.436822	-0.00688065	-0.142092	-0.00111817	-0.00057227	-0.287519	-0.232524	-0.0344272	-0.184521	-0.0443369	-0.280049	-0.441452	-0.112297	-0.0502529	-0.404514	-0.393798	0.0228122	-0.608518	-0.00291586	0.0431873	-0.183203	-0.263114	-0.0391888	0.00432805	-0.102336	-0.0186482	-0.270719	-0.114833	-0.0302622	-0.0746932	-0.378412	-0.0620754	-0.0176821	-0.574707	-0.137338	-0.323938	-0.152323	-0.256517	-0.378225	-0.437951	-0.255525	-0.138718	-0.012607	-0.224116	-0.336723
HSPA5	-0.0823559	-0.225441	-0.148772	-0.301889	-0.467157	-0.0429504	-0.228298	-0.0493367	-0.039974	-0.310813	-0.221852	-0.1409	-0.20194	-0.11092	-0.446209	-0.566785	-0.177997	-0.109105	-0.380142	-0.470239	-0.0774706	-0.6409	-0.0357789	-0.125216	-0.216508	-0.483999	-0.161034	-0.0495498	-0.212716	-0.266117	-0.341502	-0.19382	-0.142554	-0.168213	-0.412771	-0.139695	-0.0945653	-0.655165	-0.224568	-0.296246	-0.149146	-0.301942	-0.489063	-0.46599	-0.240883	-0.168645	-0.147599	-0.269852	-0.472644
SULT1E1	-0.109833	-0.184693	-0.164168	-0.313139	-0.436449	-0.0444701	-0.233644	-0.0456692	-0.0482418	-0.309963	-0.170653	-0.163361	-0.195708	-0.133536	-0.478857	-0.558695	-0.210326	-0.0906328	-0.323993	-0.436809	-0.088046	-0.67588	-0.044224	-0.130307	-0.193215	-0.527254	-0.216135	-0.0501642	-0.23391	-0.228271	-0.3365	-0.199831	-0.181926	-0.17271	-0.354966	-0.172099	-0.112083	-0.700975	-0.238077	-0.29179	-0.136405	-0.294513	-0.455523	-0.4014	-0.242856	-0.183006	-0.192159	-0.27091	-0.454773
MEN1	0.153215	0.417662	0.246315	0.386971	0.547242	0.111915	0.389412	0.154663	0.0983695	0.41144	0.378711	0.248987	0.332793	0.221644	0.500923	0.637177	0.310588	0.260745	0.463367	0.563345	0.156886	0.673904	0.0926804	0.26899	0.382524	0.553642	0.262034	0.142806	0.299908	0.431668	0.459832	0.322422	0.240025	0.307907	0.490327	0.232791	0.180567	0.657338	0.325863	0.438522	0.272055	0.430213	0.540434	0.504471	0.367596	0.291029	0.249476	0.384565	0.543918
PHF13	0.134346	0.43373	0.214247	0.338495	0.510386	0.092376	0.330955	0.130089	0.0853773	0.357395	0.349394	0.214206	0.293387	0.184374	0.473739	0.633678	0.256545	0.234534	0.439585	0.533598	0.143559	0.658776	0.0811303	0.23532	0.328207	0.526547	0.223406	0.118907	0.262967	0.425778	0.40404	0.274681	0.205744	0.261235	0.482968	0.201768	0.156385	0.699472	0.282438	0.37844	0.24334	0.371764	0.560775	0.517958	0.318932	0.245865	0.216162	0.331874	0.544234
LOXL2	-0.118424	-0.442254	-0.21376	-0.328835	-0.488754	-0.0810958	-0.305952	-0.104893	-0.0778	-0.329094	-0.281067	-0.224968	-0.250746	-0.173788	-0.512227	-0.623725	-0.236225	-0.193174	-0.402451	-0.511848	-0.154364	-0.668475	-0.069656	-0.245892	-0.270085	-0.582876	-0.24582	-0.103156	-0.271878	-0.417347	-0.384073	-0.248051	-0.224787	-0.236996	-0.45142	-0.199158	-0.160233	-0.697222	-0.270405	-0.319711	-0.19643	-0.339281	-0.54503	-0.499879	-0.269224	-0.215443	-0.244587	-0.300948	-0.533465
NEU4	0.141612	0.405331	0.228598	0.364103	0.535663	0.0996278	0.354175	0.139659	0.0897926	0.386697	0.376549	0.228524	0.314359	0.198628	0.490136	0.623358	0.277696	0.246794	0.470154	0.550717	0.147854	0.673504	0.0852097	0.245722	0.355311	0.534248	0.237572	0.128111	0.281746	0.421665	0.430674	0.295388	0.219172	0.280135	0.503544	0.214005	0.166417	0.651596	0.30318	0.410824	0.262164	0.400754	0.564929	0.534063	0.345255	0.266389	0.227162	0.35832	0.551794
PSAP	-0.157406	-0.540627	-0.240837	-0.33836	-0.409729	-0.0781576	-0.301755	-0.0928825	-0.0902807	-0.294612	-0.136206	-0.273823	-0.199866	-0.203224	-0.602379	-0.61951	-0.272703	-0.139196	-0.255935	-0.455371	-0.1938	-0.63159	-0.0807732	-0.298253	-0.201186	-0.698146	-0.357372	-0.102592	-0.314451	-0.4561	-0.371966	-0.247732	-0.306448	-0.242477	-0.336281	-0.256918	-0.193942	-0.669251	-0.28557	-0.239155	-0.124796	-0.305552	-0.49102	-0.375873	-0.214029	-0.20545	-0.342972	-0.27825	-0.510849
HAO1	0.160005	0.401234	0.236217	0.362671	0.516644	0.0939288	0.34995	0.140671	0.0934611	0.378548	0.370786	0.241092	0.32136	0.20509	0.523904	0.622631	0.279763	0.257573	0.451838	0.528507	0.161236	0.719927	0.0906139	0.254812	0.333532	0.576554	0.25648	0.127378	0.287743	0.41632	0.418785	0.290862	0.23466	0.276316	0.479085	0.229834	0.177661	0.669313	0.303691	0.405061	0.276418	0.385348	0.575032	0.506727	0.350968	0.271813	0.24421	0.349896	0.571224
UMPS	-0.0639857	-0.126769	-0.124345	-0.26881	-0.414474	-0.0389823	-0.193541	-0.0210473	-0.0315284	-0.273996	-0.117506	-0.118153	-0.146884	-0.0956927	-0.416494	-0.526461	-0.166873	-0.0396754	-0.295778	-0.414206	-0.0586437	-0.636883	-0.0253716	-0.0906593	-0.161903	-0.471583	-0.154925	-0.0316448	-0.18684	-0.172447	-0.300014	-0.163754	-0.13091	-0.136667	-0.328564	-0.119226	-0.0759332	-0.671046	-0.19697	-0.253721	-0.0832754	-0.26139	-0.408586	-0.376529	-0.195785	-0.138094	-0.1432	-0.235136	-0.404126
ROR2	-0.0375726	0.185678	-0.0460628	-0.231646	-0.43125	-0.00777868	-0.139114	-0.00078212	0.00284635	-0.284317	-0.246663	-0.0234516	-0.184937	-0.0367603	-0.247214	-0.413455	-0.104087	-0.0506799	-0.409597	-0.384097	0.0339712	-0.580536	-0.00011919	0.0576368	-0.190307	-0.22418	-0.0182713	0.00554554	-0.0939292	0.00361494	-0.262374	-0.115418	-0.014152	-0.0740605	-0.378613	-0.0498123	-0.00860449	-0.542089	-0.134575	-0.326116	-0.154624	-0.25451	-0.365124	-0.434626	-0.254147	-0.133738	0.0066671	-0.223457	-0.322408
CYP1A1	-0.11532	-0.2389	-0.152915	-0.278303	-0.374538	-0.0389325	-0.202754	-0.0351768	-0.0506789	-0.256682	-0.0804052	-0.171198	-0.143709	-0.132473	-0.494585	-0.555114	-0.200984	-0.0583845	-0.234229	-0.39098	-0.106771	-0.652182	-0.044461	-0.152259	-0.143259	-0.561399	-0.256299	-0.0446846	-0.220808	-0.248021	-0.300924	-0.168822	-0.207931	-0.151091	-0.282412	-0.178415	-0.118903	-0.697701	-0.206677	-0.216188	-0.0834215	-0.248927	-0.409985	-0.329469	-0.183374	-0.154074	-0.232173	-0.223953	-0.414655
UGT1A9	0.0465204	0.0938401	0.0963029	0.221827	0.35818	0.019725	0.151273	-0.0103792	0.0139406	0.223001	0.0506486	0.0929227	0.101381	0.0728408	0.364356	0.510056	0.13689	-0.00871304	0.227465	0.365142	0.0458653	0.604541	0.00532303	0.0730335	0.113563	0.426727	0.137573	0.006559	0.154034	0.131962	0.252577	0.126884	0.112265	0.103211	0.263649	0.0947935	0.0557728	0.727509	0.158177	0.202586	0.0394574	0.214149	0.353226	0.315248	0.151522	0.105461	0.1279	0.189031	0.346986
SLC6A15	0.0602575	0.0720604	0.0923504	0.221482	0.355959	0.0102822	0.13995	-0.0066221	0.0144129	0.222183	0.0625918	0.0915271	0.107211	0.0718393	0.377906	0.497104	0.133674	0.00677971	0.240867	0.354747	0.0419681	0.628958	0.00998037	0.059563	0.106515	0.431947	0.145681	0.00336898	0.150019	0.123618	0.245583	0.117024	0.114942	0.0923179	0.267077	0.102228	0.0568704	0.715268	0.15112	0.201069	0.055694	0.206578	0.361501	0.321264	0.157242	0.108885	0.128609	0.183013	0.352149
CPT2	-0.208751	-0.626274	-0.329834	-0.439396	-0.537741	-0.146807	-0.465494	-0.199002	-0.137872	-0.432341	-0.384058	-0.354861	-0.375331	-0.2961	-0.634558	-0.665308	-0.387813	-0.312726	-0.434019	-0.574811	-0.248188	-0.68426	-0.128014	-0.398758	-0.399635	-0.725135	-0.394551	-0.19115	-0.393868	-0.564061	-0.502692	-0.382552	-0.357363	-0.378019	-0.486647	-0.323057	-0.259644	-0.630109	-0.394863	-0.448495	-0.303374	-0.458968	-0.581267	-0.496202	-0.395067	-0.342826	-0.383285	-0.419799	-0.607345
PPARD	-0.0719064	-0.0779059	-0.122874	-0.286015	-0.472412	-0.0454064	-0.211447	-0.0463517	-0.0355243	-0.317832	-0.226352	-0.11454	-0.197691	-0.099401	-0.36527	-0.519802	-0.168433	-0.094232	-0.403458	-0.455021	-0.0490061	-0.630221	-0.0320422	-0.0763352	-0.234867	-0.379419	-0.131087	-0.0451761	-0.178059	-0.172968	-0.329577	-0.182577	-0.114202	-0.15276	-0.410907	-0.118851	-0.0761579	-0.638517	-0.203581	-0.316441	-0.147091	-0.306296	-0.436513	-0.460621	-0.249614	-0.163803	-0.113749	-0.270083	-0.408794
SLC7A11	0.102079	0.285074	0.17255	0.296796	0.454745	0.0632811	0.280155	0.0846425	0.0569817	0.312711	0.258957	0.174138	0.235692	0.150565	0.424328	0.584793	0.224744	0.159276	0.362341	0.466983	0.0987141	0.634155	0.0531629	0.171592	0.256797	0.482304	0.195343	0.0795935	0.222616	0.300347	0.351198	0.2253	0.174305	0.20802	0.392811	0.165572	0.119843	0.70514	0.239133	0.333564	0.181352	0.318664	0.465693	0.426954	0.272196	0.205727	0.185416	0.28348	0.459187
CRABP2	0.0509171	0.172326	0.103898	0.211244	0.345487	0.0190552	0.156013	-0.00467708	0.0163504	0.210328	0.0610405	0.10107	0.104561	0.0777502	0.364134	0.517919	0.135214	0.011056	0.221503	0.36135	0.0606875	0.597354	0.00761398	0.102965	0.112036	0.441615	0.143087	0.0103984	0.157079	0.176597	0.2469	0.128551	0.118707	0.109956	0.259863	0.098191	0.0629927	0.757049	0.156883	0.190739	0.0485528	0.206994	0.361367	0.310761	0.146022	0.107363	0.137833	0.181461	0.356241
PIK3R1	-0.0288468	0.248812	-0.0262163	-0.21298	-0.375865	0.00163832	-0.0852158	0.0278903	0.0103057	-0.252101	-0.0964559	-0.00835125	-0.106153	-0.0216444	-0.247271	-0.382396	-0.0886904	0.0334268	-0.301814	-0.328504	0.0425771	-0.585461	0.00972324	0.0774868	-0.124559	-0.24053	-0.0399832	0.0234699	-0.0815866	0.0824871	-0.228342	-0.0841279	-0.020143	-0.041307	-0.276648	-0.0407562	0.00384916	-0.589991	-0.112693	-0.24948	-0.0646435	-0.21577	-0.275645	-0.329882	-0.185961	-0.0916498	-0.0100402	-0.19068	-0.247935
TSG101	-0.051036	-0.44927	-0.188582	-0.310952	-0.560189	-0.130662	-0.33619	-0.119404	-0.0903344	-0.344812	-0.378439	-0.205765	-0.256511	-0.154913	-0.396145	-0.615865	-0.20912	-0.201521	-0.543817	-0.57909	-0.140886	-0.517761	-0.0701744	-0.220869	-0.34823	-0.46901	-0.174691	-0.126881	-0.23431	-0.443385	-0.402917	-0.246426	-0.180121	-0.237349	-0.586828	-0.141765	-0.144503	-0.561987	-0.248809	-0.362882	-0.184729	-0.375485	-0.543419	-0.653361	-0.267843	-0.195258	-0.198849	-0.311276	-0.486396
ABCB4	0.0584452	0.41965	0.174758	0.277958	0.489458	0.0829821	0.321584	0.11712	0.0564482	0.317114	0.383832	0.164861	0.270143	0.142506	0.32511	0.581411	0.207943	0.224881	0.445866	0.517832	0.0916656	0.492194	0.0506966	0.202674	0.342438	0.373479	0.122457	0.106881	0.207044	0.4071	0.370315	0.2542	0.129755	0.246899	0.488204	0.128497	0.109617	0.604259	0.241016	0.360539	0.217734	0.351544	0.495627	0.524529	0.280374	0.20402	0.129905	0.300749	0.462515
GABRA5	0.0779286	0.282759	0.149912	0.268791	0.459985	0.0528969	0.25926	0.0736624	0.0441999	0.293445	0.295605	0.149548	0.229362	0.123224	0.376447	0.572693	0.186584	0.161739	0.400904	0.473227	0.084218	0.594866	0.0401591	0.155258	0.260999	0.419152	0.148787	0.068499	0.193486	0.313867	0.334137	0.204643	0.138539	0.19009	0.433152	0.134895	0.100241	0.667286	0.21185	0.318501	0.18341	0.305617	0.484107	0.484464	0.255923	0.181143	0.14347	0.263892	0.454105
KCND3	-0.0711009	-0.435419	-0.181537	-0.27904	-0.435263	-0.0740147	-0.263886	-0.0752343	-0.0616027	-0.274227	-0.187852	-0.192146	-0.176313	-0.139422	-0.461407	-0.596777	-0.196846	-0.123469	-0.321899	-0.471229	-0.132154	-0.579925	-0.0496606	-0.225462	-0.224978	-0.547666	-0.21577	-0.0852465	-0.236839	-0.388443	-0.340481	-0.213589	-0.195423	-0.206562	-0.389762	-0.154742	-0.129571	-0.66487	-0.232974	-0.243468	-0.110394	-0.294201	-0.474532	-0.439618	-0.189246	-0.156623	-0.223003	-0.254496	-0.464965
BMX	0.0552405	0.0877097	0.0969393	0.227967	0.414087	0.0179358	0.169912	0.0211883	0.0153508	0.252901	0.207202	0.0852902	0.165561	0.0686746	0.32899	0.50801	0.126798	0.078833	0.352551	0.409257	0.0333379	0.592585	0.0143277	0.0594668	0.184042	0.350842	0.0987834	0.0195346	0.143444	0.171616	0.271442	0.143786	0.084829	0.118949	0.373305	0.0909007	0.0517533	0.656606	0.163222	0.26123	0.126915	0.245488	0.434175	0.432538	0.205877	0.127504	0.0850068	0.214837	0.400786
KAT2B	0.0677956	0.235325	0.135738	0.268968	0.463915	0.0442169	0.222439	0.0607873	0.0375581	0.293652	0.268521	0.128108	0.204749	0.0997836	0.376503	0.549336	0.155497	0.135901	0.408124	0.468221	0.0719114	0.596573	0.0341713	0.12536	0.241868	0.399971	0.125521	0.0566247	0.183854	0.283583	0.324595	0.188471	0.117098	0.168777	0.440147	0.118338	0.0857587	0.632405	0.203366	0.291244	0.161379	0.295882	0.495074	0.497483	0.232653	0.155833	0.118436	0.257935	0.459615
NT5C2	-0.1445	-0.545319	-0.268164	-0.381648	-0.548725	-0.127717	-0.409664	-0.173369	-0.109242	-0.402668	-0.433541	-0.278616	-0.350054	-0.229328	-0.506547	-0.630047	-0.302308	-0.301685	-0.500159	-0.574568	-0.192236	-0.612475	-0.0994872	-0.322419	-0.402212	-0.56929	-0.268152	-0.162874	-0.31672	-0.520606	-0.462118	-0.333675	-0.257162	-0.327967	-0.539291	-0.2379	-0.201867	-0.590062	-0.333258	-0.428392	-0.293132	-0.431986	-0.581292	-0.565644	-0.362446	-0.289861	-0.270586	-0.382894	-0.569766
KIFC1	-0.160723	-0.482423	-0.271136	-0.395551	-0.518421	-0.118627	-0.387602	-0.155521	-0.107143	-0.400015	-0.342017	-0.277266	-0.320072	-0.231514	-0.557525	-0.621946	-0.315583	-0.25117	-0.424629	-0.543193	-0.189105	-0.661023	-0.0992972	-0.304661	-0.354253	-0.626928	-0.301527	-0.149439	-0.332078	-0.462332	-0.452898	-0.328328	-0.27507	-0.315113	-0.468325	-0.25422	-0.200767	-0.622107	-0.344308	-0.403651	-0.255001	-0.415296	-0.552119	-0.484277	-0.346079	-0.28516	-0.295155	-0.379608	-0.566417
HSPA1A	0.0957343	0.36159	0.172738	0.284988	0.459666	0.0750009	0.281845	0.0896818	0.0630868	0.302451	0.285474	0.181006	0.240367	0.147195	0.413681	0.596293	0.209739	0.173508	0.388883	0.480455	0.120943	0.612939	0.0553979	0.195699	0.264805	0.472542	0.186195	0.0880294	0.21762	0.35547	0.348883	0.220534	0.173302	0.208626	0.428332	0.159926	0.127032	0.692876	0.229723	0.324076	0.189334	0.316072	0.493397	0.476941	0.265393	0.197806	0.187519	0.275197	0.469797
FSHR	0.0756623	0.107944	0.119721	0.259206	0.435482	0.0350434	0.212536	0.0433071	0.0307241	0.284953	0.237797	0.115195	0.200978	0.100136	0.359992	0.522498	0.167546	0.106918	0.372106	0.429757	0.0506583	0.615536	0.0287787	0.0850574	0.21827	0.387476	0.131262	0.0400531	0.168748	0.192281	0.30523	0.172519	0.114887	0.14817	0.386246	0.119151	0.0758042	0.651761	0.189261	0.307408	0.156887	0.279977	0.436074	0.436647	0.246417	0.164473	0.115735	0.24581	0.40956
RUVBL2	0.075217	0.136957	0.117967	0.242539	0.359775	0.0286471	0.16584	0.0132478	0.0294577	0.239842	0.0743589	0.117943	0.125176	0.0935397	0.40277	0.499238	0.155634	0.0237917	0.237109	0.362515	0.0673941	0.61932	0.0243599	0.0996159	0.125224	0.471403	0.170484	0.0247142	0.176625	0.154817	0.264111	0.143625	0.139441	0.120387	0.266164	0.123862	0.0777229	0.706034	0.17802	0.216607	0.0683161	0.224961	0.365988	0.310443	0.173447	0.126266	0.156773	0.204644	0.368884
PTGER4	0.00985892	-0.0374003	0.0284653	0.143587	0.248819	-0.0200427	0.0386681	-0.0703844	-0.0178414	0.130428	-0.0915858	0.0275251	-0.00560256	0.0108819	0.301511	0.41426	0.0607961	-0.109865	0.109101	0.249441	-0.00114155	0.536611	-0.0251819	-0.012358	-0.0082042	0.367291	0.0975009	-0.0469782	0.0873805	0.00400816	0.151339	0.0340101	0.0641639	0.00876786	0.141195	0.0411559	0.0053133	0.682038	0.0769669	0.0801975	-0.0598892	0.109077	0.236724	0.203713	0.0457128	0.0226602	0.0833332	0.0930728	0.229753
MT-CO1	-0.00327258	0.215677	-0.00539111	-0.126489	-0.181038	0.0349093	0.00143985	0.105327	0.0313696	-0.106304	0.191378	0.0024246	0.0485407	0.00360953	-0.280065	-0.334455	-0.0564602	0.183494	-0.0105697	-0.169327	0.0325754	-0.514079	0.0381656	0.069992	0.0690967	-0.346815	-0.0890825	0.0741455	-0.0693517	0.134799	-0.112686	-0.00732824	-0.0487022	0.0252066	-0.0286343	-0.025898	0.0171012	-0.622854	-0.0587556	-0.0518473	0.107118	-0.0720856	-0.130828	-0.0750991	-0.0209845	-0.00764392	-0.0684905	-0.0680637	-0.148399
GNAO1	0.116558	0.358202	0.189042	0.307209	0.466264	0.0793443	0.294512	0.10444	0.0716727	0.323473	0.285398	0.191069	0.255564	0.162971	0.440805	0.590597	0.230959	0.18675	0.382651	0.484873	0.124042	0.641005	0.0669359	0.204401	0.280506	0.496841	0.203172	0.0990107	0.236116	0.356184	0.365621	0.241683	0.185628	0.227827	0.419581	0.179335	0.137208	0.680312	0.252167	0.339799	0.205504	0.333754	0.494458	0.454535	0.284327	0.217839	0.196019	0.296982	0.484616
ELOVL5	0.105564	0.216642	0.153044	0.280265	0.418629	0.0509415	0.226029	0.0555795	0.0514254	0.28515	0.169816	0.159137	0.188595	0.130595	0.432143	0.546093	0.19814	0.100775	0.31261	0.42443	0.0958715	0.646474	0.0469989	0.141964	0.198134	0.477722	0.202266	0.0583427	0.208731	0.244281	0.31485	0.189231	0.173189	0.169023	0.346361	0.161352	0.110854	0.702538	0.215083	0.278367	0.135123	0.27863	0.440527	0.391042	0.231182	0.173465	0.187867	0.251156	0.432124
AMPD2	0.060456	0.140118	0.117305	0.250465	0.400226	0.029678	0.189838	0.0228017	0.0249261	0.260553	0.140358	0.110201	0.149756	0.0910888	0.370969	0.517783	0.158324	0.0546079	0.293303	0.403636	0.0507579	0.592357	0.0200281	0.0922961	0.171041	0.416373	0.142443	0.0293618	0.173333	0.182916	0.289167	0.160467	0.119613	0.13706	0.324136	0.111337	0.0693781	0.678786	0.185511	0.249525	0.0938111	0.255146	0.39382	0.370891	0.193393	0.135538	0.127748	0.225844	0.382395
ADM	0.0397614	0.247637	0.106946	0.227153	0.426406	0.0252894	0.203481	0.0381913	0.0165043	0.253518	0.249277	0.101837	0.181821	0.0772701	0.322412	0.534566	0.133196	0.115299	0.372167	0.439476	0.0488025	0.544511	0.0129289	0.106206	0.218947	0.352887	0.0942835	0.0355559	0.148755	0.277865	0.292921	0.159585	0.0887856	0.14395	0.405939	0.0889345	0.0607643	0.645069	0.167164	0.264416	0.139682	0.26468	0.447086	0.466122	0.205254	0.133418	0.0907771	0.221868	0.407446
BCL2L1	-0.0307565	-0.0538448	-0.0779219	-0.224247	-0.406889	-0.0108001	-0.139658	-0.00294659	-0.00724102	-0.244499	-0.162311	-0.0607255	-0.133858	-0.0484799	-0.321412	-0.480226	-0.102611	-0.0449306	-0.337635	-0.395053	-0.016593	-0.571986	-0.00444057	-0.0304043	-0.147555	-0.34839	-0.0704396	-0.00492258	-0.130791	-0.131498	-0.25963	-0.117851	-0.06143	-0.0899878	-0.352628	-0.0643283	-0.0349465	-0.615237	-0.145925	-0.233703	-0.0949039	-0.228539	-0.397779	-0.413543	-0.17742	-0.106065	-0.0624091	-0.197611	-0.366237
EBP	-0.0977223	-0.264305	-0.172352	-0.305896	-0.433488	-0.0490723	-0.248192	-0.0644112	-0.0500783	-0.30589	-0.18097	-0.17821	-0.194092	-0.140496	-0.480448	-0.546807	-0.208796	-0.118301	-0.328792	-0.442389	-0.103934	-0.647709	-0.0444444	-0.171655	-0.22148	-0.53023	-0.218063	-0.0657694	-0.234652	-0.292698	-0.348332	-0.209912	-0.188538	-0.192284	-0.361363	-0.16833	-0.122372	-0.630676	-0.236107	-0.274411	-0.13719	-0.306773	-0.446945	-0.396912	-0.22663	-0.181726	-0.201828	-0.272254	-0.449129
F7	-0.0261066	-0.0509966	-0.0820206	-0.223172	-0.398513	-0.0326727	-0.157164	-0.00609576	-0.0165061	-0.241978	-0.118419	-0.075109	-0.119547	-0.0603526	-0.319924	-0.487645	-0.120603	-0.0142191	-0.299539	-0.391488	-0.0236111	-0.569138	-0.00988154	-0.0384232	-0.147064	-0.358389	-0.0934205	-0.0165906	-0.135676	-0.11512	-0.262641	-0.126279	-0.0796061	-0.0991898	-0.321251	-0.0715026	-0.0429813	-0.643759	-0.15166	-0.230932	-0.0621087	-0.23261	-0.357359	-0.378787	-0.16602	-0.102418	-0.0861099	-0.200421	-0.336431
PTK2B	-0.0701987	0.263381	-0.0675913	-0.231026	-0.333386	0.00595735	-0.104791	0.0240541	9.363e-05	-0.252267	-0.0721226	-0.0362822	-0.123426	-0.050631	-0.325704	-0.348461	-0.129123	0.0225954	-0.238882	-0.286591	0.0226962	-0.635213	-0.0048069	0.0482935	-0.107125	-0.335352	-0.0936865	0.0197509	-0.128322	0.0898457	-0.225159	-0.114969	-0.0611271	-0.0702977	-0.216542	-0.0820726	-0.0190699	-0.550975	-0.154442	-0.254329	-0.0845296	-0.208882	-0.289348	-0.242141	-0.204449	-0.122079	-0.0541927	-0.204079	-0.299602
HRH1	-0.0867206	-0.201739	-0.163932	-0.317169	-0.465079	-0.0577545	-0.252419	-0.065365	-0.0501449	-0.330647	-0.222925	-0.158075	-0.207414	-0.129649	-0.438335	-0.539797	-0.205645	-0.114933	-0.37728	-0.464894	-0.0795801	-0.610696	-0.0451119	-0.132792	-0.251282	-0.472469	-0.190561	-0.066716	-0.229018	-0.255724	-0.359378	-0.219943	-0.163782	-0.193847	-0.405342	-0.15465	-0.106085	-0.609717	-0.245651	-0.312914	-0.145237	-0.327804	-0.457208	-0.444937	-0.248651	-0.181903	-0.169367	-0.294007	-0.44731
GPR37L1	-0.0704224	-0.0362793	-0.106949	-0.249861	-0.390336	-0.0218687	-0.171957	-0.0131841	-0.021436	-0.261569	-0.145048	-0.0969967	-0.155798	-0.084298	-0.376847	-0.47884	-0.154129	-0.0441371	-0.298885	-0.378696	-0.0375088	-0.617996	-0.0194463	-0.0564404	-0.154056	-0.418373	-0.135792	-0.0178841	-0.165149	-0.118144	-0.273703	-0.1468	-0.110922	-0.117385	-0.312396	-0.111134	-0.0618497	-0.627409	-0.178165	-0.263721	-0.106257	-0.242825	-0.384577	-0.359019	-0.210498	-0.140097	-0.115617	-0.220514	-0.376289
ABCB1	-0.142411	-0.751545	-0.288632	-0.341245	-0.5164	-0.192805	-0.485117	-0.283746	-0.152012	-0.394613	-0.686933	-0.297917	-0.45456	-0.258145	-0.317519	-0.473625	-0.302829	-0.482571	-0.597514	-0.555062	-0.224208	-0.26475	-0.144755	-0.387576	-0.538585	-0.334611	-0.190206	-0.250012	-0.292689	-0.674339	-0.453246	-0.381122	-0.222072	-0.394353	-0.627865	-0.227183	-0.228594	-0.166583	-0.334878	-0.493763	-0.428179	-0.456805	-0.561129	-0.622946	-0.421742	-0.330538	-0.217248	-0.399842	-0.526316
DUSP6	0.00230503	-0.172978	-0.0161337	0.109177	0.243555	-0.062649	0.00379057	-0.0825767	-0.0454143	0.115837	-0.0202405	-0.0222361	0.0123837	-0.0223789	0.227094	0.35907	0.0198961	-0.0818821	0.162751	0.223557	-0.0623941	0.541227	-0.0422147	-0.0955093	-0.00576865	0.245118	0.0306867	-0.0780847	0.0321043	-0.0563597	0.116459	-0.00207449	0.00332046	-0.0315145	0.165392	0.0090868	-0.0313912	0.652573	0.0335384	0.0926639	-0.0148015	0.086918	0.235721	0.23356	0.0619227	0.0159989	0.00112431	0.0694321	0.208235
LY96	0.108674	0.36392	0.177183	0.277642	0.482083	0.0607082	0.304263	0.112149	0.0599781	0.309424	0.384241	0.185049	0.276577	0.154183	0.384633	0.582386	0.215115	0.24204	0.460282	0.499222	0.110131	0.594045	0.0584383	0.208817	0.324798	0.411715	0.17691	0.0962088	0.210043	0.406241	0.358353	0.237116	0.166601	0.231668	0.490271	0.166955	0.128909	0.605169	0.230246	0.351176	0.239558	0.335047	0.53555	0.538305	0.291035	0.215423	0.167136	0.286498	0.497388
LATS1	-0.0120887	0.226223	0.0007504	-0.104915	-0.115998	0.047589	0.0319466	0.107542	0.0314372	-0.0732522	0.280659	0.00084557	0.0937934	0.00614241	-0.263205	-0.272656	-0.0489126	0.20977	0.0801469	-0.105822	0.0386024	-0.472677	0.0349427	0.0707717	0.102985	-0.324547	-0.119743	0.0770901	-0.0611429	0.160601	-0.0801462	0.00691772	-0.0630856	0.0356542	0.0557156	-0.035691	0.017287	-0.602561	-0.0448763	0.0152878	0.154203	-0.0394755	-0.0528496	0.0237579	0.0309024	0.0181984	-0.083455	-0.0414614	-0.0857755
UGT2B7	-0.0773946	-0.195839	-0.142943	-0.26458	-0.379223	-0.0395932	-0.20007	-0.0284456	-0.0381775	-0.255642	-0.0940955	-0.145226	-0.1359	-0.114175	-0.4384	-0.523197	-0.182913	-0.0484849	-0.248708	-0.39114	-0.0830055	-0.606674	-0.0302796	-0.131113	-0.153082	-0.50587	-0.204456	-0.0395721	-0.207274	-0.21522	-0.29494	-0.170338	-0.169776	-0.150396	-0.291929	-0.14137	-0.0960919	-0.657269	-0.203524	-0.221318	-0.0738355	-0.251356	-0.388331	-0.336695	-0.175251	-0.141232	-0.191067	-0.225666	-0.390955
TGFB2	0.0274835	-0.195733	0.0274885	0.179038	0.346579	-0.0213532	0.0972001	-0.0332396	-0.0201287	0.212464	0.136773	0.0119889	0.116666	0.0199351	0.224992	0.401295	0.0830981	5.887e-05	0.290692	0.313714	-0.0441884	0.528659	-0.0173225	-0.0678533	0.113288	0.220606	0.0364704	-0.0349881	0.0728986	-0.0336583	0.203587	0.0762296	0.0202711	0.0404274	0.273581	0.0404741	-0.0057362	0.583414	0.0998551	0.23766	0.0835962	0.186751	0.296974	0.326899	0.179291	0.0898365	0.0108641	0.16238	0.268014
CACNA1C	0.150164	1.03985	0.29348	0.23578	0.276311	0.187021	0.423311	0.295182	0.164826	0.23711	0.497193	0.323586	0.33929	0.264379	0.284212	0.316193	0.273016	0.462192	0.323195	0.367524	0.280523	0.023584	0.15595	0.486739	0.428991	0.332506	0.249284	0.264714	0.280143	0.797055	0.33409	0.336395	0.266963	0.380132	0.403248	0.240229	0.253414	-0.0466778	0.284225	0.273521	0.323716	0.325226	0.40249	0.365151	0.258165	0.265164	0.281783	0.283231	0.405366
PARP14	-0.0897396	-0.111657	-0.13759	-0.283195	-0.403932	-0.0406864	-0.212203	-0.0370931	-0.038577	-0.289794	-0.134929	-0.134111	-0.167864	-0.117217	-0.418009	-0.503246	-0.195588	-0.0637074	-0.287899	-0.401192	-0.0628895	-0.623874	-0.0343866	-0.101343	-0.189957	-0.458741	-0.186961	-0.0421104	-0.199838	-0.174745	-0.314855	-0.184524	-0.15273	-0.158467	-0.312373	-0.144041	-0.0892994	-0.63115	-0.211793	-0.273006	-0.108302	-0.28117	-0.384447	-0.347735	-0.219611	-0.165135	-0.161031	-0.253829	-0.386741
SIRT2	0.0330223	0.0550805	0.0198261	-0.0506102	-0.176204	0.0530651	0.049073	0.109862	0.0400586	-0.0289595	0.152674	0.0175389	0.0783929	0.0502131	-0.204243	-0.375627	0.0354001	0.159616	-0.0466024	-0.181784	0.0240348	-0.421995	0.0445848	0.0543558	0.108513	-0.257531	-0.0269128	0.081245	-0.0216357	0.0327415	-0.0497764	0.0437254	-0.00966182	0.0626375	-0.0982116	0.0137863	0.0303924	-0.661063	-0.00192985	0.0356264	0.120246	-0.00333274	-0.215502	-0.185669	0.0525678	0.0652287	-0.0280234	0.00333554	-0.185288
GLI2	-0.0789988	0.369463	-0.0363562	-0.207019	-0.328906	0.0294017	-0.0707672	0.0225363	0.00909905	-0.244146	-0.177102	-0.00111251	-0.160702	-0.0256288	-0.264773	-0.272006	-0.0873657	-0.0309173	-0.315449	-0.253388	0.0491851	-0.614701	-0.00291982	0.108219	-0.100755	-0.225783	-0.0304545	0.0356619	-0.0837721	0.141913	-0.18698	-0.078213	-0.0122761	-0.0297638	-0.255341	-0.0623332	-0.00033832	-0.425875	-0.116917	-0.280965	-0.15745	-0.181242	-0.310886	-0.290142	-0.240661	-0.127088	0.0129573	-0.181408	-0.299609
SLC6A5	0.154916	0.594629	0.257735	0.368257	0.555681	0.135657	0.426327	0.214494	0.117	0.41128	0.569648	0.262593	0.40586	0.231288	0.430723	0.572121	0.297402	0.386634	0.581277	0.579639	0.180562	0.515586	0.113511	0.313022	0.473955	0.44991	0.218036	0.185493	0.289397	0.580361	0.46309	0.343033	0.220627	0.341243	0.60528	0.229027	0.197997	0.412417	0.321983	0.475767	0.372653	0.449807	0.597496	0.62342	0.408397	0.315712	0.215372	0.393522	0.56547
SETMAR	-0.0369348	0.00466866	-0.0426433	-0.156842	-0.264329	0.0173031	-0.0476369	0.0501431	0.0042968	-0.141608	0.0356394	-0.0483464	-0.0265018	-0.02354	-0.33384	-0.418259	-0.0653627	0.063824	-0.149775	-0.260598	-0.0210562	-0.547678	0.00833086	-0.00615046	-0.00606387	-0.386674	-0.116795	0.0338214	-0.0988075	-0.0439867	-0.160518	-0.039914	-0.0834417	-0.0167001	-0.177119	-0.0651486	-0.0257289	-0.628635	-0.0836578	-0.0936024	0.0147743	-0.115922	-0.281831	-0.244189	-0.0696375	-0.0402349	-0.100981	-0.100192	-0.268069
VCP	-0.10296	-0.119607	-0.123732	-0.261954	-0.384548	-0.0239531	-0.183801	-0.0275205	-0.0349007	-0.2653	-0.153758	-0.127407	-0.173601	-0.105033	-0.412874	-0.494431	-0.168581	-0.0754455	-0.30123	-0.377918	-0.0676877	-0.634092	-0.0329884	-0.0908715	-0.157643	-0.443538	-0.175824	-0.0288151	-0.180111	-0.179582	-0.281892	-0.153138	-0.144805	-0.12816	-0.318431	-0.144951	-0.0886379	-0.635542	-0.18511	-0.259146	-0.129921	-0.246072	-0.409572	-0.366999	-0.221419	-0.158388	-0.149529	-0.22369	-0.39927
SELE	-0.0312223	0.240929	-0.0270327	-0.181348	-0.298405	0.0200169	-0.0572394	0.0506898	0.0170869	-0.197418	-0.0103625	-0.00869001	-0.0644317	-0.015636	-0.271142	-0.344678	-0.0791734	0.0660655	-0.197238	-0.258817	0.0359352	-0.574531	0.0158326	0.0703016	-0.0507901	-0.27908	-0.0596991	0.0414117	-0.0824712	0.0997079	-0.179649	-0.0608432	-0.0327657	-0.0215778	-0.184638	-0.0442448	0.00488425	-0.564906	-0.0998099	-0.182577	-0.0240003	-0.157132	-0.245073	-0.228653	-0.136299	-0.0689351	-0.0305236	-0.14643	-0.241013
TLR3	0.0488197	0.416348	0.157241	0.23392	0.391294	0.0633657	0.235191	0.0658766	0.0490247	0.23492	0.165755	0.15705	0.150813	0.117102	0.377698	0.553946	0.167682	0.112129	0.285374	0.429512	0.108114	0.531672	0.038362	0.197319	0.20271	0.457617	0.164009	0.0735101	0.199978	0.359294	0.29525	0.19217	0.152775	0.186933	0.356185	0.122385	0.104467	0.683873	0.20397	0.211129	0.0889496	0.257177	0.439783	0.401492	0.157995	0.132114	0.174681	0.222886	0.425503
ICAM3	-0.116154	-0.320173	-0.187547	-0.306311	-0.423109	-0.0623832	-0.263111	-0.0715073	-0.0627853	-0.298735	-0.183511	-0.197734	-0.202707	-0.15626	-0.485887	-0.555697	-0.225415	-0.123354	-0.312386	-0.440939	-0.127794	-0.622701	-0.0555068	-0.202118	-0.217561	-0.549628	-0.24597	-0.0760927	-0.249646	-0.320136	-0.345372	-0.219814	-0.213123	-0.204514	-0.357203	-0.188437	-0.137927	-0.63287	-0.247195	-0.279187	-0.141837	-0.301535	-0.454395	-0.395123	-0.234796	-0.190281	-0.232438	-0.272005	-0.458142
ATG7	0.097388	0.289054	0.161556	0.288579	0.428501	0.0593227	0.259341	0.0758314	0.0533537	0.299746	0.229591	0.163775	0.216958	0.139399	0.420118	0.545978	0.209909	0.136241	0.339264	0.443686	0.0923437	0.599416	0.0494096	0.161849	0.242622	0.474997	0.189943	0.0739401	0.214646	0.296452	0.338574	0.21236	0.165845	0.195449	0.372385	0.158916	0.112785	0.641588	0.227781	0.306197	0.161833	0.305952	0.436599	0.40708	0.251265	0.190686	0.173053	0.271044	0.431458
ADAM8	0.138229	-0.133658	0.111079	0.295223	0.440961	0.0245311	0.233623	0.072536	0.0340954	0.345973	0.380439	0.108206	0.306117	0.120439	0.327689	0.386529	0.200973	0.189972	0.463943	0.386263	0.0185236	0.611295	0.0452391	0.0137509	0.278549	0.266408	0.117677	0.0436495	0.154709	0.0865375	0.319922	0.185684	0.0988717	0.149078	0.40987	0.153208	0.0790626	0.411529	0.196166	0.42818	0.289965	0.316992	0.416559	0.438176	0.372598	0.241536	0.0672128	0.288663	0.390605
SLC27A2	-0.0216256	0.190915	-0.0120625	-0.147283	-0.26946	0.0395562	-0.0213313	0.0738451	0.0261564	-0.148391	0.0147332	0.00099229	-0.0318597	0.00613024	-0.260977	-0.364169	-0.0417235	0.0826794	-0.173341	-0.241242	0.0349776	-0.51677	0.0252429	0.0759439	0.00415951	-0.275661	-0.0481455	0.0618216	-0.0659291	0.072067	-0.140718	-0.0233197	-0.0248806	0.0112867	-0.178565	-0.0315479	0.0123849	-0.573594	-0.0687282	-0.122281	0.00323326	-0.107276	-0.261921	-0.243865	-0.0894312	-0.0331649	-0.0253528	-0.098941	-0.241655
RPE65	0.0451433	0.164253	0.100686	0.210021	0.363487	0.0226793	0.157865	0.0119407	0.0194866	0.215952	0.120513	0.0979675	0.121189	0.0731545	0.34345	0.495954	0.124989	0.0448054	0.266586	0.371267	0.0543614	0.564143	0.0135777	0.091814	0.133682	0.400442	0.123572	0.0202883	0.14935	0.184501	0.246956	0.128481	0.106493	0.110474	0.301561	0.0913564	0.061234	0.670338	0.153098	0.201305	0.0739107	0.211365	0.379505	0.358101	0.154262	0.106187	0.121665	0.184017	0.361097
HSD17B4	0.0673731	0.142882	0.11787	0.242283	0.405069	0.0313588	0.197719	0.0371844	0.0287314	0.259231	0.208784	0.112907	0.179199	0.0916122	0.363328	0.504478	0.151404	0.0965933	0.33518	0.404541	0.0543913	0.591362	0.0262511	0.0916779	0.188969	0.399135	0.12903	0.036073	0.166055	0.201224	0.284179	0.160464	0.113225	0.138834	0.356848	0.11236	0.0734002	0.622808	0.180622	0.269	0.136301	0.254557	0.424668	0.406255	0.215152	0.145175	0.117295	0.224709	0.406196
PLCD1	-0.0961503	-0.345884	-0.187975	-0.303016	-0.438526	-0.0734819	-0.268753	-0.0804234	-0.0652458	-0.303095	-0.204563	-0.193247	-0.202421	-0.151666	-0.462882	-0.560905	-0.2173	-0.134565	-0.337796	-0.457828	-0.127692	-0.60257	-0.0557745	-0.206858	-0.237071	-0.53029	-0.225789	-0.0856145	-0.24668	-0.33812	-0.351756	-0.225364	-0.200655	-0.211513	-0.382781	-0.172074	-0.134737	-0.636084	-0.248245	-0.281243	-0.142324	-0.311634	-0.460419	-0.422161	-0.229263	-0.185161	-0.221665	-0.277267	-0.457665
IRAK1	0.0352026	0.0559643	0.0569828	0.170584	0.330866	-0.00373559	0.106331	-0.0206673	0.00011753	0.180144	0.0949304	0.0610214	0.0939813	0.038759	0.292291	0.458464	0.0829529	0.00724985	0.256074	0.328775	0.0200651	0.550638	-0.00337039	0.0267517	0.0905268	0.321576	0.090378	-0.0125431	0.101746	0.115028	0.199177	0.0785508	0.0721359	0.0571091	0.281302	0.067063	0.0328555	0.663584	0.105347	0.172543	0.0538549	0.167122	0.355467	0.350998	0.131073	0.073982	0.078945	0.141708	0.321617
VTN	0.0162925	0.005353	0.0267923	0.131762	0.235843	-0.0250838	0.0376645	-0.0626639	-0.0170728	0.12082	-0.0711454	0.0295504	0.0029806	0.0163281	0.290222	0.396403	0.0595391	-0.0839468	0.120397	0.237801	0.00647617	0.531093	-0.0239198	0.00069548	-0.00249624	0.355086	0.0974666	-0.0445384	0.079883	0.0360145	0.142247	0.0280149	0.0651241	0.00757078	0.144312	0.0430102	0.0111563	0.677084	0.0657619	0.0750944	-0.0397095	0.102626	0.232964	0.207091	0.0485912	0.0314548	0.0847555	0.0837244	0.220986
CYP1A2	0.1386	0.344149	0.202233	0.322807	0.477293	0.0829696	0.310675	0.122685	0.0802378	0.342918	0.33257	0.205478	0.285792	0.177817	0.454652	0.564637	0.247482	0.223058	0.41739	0.48732	0.133689	0.649395	0.0780841	0.216529	0.308833	0.494665	0.219152	0.110664	0.24846	0.367067	0.379287	0.258082	0.199295	0.244073	0.442121	0.198377	0.15068	0.611746	0.266543	0.369358	0.243625	0.35162	0.515591	0.469065	0.316021	0.24097	0.205336	0.315541	0.507216
PAK3	-0.0102299	-0.113938	0.00118028	0.117503	0.233726	-0.0322645	0.0158971	-0.0812582	-0.0308528	0.114132	-0.0894323	-0.00235049	-0.0165737	-0.0115785	0.240244	0.374977	0.0348387	-0.121227	0.111083	0.227241	-0.0309702	0.488001	-0.0360528	-0.0538199	-0.0143477	0.282723	0.0549035	-0.0602842	0.0531671	-0.0426741	0.127382	0.0129627	0.0276895	-0.0135505	0.134151	0.0139011	-0.0180799	0.636784	0.0501595	0.0718066	-0.0661478	0.0924542	0.205604	0.197447	0.0342864	0.00510565	0.0390863	0.0750813	0.190267
GUSB	-0.0989528	-0.336418	-0.190557	-0.321788	-0.497456	-0.0927567	-0.313465	-0.120175	-0.0737235	-0.353203	-0.353633	-0.187164	-0.281322	-0.159451	-0.406199	-0.555794	-0.226387	-0.210614	-0.451045	-0.505868	-0.116397	-0.569955	-0.0682129	-0.196674	-0.32908	-0.445376	-0.174293	-0.111678	-0.236189	-0.356402	-0.389238	-0.259553	-0.167396	-0.243309	-0.473004	-0.165937	-0.133285	-0.564574	-0.263027	-0.374959	-0.230697	-0.366693	-0.495779	-0.504435	-0.306945	-0.224844	-0.170966	-0.323721	-0.478071
FZD7	0.127634	0.363717	0.188647	0.303058	0.440424	0.0715594	0.273253	0.0948115	0.0730996	0.306968	0.239576	0.200674	0.230456	0.161684	0.461943	0.568685	0.224497	0.165628	0.353747	0.459177	0.135734	0.629455	0.0679691	0.211637	0.251139	0.508455	0.23226	0.0925299	0.239318	0.359866	0.350561	0.227302	0.205935	0.215012	0.396729	0.192583	0.144771	0.638116	0.244515	0.301078	0.178586	0.313099	0.488444	0.434435	0.257202	0.202537	0.219616	0.279923	0.479516
CDC25B	-0.137156	-0.490073	-0.24626	-0.351138	-0.499711	-0.111157	-0.382456	-0.156422	-0.0970361	-0.369175	-0.389993	-0.250778	-0.325303	-0.210815	-0.471489	-0.586038	-0.285802	-0.269125	-0.438769	-0.526313	-0.162123	-0.580546	-0.0915806	-0.282085	-0.366401	-0.522422	-0.244527	-0.145671	-0.291559	-0.469973	-0.423078	-0.312399	-0.23151	-0.304799	-0.482623	-0.221886	-0.179521	-0.5583	-0.312245	-0.402188	-0.268349	-0.395359	-0.541316	-0.499979	-0.339381	-0.269137	-0.238016	-0.354997	-0.539294
GGPS1	-0.0667041	-0.0937	-0.112625	-0.251214	-0.380849	-0.0237959	-0.177688	-0.0187684	-0.0238222	-0.256019	-0.132805	-0.108326	-0.14818	-0.0882961	-0.393655	-0.475498	-0.154577	-0.0519881	-0.287197	-0.375701	-0.0488993	-0.594858	-0.0203877	-0.077493	-0.153932	-0.435229	-0.147599	-0.0229371	-0.172318	-0.156437	-0.279508	-0.148031	-0.121882	-0.122842	-0.306487	-0.114164	-0.0695328	-0.601205	-0.17897	-0.242978	-0.0985783	-0.243705	-0.379788	-0.350408	-0.193571	-0.137053	-0.12941	-0.217279	-0.375009
BMP4	0.136528	0.686858	0.260672	0.328901	0.482216	0.128386	0.420041	0.220473	0.111168	0.357896	0.507264	0.258996	0.368976	0.225384	0.401402	0.555502	0.285474	0.382532	0.459743	0.533663	0.175659	0.446192	0.110699	0.336389	0.443095	0.432985	0.208174	0.18972	0.283619	0.611813	0.426581	0.343708	0.212265	0.350078	0.519309	0.217397	0.190478	0.424239	0.316895	0.407627	0.331055	0.410142	0.55728	0.513172	0.348473	0.285657	0.209344	0.363221	0.549573
CYP4F3	0.0786515	0.14439	0.116431	0.235671	0.376948	0.0279435	0.184137	0.0298813	0.0301297	0.24496	0.154351	0.118368	0.159526	0.0970965	0.36248	0.495174	0.156156	0.074784	0.291558	0.378619	0.0619385	0.594519	0.0268162	0.0983665	0.164014	0.402288	0.15209	0.0320438	0.16497	0.189744	0.269583	0.15038	0.128387	0.13036	0.31544	0.123475	0.0792206	0.665776	0.17311	0.243831	0.113935	0.23762	0.392535	0.362846	0.198843	0.141499	0.135756	0.210802	0.377607
GHSR	0.0650924	0.00324803	0.0944116	0.222665	0.342485	0.0123657	0.148654	-0.00060665	0.014815	0.228857	0.0868358	0.0884329	0.124201	0.0743398	0.346432	0.446167	0.140954	0.0160175	0.237639	0.331014	0.0298815	0.577488	0.0133549	0.0425171	0.114869	0.383483	0.136104	0.00608299	0.148552	0.0771284	0.239686	0.126611	0.107268	0.0980069	0.252	0.104395	0.0533067	0.629026	0.159497	0.226	0.0732758	0.208515	0.338174	0.290835	0.177735	0.11814	0.114233	0.191945	0.337921
CTSD	0.0325555	-0.0835078	0.0304406	0.158116	0.278743	-0.0266181	0.0598646	-0.0533375	-0.0157694	0.160304	-0.00060875	0.0302394	0.0497036	0.0196634	0.285181	0.390903	0.0714849	-0.0583249	0.184385	0.263847	-0.0131438	0.542112	-0.0167923	-0.0298629	0.0368744	0.305846	0.0881221	-0.0417483	0.0825833	0.00609691	0.166893	0.0479352	0.0567713	0.0196182	0.197144	0.056166	0.00941544	0.621469	0.0840607	0.137184	0.00638982	0.134637	0.274261	0.255946	0.102002	0.0545538	0.0596455	0.117214	0.257135
IL12A	0.0470082	0.14729	0.090187	0.200452	0.346007	0.0112763	0.148841	-0.00054638	0.0128806	0.203551	0.115248	0.0928493	0.116454	0.0673542	0.345259	0.480022	0.119916	0.037076	0.261667	0.353556	0.0451569	0.561171	0.00695494	0.0751878	0.122095	0.389462	0.128137	0.00755446	0.140671	0.182248	0.235321	0.114464	0.105725	0.0962594	0.294928	0.0918107	0.0565474	0.658532	0.140541	0.192549	0.0708198	0.199438	0.375014	0.355391	0.149443	0.102387	0.116909	0.171193	0.353292
BIRC2	-0.032283	0.16158	-0.0268542	-0.169016	-0.293084	0.0209476	-0.0548945	0.0514406	0.0141602	-0.178098	-0.016961	-0.0192847	-0.0592703	-0.015863	-0.271379	-0.37452	-0.0706128	0.0580421	-0.203036	-0.264712	0.0196874	-0.53595	0.0149364	0.0499165	-0.0425004	-0.287583	-0.0720485	0.0407079	-0.0801684	0.0466579	-0.172123	-0.0492244	-0.0449395	-0.0160794	-0.200435	-0.0490262	-0.0033673	-0.58291	-0.0871374	-0.162288	-0.0203009	-0.143696	-0.2607	-0.257814	-0.121645	-0.0602763	-0.0467848	-0.128088	-0.242579
TNFSF11	-0.125328	-0.542929	-0.271469	-0.356422	-0.489059	-0.136296	-0.376251	-0.143281	-0.11194	-0.358911	-0.286862	-0.287126	-0.268014	-0.223852	-0.500367	-0.604399	-0.294876	-0.210831	-0.39887	-0.523207	-0.206013	-0.565167	-0.0942237	-0.33347	-0.339775	-0.587471	-0.308553	-0.154376	-0.324389	-0.482154	-0.422453	-0.317029	-0.286264	-0.313134	-0.457137	-0.237102	-0.204096	-0.629143	-0.327872	-0.346312	-0.188677	-0.387953	-0.51138	-0.484235	-0.283001	-0.243127	-0.317033	-0.348799	-0.512279
SCN10A	0.0641948	-0.00765322	0.0937911	0.222894	0.368824	0.0103496	0.155796	0.0139012	0.0141653	0.2414	0.172644	0.0790876	0.158167	0.0708457	0.332051	0.442295	0.132053	0.0653564	0.302889	0.351566	0.02381	0.591083	0.0154108	0.0355938	0.149128	0.359579	0.10444	0.0109716	0.142123	0.0945373	0.247459	0.132519	0.0862951	0.10427	0.305348	0.0939445	0.0496373	0.601601	0.159057	0.255287	0.125019	0.222424	0.377045	0.348568	0.205962	0.132317	0.0870501	0.202195	0.364476
TLR7	0.127661	0.408845	0.19474	0.305148	0.458576	0.083736	0.299007	0.115568	0.0802599	0.318623	0.300582	0.207676	0.260208	0.169848	0.44598	0.573133	0.231674	0.202643	0.394107	0.479451	0.138253	0.611618	0.0754887	0.223807	0.292227	0.492108	0.222969	0.109	0.239133	0.397985	0.364289	0.243532	0.202169	0.233926	0.433616	0.194465	0.150336	0.619505	0.25096	0.330662	0.210156	0.332871	0.503076	0.469499	0.280778	0.217333	0.20999	0.294355	0.488345
BTK	0.0859483	0.362501	0.168666	0.262006	0.360718	0.0630951	0.244699	0.0591466	0.0554565	0.249531	0.109084	0.177455	0.155492	0.143062	0.434845	0.532367	0.210199	0.0852733	0.224816	0.392988	0.117199	0.552953	0.0455982	0.200328	0.180697	0.530596	0.222929	0.0705618	0.223813	0.307036	0.306662	0.198274	0.192743	0.189223	0.279795	0.159757	0.120992	0.657376	0.219088	0.226933	0.0865137	0.262681	0.376873	0.309002	0.181528	0.161567	0.218503	0.233371	0.391581
MVD	-0.102028	-0.212543	-0.157193	-0.286836	-0.387842	-0.0504785	-0.22245	-0.0506032	-0.0506964	-0.281734	-0.135203	-0.159046	-0.169854	-0.131616	-0.44268	-0.50812	-0.204164	-0.0805252	-0.273146	-0.396798	-0.092044	-0.598951	-0.0451251	-0.142572	-0.187915	-0.499002	-0.216628	-0.0563401	-0.220566	-0.233775	-0.315008	-0.193609	-0.180514	-0.172345	-0.308268	-0.163073	-0.109701	-0.620794	-0.223421	-0.256692	-0.110452	-0.276466	-0.395795	-0.342599	-0.211841	-0.168251	-0.195786	-0.252014	-0.401151
TAF1L	-0.076625	-0.59034	-0.214619	-0.29027	-0.462783	-0.115444	-0.324284	-0.133613	-0.090251	-0.298131	-0.319494	-0.221542	-0.238949	-0.169126	-0.419562	-0.58102	-0.216429	-0.220245	-0.400074	-0.508757	-0.167747	-0.486104	-0.0758441	-0.288443	-0.306272	-0.503506	-0.198291	-0.135509	-0.255584	-0.50262	-0.36976	-0.259035	-0.199184	-0.26036	-0.470758	-0.164391	-0.158196	-0.55468	-0.26141	-0.293946	-0.181063	-0.334472	-0.514356	-0.513086	-0.232499	-0.192797	-0.220998	-0.288599	-0.49276
ID1	0.0479779	0.460768	0.163779	0.250545	0.433675	0.0683424	0.300826	0.12954	0.0458508	0.288301	0.388061	0.147013	0.261611	0.126328	0.303383	0.509042	0.180402	0.248853	0.405394	0.470969	0.0805741	0.429162	0.0458906	0.202963	0.343828	0.333726	0.092294	0.108415	0.189463	0.437845	0.346686	0.246825	0.10244	0.244863	0.449288	0.111422	0.0967273	0.484791	0.225514	0.318095	0.226077	0.331526	0.462162	0.465732	0.252879	0.187826	0.095079	0.282125	0.44218
SI	-0.0668403	-0.157269	-0.120896	-0.237127	-0.349451	-0.0331741	-0.178842	-0.0204925	-0.0303545	-0.232962	-0.0870471	-0.121422	-0.126304	-0.0972769	-0.389643	-0.485254	-0.161107	-0.0377069	-0.228241	-0.359169	-0.0668826	-0.570806	-0.0239298	-0.106337	-0.137183	-0.451979	-0.168112	-0.0306406	-0.177941	-0.179135	-0.266544	-0.149624	-0.14022	-0.129882	-0.264107	-0.120295	-0.0791634	-0.63323	-0.178727	-0.211417	-0.0699266	-0.227699	-0.352896	-0.304648	-0.166518	-0.127954	-0.157683	-0.203724	-0.355484
ADRA2A	-0.0521748	0.29016	-0.0204702	-0.173609	-0.259416	0.0263278	-0.0364368	0.0545834	0.0151725	-0.185182	0.00981667	-0.00668448	-0.0604217	-0.016864	-0.263231	-0.300926	-0.0781983	0.072591	-0.166298	-0.212844	0.0338744	-0.553289	0.0120969	0.082254	-0.0290861	-0.264062	-0.0738766	0.0471878	-0.0751838	0.138383	-0.158453	-0.0461362	-0.0396196	-0.0060392	-0.141052	-0.0552843	0.00245613	-0.515947	-0.0879	-0.172743	-0.0282174	-0.137249	-0.2041	-0.179443	-0.138254	-0.0715857	-0.0363065	-0.131936	-0.205045
BRD4	-0.0656116	-0.0292421	-0.0970425	-0.217055	-0.291045	-0.0138574	-0.126117	0.0139787	-0.0179313	-0.203474	0.0112166	-0.0938311	-0.0759207	-0.0767674	-0.376435	-0.422144	-0.142689	0.0301934	-0.147752	-0.290364	-0.0420503	-0.561158	-0.0127273	-0.0578059	-0.0723146	-0.439297	-0.168658	-0.00253093	-0.159966	-0.0709863	-0.223618	-0.116144	-0.128734	-0.0903226	-0.176404	-0.109347	-0.0586979	-0.618909	-0.156598	-0.16427	-0.0177293	-0.184379	-0.27838	-0.211675	-0.128026	-0.0993058	-0.146033	-0.172111	-0.29465
MMP19	0.105043	0.199955	0.160786	0.285326	0.429796	0.0598483	0.261232	0.0793001	0.0547926	0.306274	0.25608	0.160877	0.232256	0.141768	0.389285	0.518624	0.213202	0.151086	0.360528	0.431261	0.0914089	0.596126	0.0515931	0.150059	0.25487	0.424037	0.182336	0.0738219	0.207099	0.254479	0.334069	0.21541	0.161214	0.196605	0.376095	0.159817	0.112622	0.61689	0.22685	0.328666	0.184521	0.30906	0.433048	0.40498	0.271571	0.201328	0.166755	0.276092	0.425051
SLC46A1	-0.105627	-0.473005	-0.198405	-0.298741	-0.45459	-0.0832492	-0.301383	-0.119106	-0.0745638	-0.308641	-0.308056	-0.206764	-0.251177	-0.163383	-0.439163	-0.563618	-0.219078	-0.215055	-0.391281	-0.483362	-0.144362	-0.554006	-0.0679171	-0.247781	-0.29111	-0.496028	-0.206803	-0.111393	-0.243101	-0.434429	-0.36458	-0.245038	-0.194012	-0.239756	-0.438844	-0.178439	-0.146955	-0.571431	-0.25158	-0.309071	-0.203654	-0.329819	-0.502862	-0.473908	-0.25946	-0.205694	-0.207176	-0.288854	-0.49012
ACHE	0.0690251	0.273061	0.136452	0.232709	0.368575	0.0426407	0.198647	0.0414662	0.0404994	0.231555	0.136487	0.141796	0.142444	0.108895	0.380793	0.513103	0.163164	0.0793799	0.269576	0.387647	0.0906625	0.556154	0.033017	0.151868	0.166481	0.445786	0.177332	0.0493242	0.185577	0.262498	0.274336	0.162848	0.153368	0.150903	0.314448	0.128794	0.0957495	0.666003	0.184144	0.212696	0.0897927	0.236867	0.396398	0.362481	0.16816	0.132385	0.172212	0.20733	0.383624
PI4KA	-0.0625708	-0.139978	-0.112235	-0.232055	-0.366528	-0.0286957	-0.171078	-0.0214632	-0.0273853	-0.235777	-0.120902	-0.110127	-0.134856	-0.0854292	-0.369006	-0.480352	-0.143531	-0.0494611	-0.267637	-0.369775	-0.057484	-0.564336	-0.0227885	-0.0909301	-0.146029	-0.413288	-0.143288	-0.0281538	-0.164933	-0.178058	-0.263091	-0.143935	-0.121178	-0.122843	-0.299849	-0.110432	-0.0712024	-0.608076	-0.171264	-0.21949	-0.0838239	-0.227771	-0.379942	-0.346465	-0.172791	-0.121715	-0.131493	-0.203132	-0.370601
USP17L2	-0.074085	-0.198686	-0.157681	-0.286235	-0.450742	-0.0719576	-0.264237	-0.0746775	-0.0530408	-0.310369	-0.253422	-0.151589	-0.222985	-0.129161	-0.377333	-0.506858	-0.198333	-0.131735	-0.373079	-0.450785	-0.0831702	-0.56834	-0.0465939	-0.142683	-0.253131	-0.416283	-0.148518	-0.0769746	-0.206477	-0.248658	-0.338985	-0.216499	-0.140283	-0.196276	-0.397924	-0.135025	-0.103091	-0.565555	-0.229154	-0.325037	-0.166665	-0.314297	-0.434029	-0.435496	-0.258255	-0.185387	-0.144712	-0.279866	-0.422565
TRPC5	-0.0657982	-0.083873	-0.110142	-0.248342	-0.416842	-0.0405373	-0.199681	-0.0451347	-0.0317074	-0.276578	-0.231024	-0.103021	-0.192235	-0.09099	-0.330626	-0.472574	-0.152158	-0.101228	-0.361056	-0.405147	-0.0445619	-0.56977	-0.0296024	-0.0715206	-0.209507	-0.350776	-0.109172	-0.0419589	-0.156263	-0.166395	-0.290659	-0.162899	-0.0981226	-0.138055	-0.367962	-0.104908	-0.06879	-0.563616	-0.178937	-0.29499	-0.151427	-0.268897	-0.401334	-0.413094	-0.234893	-0.153947	-0.0966333	-0.236789	-0.378372
RAC3	0.0813882	0.212393	0.137929	0.240349	0.355086	0.0404428	0.188135	0.0366747	0.0415214	0.232459	0.109029	0.140729	0.13823	0.109537	0.399238	0.500872	0.166456	0.0655343	0.23653	0.368674	0.0897983	0.571936	0.0353071	0.136147	0.139636	0.460613	0.18703	0.0442345	0.191268	0.215737	0.26757	0.158999	0.159081	0.141898	0.279099	0.137176	0.0961808	0.647965	0.189486	0.211133	0.0858121	0.227007	0.384059	0.320588	0.171398	0.134397	0.178562	0.206129	0.383929
POLN	0.0505142	0.111339	0.103498	0.228619	0.388359	0.0252905	0.19961	0.0353638	0.0178898	0.254452	0.211941	0.0920573	0.174783	0.0843628	0.304097	0.478379	0.151489	0.0910075	0.321586	0.389878	0.0256582	0.525754	0.0165043	0.0695942	0.207115	0.333369	0.101509	0.0323647	0.147065	0.180546	0.278909	0.161506	0.0879421	0.140004	0.339182	0.0935903	0.055122	0.587674	0.171535	0.275006	0.128041	0.257375	0.373934	0.376573	0.212688	0.14348	0.0848657	0.22404	0.356323
CDK6	0.0729456	0.159905	0.115085	0.220811	0.375272	0.0281786	0.187797	0.0379716	0.0301568	0.235504	0.188923	0.117766	0.163973	0.0957527	0.331469	0.491409	0.150083	0.098717	0.309264	0.378398	0.0620346	0.56116	0.0272094	0.103077	0.17765	0.370424	0.143693	0.0366083	0.156645	0.206951	0.262593	0.150451	0.123425	0.134048	0.331512	0.116966	0.0785098	0.665404	0.166141	0.241068	0.124364	0.234889	0.396692	0.382224	0.194534	0.138308	0.131512	0.204947	0.37172
PPARG	-0.0527023	0.118873	-0.0700677	-0.230732	-0.343278	-0.0141738	-0.12248	0.00781684	-0.00863104	-0.250029	-0.0513491	-0.0576402	-0.103684	-0.0600816	-0.311059	-0.384777	-0.132562	0.0216049	-0.233924	-0.316958	-0.00137414	-0.564729	-0.00653867	0.00159445	-0.132272	-0.330065	-0.11063	-0.00064324	-0.128843	-1.604e-05	-0.249039	-0.120879	-0.0795663	-0.0864779	-0.230201	-0.0818941	-0.0326606	-0.546125	-0.148693	-0.225157	-0.0519216	-0.22749	-0.260976	-0.262398	-0.17285	-0.111689	-0.0810541	-0.204637	-0.261398
HDAC1	-0.174192	-0.688588	-0.295697	-0.363295	-0.437933	-0.13095	-0.387778	-0.176764	-0.128093	-0.344386	-0.276158	-0.328034	-0.280916	-0.256442	-0.579794	-0.59291	-0.321737	-0.256535	-0.342721	-0.490155	-0.245013	-0.571466	-0.117124	-0.400005	-0.339419	-0.676137	-0.377727	-0.177642	-0.348855	-0.580109	-0.425781	-0.327736	-0.336879	-0.335225	-0.412375	-0.28581	-0.240303	-0.560248	-0.335463	-0.315604	-0.212612	-0.3812	-0.514498	-0.422049	-0.279864	-0.265458	-0.371438	-0.343088	-0.534272
VPS35	0.00588351	0.218256	0.0355813	-0.0929986	-0.239132	0.0540457	0.0400153	0.0890065	0.0405571	-0.104857	0.0151366	0.0442588	0.00039453	0.0471362	-0.18343	-0.314995	0.0213121	0.0974649	-0.185235	-0.205369	0.0522735	-0.468033	0.0396023	0.110029	0.0287612	-0.183388	0.00927123	0.0787429	-0.00612867	0.0982642	-0.0906019	0.0315433	0.0236911	0.0623458	-0.178049	0.0134086	0.0407839	-0.523415	-0.00685486	-0.0780859	0.0167005	-0.0634447	-0.231873	-0.256967	-0.051792	0.00768996	0.0260703	-0.0487641	-0.187531
MAG	-0.0291972	0.0293616	-0.0693325	-0.213787	-0.390834	-0.0222448	-0.153924	-0.0128205	-0.00896684	-0.249305	-0.186972	-0.0540168	-0.150992	-0.0532647	-0.257578	-0.428494	-0.113656	-0.0479199	-0.333716	-0.371204	-0.00025663	-0.520457	-0.00699254	-0.00932241	-0.173944	-0.268938	-0.0530429	-0.0138804	-0.113413	-0.0761472	-0.252067	-0.126436	-0.0476671	-0.0966104	-0.334456	-0.0593459	-0.0293757	-0.551541	-0.143099	-0.268666	-0.108705	-0.236319	-0.345463	-0.381935	-0.201704	-0.11668	-0.0419602	-0.206344	-0.317048
TLR9	-0.0255101	0.0507791	-0.0721487	-0.20273	-0.365031	-0.0156869	-0.123094	0.00222183	-0.00744892	-0.227193	-0.143589	-0.0463525	-0.124188	-0.0393035	-0.286213	-0.402165	-0.0912135	-0.0242265	-0.296974	-0.340212	-0.0054862	-0.556207	-0.00597655	-0.00556333	-0.123771	-0.313922	-0.0498231	-0.00304813	-0.11941	-0.0434298	-0.223468	-0.111873	-0.0445016	-0.0802333	-0.30035	-0.0519839	-0.0250462	-0.555054	-0.141611	-0.22894	-0.0866723	-0.202631	-0.354172	-0.348209	-0.171235	-0.0938188	-0.0438381	-0.185757	-0.337867
KCNK4	0.0554677	0.328621	0.136993	0.234064	0.391136	0.0474336	0.220361	0.0580855	0.0373572	0.245433	0.207097	0.134873	0.171408	0.103871	0.348722	0.516812	0.156624	0.11418	0.315255	0.415017	0.0804106	0.504878	0.0316159	0.155325	0.212824	0.404621	0.139827	0.0601281	0.179861	0.305442	0.290907	0.180783	0.127809	0.170301	0.361726	0.115938	0.0881146	0.625713	0.190733	0.240368	0.119762	0.260333	0.418969	0.406015	0.187609	0.138406	0.136098	0.225117	0.398904
PRF1	-0.135906	-0.434775	-0.221048	-0.325846	-0.429834	-0.0850961	-0.319552	-0.115444	-0.0836448	-0.320519	-0.244739	-0.234341	-0.24707	-0.192139	-0.497771	-0.555589	-0.265913	-0.188959	-0.330089	-0.457328	-0.151227	-0.591858	-0.0773674	-0.253512	-0.275068	-0.562947	-0.274681	-0.112708	-0.277286	-0.403584	-0.376426	-0.263586	-0.241531	-0.254799	-0.377421	-0.218634	-0.166452	-0.587507	-0.279592	-0.314429	-0.18586	-0.336736	-0.468059	-0.398591	-0.267989	-0.227753	-0.257755	-0.303728	-0.480858
MAP2K1	-0.0389822	-0.318026	-0.112399	-0.192919	-0.319809	-0.0299054	-0.15559	-0.0159363	-0.0295278	-0.177066	-0.0450458	-0.127216	-0.0764208	-0.0793078	-0.36248	-0.503461	-0.119867	-0.0227354	-0.200889	-0.353311	-0.0800113	-0.480309	-0.0199378	-0.138571	-0.109876	-0.429325	-0.164697	-0.0325203	-0.160995	-0.273643	-0.232119	-0.124645	-0.140803	-0.117088	-0.272096	-0.105989	-0.0800971	-0.63336	-0.149858	-0.124006	-0.0129809	-0.186429	-0.363237	-0.331422	-0.0878513	-0.0745112	-0.16269	-0.158161	-0.346293
SULT1A2	0.00744809	0.119121	-0.00333528	-0.111154	-0.21975	0.0296087	-0.000308	0.073851	0.0258611	-0.104866	0.0975052	0.00461851	0.0264244	0.0136681	-0.240167	-0.344769	-0.0251716	0.115235	-0.0974524	-0.208197	0.0227543	-0.475581	0.0299551	0.0478868	0.0282701	-0.294308	-0.0506039	0.0548224	-0.0539101	0.0571356	-0.112803	-0.00773764	-0.0261983	0.0175899	-0.117318	-0.0104647	0.0157747	-0.587466	-0.0476291	-0.0534351	0.0685965	-0.077991	-0.193957	-0.177579	-0.0216959	0.00308662	-0.0414843	-0.0660393	-0.18197
ELOVL3	0.0752195	0.152899	0.106156	0.212734	0.355965	0.0292551	0.187594	0.0313233	0.0279819	0.226744	0.155741	0.114563	0.161316	0.0960529	0.323695	0.487981	0.155535	0.0759607	0.273507	0.362525	0.0569126	0.556251	0.0249995	0.0952272	0.16703	0.357637	0.142833	0.0329245	0.145873	0.189047	0.253562	0.143462	0.121333	0.127019	0.296976	0.118876	0.0745882	0.662055	0.157425	0.248359	0.114588	0.226061	0.36669	0.338845	0.200688	0.140139	0.12785	0.197129	0.352161
PRKD2	-0.109457	-0.33337	-0.179262	-0.295498	-0.411451	-0.0688056	-0.269181	-0.0835583	-0.0647029	-0.295247	-0.2052	-0.190232	-0.210077	-0.156092	-0.448619	-0.533639	-0.225358	-0.138994	-0.315642	-0.431276	-0.117788	-0.576695	-0.0580014	-0.193297	-0.23778	-0.505548	-0.229748	-0.0842745	-0.234677	-0.32737	-0.341951	-0.220627	-0.199674	-0.207558	-0.355653	-0.180206	-0.133303	-0.594443	-0.238456	-0.286583	-0.151916	-0.304588	-0.428778	-0.387392	-0.238976	-0.194409	-0.213823	-0.270816	-0.429661
TF	0.0738661	0.130462	0.114793	0.242127	0.382153	0.0352708	0.182121	0.0360869	0.0333932	0.254142	0.167372	0.113678	0.161928	0.094108	0.365041	0.472098	0.152499	0.0787662	0.305273	0.378763	0.0616543	0.579532	0.0298008	0.0914862	0.172749	0.398998	0.142534	0.0373829	0.165624	0.182418	0.275184	0.151922	0.121729	0.130261	0.324047	0.116778	0.0774007	0.592667	0.175174	0.249552	0.119228	0.245256	0.388005	0.370815	0.202525	0.141883	0.129119	0.217515	0.372968
ORAI1	0.0942541	0.339191	0.173233	0.270975	0.413991	0.0702665	0.249558	0.0880374	0.0638597	0.279364	0.233813	0.170824	0.20659	0.138009	0.405118	0.527715	0.19309	0.153192	0.336565	0.431894	0.114933	0.574517	0.0583388	0.187035	0.233826	0.457763	0.184297	0.0867236	0.218182	0.325127	0.316551	0.213274	0.168257	0.200531	0.380282	0.155314	0.121849	0.626866	0.229162	0.27602	0.159412	0.28588	0.46304	0.418798	0.227743	0.174901	0.181057	0.258388	0.451053
P4HB	-0.124767	-0.355298	-0.202572	-0.304767	-0.40076	-0.0714821	-0.28003	-0.0872781	-0.0722076	-0.293539	-0.187711	-0.215559	-0.21158	-0.170416	-0.487846	-0.530283	-0.239817	-0.141108	-0.288823	-0.42231	-0.137977	-0.590959	-0.0657252	-0.222601	-0.223524	-0.553268	-0.263863	-0.0905701	-0.260159	-0.337902	-0.341554	-0.233518	-0.229405	-0.221447	-0.336942	-0.203486	-0.150646	-0.587129	-0.258268	-0.279645	-0.148972	-0.29954	-0.442304	-0.362732	-0.237851	-0.199186	-0.248355	-0.274297	-0.457573
ALOX12	-0.101605	-0.242518	-0.156601	-0.282462	-0.397759	-0.0532592	-0.23006	-0.0619909	-0.0523047	-0.283647	-0.181179	-0.162144	-0.189608	-0.132348	-0.431128	-0.504177	-0.198143	-0.109665	-0.307824	-0.406256	-0.0971307	-0.579366	-0.0475537	-0.151124	-0.206639	-0.479891	-0.204099	-0.063318	-0.214181	-0.261953	-0.317613	-0.19367	-0.174268	-0.175395	-0.337802	-0.161031	-0.112929	-0.592988	-0.217872	-0.26905	-0.137496	-0.281767	-0.411604	-0.374849	-0.225081	-0.174986	-0.186297	-0.252553	-0.4086
PKM	0.0666444	0.0730355	0.101249	0.215193	0.327458	0.0152155	0.156262	0.00687212	0.019104	0.217761	0.0988647	0.0994995	0.127816	0.081638	0.352282	0.44313	0.142425	0.0346722	0.231981	0.325416	0.0450704	0.56427	0.0160987	0.0692782	0.120964	0.398516	0.144089	0.0130837	0.152062	0.127191	0.238795	0.128774	0.116878	0.106406	0.251616	0.108581	0.0631724	0.608818	0.156825	0.212174	0.0816824	0.205862	0.338614	0.292163	0.171031	0.122635	0.126419	0.185758	0.337952
CDK11A	0.0173962	0.0230303	0.0391823	0.142589	0.254122	-0.0118348	0.0545001	-0.0460168	-0.00816997	0.134927	-0.0271077	0.0384425	0.0239436	0.0206639	0.287408	0.396119	0.0615002	-0.058179	0.143893	0.256352	0.0154701	0.500061	-0.0144496	0.0136956	0.0215529	0.343662	0.0890698	-0.0296294	0.0892209	0.0552668	0.157256	0.0455333	0.0646651	0.0253019	0.171763	0.045678	0.017545	0.609599	0.0804431	0.094153	-0.017577	0.11865	0.256311	0.230214	0.0640041	0.0379788	0.0820198	0.0998895	0.244121
PABPC4	-0.123246	-0.30347	-0.178378	-0.289345	-0.390637	-0.0569365	-0.244222	-0.0737626	-0.0639479	-0.278738	-0.18242	-0.191468	-0.197839	-0.15181	-0.470538	-0.520266	-0.214585	-0.13176	-0.293565	-0.405598	-0.12622	-0.590799	-0.059163	-0.190149	-0.198883	-0.529609	-0.242058	-0.0744042	-0.236219	-0.30308	-0.320086	-0.202505	-0.208373	-0.188567	-0.331747	-0.187799	-0.136875	-0.592875	-0.230439	-0.261691	-0.147808	-0.277379	-0.433693	-0.367303	-0.226028	-0.184924	-0.22654	-0.251625	-0.437324
LHCGR	-0.0872723	-0.342411	-0.168664	-0.277395	-0.450478	-0.0743401	-0.277536	-0.103482	-0.0622164	-0.302179	-0.315231	-0.169161	-0.242802	-0.140574	-0.37019	-0.528027	-0.197877	-0.193159	-0.40379	-0.465599	-0.106916	-0.533569	-0.0572307	-0.190347	-0.287986	-0.407223	-0.158433	-0.09584	-0.207467	-0.352862	-0.343814	-0.225404	-0.152115	-0.215261	-0.435695	-0.147087	-0.119205	-0.546675	-0.227129	-0.320184	-0.199533	-0.319186	-0.470614	-0.473833	-0.260926	-0.193112	-0.156745	-0.277689	-0.446442
KLF5	0.030165	-0.15246	0.0379048	0.160198	0.262439	-0.0208635	0.0865146	-0.0464541	-0.016361	0.168396	0.0409203	0.0275104	0.0775156	0.030007	0.254608	0.364783	0.0918538	-0.0369747	0.17288	0.244255	-0.0238254	0.500738	-0.0166201	-0.0433211	0.0516338	0.285191	0.0738479	-0.038804	0.0865119	-0.0385466	0.170781	0.065549	0.0488852	0.0342349	0.169789	0.0520588	0.00634269	0.585522	0.0972247	0.177103	0.0381772	0.144452	0.236875	0.210433	0.133627	0.0800279	0.050973	0.130505	0.23544
VHL	0.0270861	0.131589	0.0565851	0.142099	0.248281	0.00604036	0.0801355	-0.0298896	0.00481525	0.131121	-0.0219946	0.0629512	0.0346421	0.0417917	0.290929	0.423398	0.0815657	-0.0386812	0.137539	0.264309	0.0471956	0.490267	-0.00561864	0.0593933	0.0338782	0.370281	0.11417	-0.0118099	0.103425	0.116279	0.16364	0.0590679	0.0898793	0.0450943	0.172945	0.061814	0.0381122	0.668793	0.0894663	0.0992734	-0.0103905	0.124292	0.260993	0.231387	0.0702642	0.0529344	0.115483	0.102843	0.248523
GRIN2A	-0.00377896	-0.694312	-0.0821748	0.0730458	0.161527	-0.077749	-0.0376261	-0.0944308	-0.0690505	0.124506	0.0763124	-0.121478	0.0623055	-0.0610766	-0.00045095	0.0662709	-0.00239858	-0.0814072	0.170996	0.074259	-0.170775	0.318743	-0.0538993	-0.281563	0.00657883	-0.077376	-0.106744	-0.106166	-0.05383	-0.388863	0.0496819	-0.0294757	-0.113805	-0.0812924	0.0803801	-0.0473112	-0.0995486	0.221374	-0.00648748	0.195272	0.0656291	0.0648646	0.0469627	0.0998961	0.149298	0.0410609	-0.154224	0.067298	0.0327941
UCK1	0.06937	0.206455	0.116473	0.21321	0.318718	0.0309955	0.167561	0.0205208	0.0307129	0.206394	0.0633848	0.122339	0.114447	0.0970817	0.368931	0.469848	0.152482	0.0398798	0.200162	0.335153	0.0791865	0.55166	0.0228363	0.124188	0.120966	0.434291	0.167044	0.0305405	0.165936	0.202068	0.245204	0.137046	0.14072	0.123394	0.2391	0.119059	0.082344	0.637631	0.161726	0.183556	0.0633018	0.205793	0.33634	0.279255	0.148752	0.121378	0.160428	0.181552	0.338611
MAP3K1	-0.0827636	-0.17405	-0.13599	-0.259139	-0.377503	-0.0416531	-0.205474	-0.044607	-0.039423	-0.264726	-0.16117	-0.134593	-0.169072	-0.111425	-0.393954	-0.477649	-0.175901	-0.0859254	-0.288164	-0.380874	-0.0750344	-0.563636	-0.0351743	-0.120412	-0.184897	-0.444021	-0.171845	-0.0470899	-0.19054	-0.208304	-0.293035	-0.174553	-0.145677	-0.154244	-0.311255	-0.135097	-0.0910216	-0.578474	-0.198189	-0.254145	-0.11915	-0.26045	-0.380171	-0.346707	-0.207367	-0.15512	-0.156635	-0.233692	-0.379016
HSPD1	0.0630514	0.597985	0.185432	0.237075	0.39297	0.0915027	0.335254	0.196433	0.0670168	0.282649	0.476373	0.167177	0.301334	0.153821	0.233956	0.415037	0.195454	0.352272	0.410741	0.440234	0.105724	0.277482	0.0695153	0.261824	0.413316	0.232994	0.0805589	0.15713	0.191337	0.539725	0.343478	0.280419	0.103085	0.291474	0.455047	0.122602	0.119665	0.275851	0.236235	0.325634	0.283662	0.344008	0.439256	0.441654	0.269215	0.21593	0.0869739	0.293821	0.420239
PLA2G4C	0.063289	0.119721	0.104958	0.220638	0.357553	0.0302202	0.179434	0.0269781	0.0259939	0.233758	0.150865	0.104347	0.151661	0.0881631	0.327189	0.467237	0.148182	0.0640968	0.275103	0.359477	0.0504998	0.537986	0.0223743	0.0850301	0.162511	0.372858	0.130129	0.0301557	0.150597	0.16562	0.25909	0.143277	0.111184	0.123759	0.293322	0.10595	0.0675309	0.598929	0.161424	0.242093	0.105409	0.230338	0.351257	0.333035	0.191832	0.133923	0.118993	0.201658	0.340503
HDAC7	-0.0234797	-0.220952	-0.00976558	0.109089	0.292542	-0.041896	0.0527273	-0.0530784	-0.0452376	0.149392	0.151653	-0.0396622	0.0847984	-0.0300689	0.122636	0.327147	0.016175	-0.00633724	0.271115	0.262097	-0.0808036	0.403419	-0.0405421	-0.110709	0.0812009	0.112607	-0.0532084	-0.0573253	0.0206215	-0.0576579	0.139415	0.0361863	-0.0495704	0.00392216	0.256894	-0.0217254	-0.0481666	0.482125	0.0525182	0.185991	0.0656251	0.129798	0.271625	0.313295	0.12863	0.0401231	-0.0660326	0.108566	0.23155
CACNA2D1	-0.0674348	-0.38334	-0.149242	-0.244795	-0.433986	-0.0676864	-0.240392	-0.0919576	-0.0570492	-0.265309	-0.322428	-0.149384	-0.221328	-0.114153	-0.345135	-0.516995	-0.152358	-0.190129	-0.414842	-0.452904	-0.10646	-0.498349	-0.0509277	-0.175501	-0.252859	-0.383656	-0.122937	-0.0847456	-0.184694	-0.372131	-0.306593	-0.18963	-0.127112	-0.181529	-0.45502	-0.121013	-0.107689	-0.539347	-0.196053	-0.277391	-0.189305	-0.279356	-0.493636	-0.512849	-0.226404	-0.161659	-0.132616	-0.239579	-0.44946
CASR	0.0427642	-0.495378	0.0251198	0.159828	0.213346	-0.0303582	0.101943	-0.034713	-0.0265966	0.189265	0.109184	-0.00641662	0.134614	0.0338639	0.163582	0.20563	0.118631	-0.00412115	0.153924	0.150034	-0.0861565	0.428953	-0.0160983	-0.142745	0.0584885	0.154486	0.0247565	-0.0463448	0.0650676	-0.262484	0.144733	0.074636	0.00759074	0.0277977	0.085478	0.0440721	-0.0190288	0.369842	0.104829	0.277626	0.111937	0.141945	0.124829	0.0753624	0.219291	0.126612	-0.00782447	0.14838	0.161771
ENPP1	-0.0621805	0.189094	-0.00933277	-0.12964	-0.175169	0.0401029	0.00178669	0.0779363	0.0138552	-0.108983	0.100487	-0.0225649	-0.00280766	-0.0134577	-0.280318	-0.295153	-0.0589104	0.108953	-0.0698469	-0.151425	0.0111429	-0.47854	0.013501	0.0609563	0.0504322	-0.301955	-0.1232	0.0625746	-0.0651069	0.0915038	-0.102473	0.0012495	-0.0748835	0.0303164	-0.0729797	-0.0697423	-0.0100102	-0.519083	-0.048103	-0.0724229	0.0307279	-0.0654506	-0.172274	-0.126708	-0.0634263	-0.0340682	-0.0837042	-0.0631602	-0.167306
KCNMA1	-0.0267153	-0.279321	-0.0676716	0.0229939	0.0821334	-0.0833583	-0.107116	-0.137709	-0.0623161	0.00383757	-0.220001	-0.0690006	-0.110197	-0.0703076	0.157194	0.214239	-0.0450024	-0.202769	-0.0337855	0.0627338	-0.0779261	0.402067	-0.062362	-0.143901	-0.151986	0.181067	0.0108048	-0.116279	-0.0228114	-0.192004	-0.00299475	-0.0879648	-0.0230323	-0.115112	-0.0232426	-0.03165	-0.0650134	0.522564	-0.0394625	-0.0527953	-0.137295	-0.0371656	0.0758337	0.0379246	-0.0601522	-0.0688039	-0.0140156	-0.0353562	0.0679057
PDPK1	0.0213015	0.127109	0.0750085	0.182691	0.366168	0.0115866	0.176223	0.0236355	0.00305128	0.214737	0.242033	0.0663512	0.162642	0.0574757	0.225277	0.455621	0.111658	0.0981783	0.337325	0.36943	0.00955915	0.435192	0.00195343	0.0495439	0.192923	0.246604	0.0528559	0.0179493	0.107228	0.188127	0.241034	0.128741	0.0515381	0.11199	0.353199	0.0592886	0.0338352	0.565098	0.131217	0.250197	0.125563	0.223225	0.363156	0.404292	0.188026	0.116462	0.0472513	0.185545	0.322051
TGM3	0.0929654	0.314136	0.160531	0.26207	0.414948	0.0642965	0.251505	0.0855595	0.0583842	0.277091	0.257282	0.164421	0.216592	0.134678	0.377157	0.518887	0.190671	0.161436	0.35183	0.430435	0.10624	0.549689	0.0534847	0.177346	0.244439	0.419264	0.171948	0.0815671	0.20108	0.319898	0.316622	0.204496	0.158362	0.193658	0.386405	0.149891	0.116218	0.585662	0.213063	0.2878	0.173002	0.287991	0.447199	0.425194	0.237946	0.179784	0.167257	0.253007	0.428852
HK1	0.102722	0.394136	0.191672	0.284524	0.418832	0.0819356	0.293061	0.104264	0.0713885	0.292865	0.252258	0.197713	0.231053	0.162147	0.410136	0.535212	0.225823	0.176729	0.331287	0.44522	0.130156	0.541756	0.0645206	0.223372	0.264667	0.467167	0.206793	0.102513	0.234055	0.370571	0.343226	0.238494	0.191436	0.230717	0.37928	0.174399	0.139046	0.579737	0.245637	0.301233	0.174924	0.311228	0.451014	0.403804	0.248871	0.200116	0.205882	0.277126	0.448941
RHOA	0.0949266	0.539131	0.170351	0.237608	0.398057	0.0736084	0.261317	0.114538	0.0723872	0.240139	0.314021	0.189841	0.224962	0.14289	0.390395	0.555885	0.17584	0.226907	0.373516	0.438756	0.150524	0.48797	0.0650827	0.23964	0.246564	0.443462	0.182987	0.103118	0.202612	0.469053	0.302282	0.19372	0.176514	0.197505	0.428258	0.157519	0.140063	0.555819	0.197969	0.25333	0.195975	0.264938	0.501555	0.482589	0.216733	0.174056	0.192826	0.223595	0.465158
HSPB1	-0.0314949	-0.0978237	-0.0814359	-0.1981	-0.328413	-0.024526	-0.126523	0.0014638	-0.0168108	-0.201177	-0.0637699	-0.0763381	-0.087808	-0.0576807	-0.320373	-0.430262	-0.107781	-0.00220903	-0.22876	-0.328996	-0.0393722	-0.51249	-0.00939001	-0.0591413	-0.102722	-0.373601	-0.10635	-0.0119889	-0.133411	-0.12293	-0.223013	-0.106548	-0.0888815	-0.0851705	-0.256518	-0.0730653	-0.0473356	-0.58071	-0.136352	-0.173123	-0.0381124	-0.189622	-0.31653	-0.307504	-0.127165	-0.0854599	-0.10286	-0.166445	-0.305006
CCNB1	-0.120995	-0.780941	-0.311388	-0.335937	-0.472168	-0.199078	-0.431085	-0.20708	-0.151113	-0.341902	-0.391502	-0.345314	-0.306394	-0.260652	-0.459166	-0.57242	-0.308631	-0.308553	-0.430798	-0.525423	-0.311533	-0.397377	-0.123061	-0.481201	-0.393772	-0.594007	-0.326282	-0.220492	-0.342465	-0.625774	-0.429221	-0.343499	-0.326073	-0.361854	-0.49195	-0.243008	-0.253348	-0.458951	-0.332916	-0.354918	-0.240597	-0.397953	-0.50142	-0.510012	-0.291549	-0.262636	-0.391816	-0.346632	-0.494688
BAZ1B	-0.0641513	-0.290079	-0.116241	-0.19835	-0.31641	-0.0299397	-0.154848	-0.0246331	-0.0358385	-0.183646	-0.0725435	-0.133402	-0.0994881	-0.0879249	-0.372214	-0.478038	-0.126397	-0.0457872	-0.212658	-0.34137	-0.0892889	-0.512139	-0.02843	-0.139471	-0.111335	-0.428785	-0.173919	-0.0360407	-0.162837	-0.261813	-0.22969	-0.124527	-0.148419	-0.116166	-0.272397	-0.120654	-0.0894332	-0.610183	-0.150696	-0.143522	-0.048125	-0.186096	-0.375072	-0.328851	-0.115166	-0.0932501	-0.16701	-0.161402	-0.359121
SOS1	-0.100302	-0.334279	-0.17411	-0.282886	-0.413652	-0.0698785	-0.265369	-0.0898728	-0.062994	-0.290593	-0.242497	-0.180046	-0.220719	-0.146748	-0.417541	-0.514071	-0.207721	-0.15904	-0.338941	-0.430376	-0.117299	-0.551636	-0.0572906	-0.193483	-0.244585	-0.472243	-0.195622	-0.0874424	-0.2221	-0.329178	-0.332744	-0.216966	-0.177452	-0.20499	-0.373546	-0.164697	-0.127081	-0.554612	-0.230627	-0.291917	-0.171025	-0.29991	-0.437298	-0.4054	-0.243965	-0.190703	-0.189238	-0.266481	-0.43341
KCNB1	-0.0279411	-0.0706971	-0.062974	-0.183155	-0.344055	-0.0125653	-0.11447	-0.00235572	-0.00850958	-0.199171	-0.118862	-0.0586172	-0.102199	-0.0421875	-0.279087	-0.42822	-0.0848068	-0.0286288	-0.279345	-0.338584	-0.0226743	-0.501802	-0.0045849	-0.0358707	-0.122387	-0.304242	-0.0732837	-0.00679303	-0.106337	-0.124856	-0.215714	-0.0945064	-0.0617298	-0.0737575	-0.29992	-0.05958	-0.0344145	-0.561438	-0.116139	-0.183457	-0.0644165	-0.188778	-0.3425	-0.360108	-0.137312	-0.0807026	-0.0649995	-0.16017	-0.309681
PRDM9	0.162474	0.650315	0.278693	0.357324	0.486483	0.156334	0.446472	0.238498	0.132306	0.391354	0.519675	0.286796	0.395223	0.256419	0.399872	0.504602	0.323295	0.389859	0.485379	0.523525	0.200843	0.409945	0.127574	0.356898	0.473182	0.429202	0.245223	0.211864	0.302768	0.590539	0.449729	0.364883	0.245344	0.37037	0.520641	0.245777	0.216463	0.324793	0.335785	0.451429	0.353544	0.440545	0.512433	0.50789	0.389765	0.321696	0.245045	0.39133	0.507409
DRD5	-0.0418076	-0.0620715	-0.0150569	0.0913694	0.26441	-0.0310853	0.0244071	-0.0719166	-0.0388548	0.111487	0.0281288	-0.0236501	0.0126039	-0.0340902	0.149307	0.368174	9.87e-05	-0.0800128	0.204835	0.25962	-0.0473975	0.387706	-0.0427141	-0.0612862	0.0388991	0.175685	-0.0144041	-0.0559514	0.0222173	0.00811782	0.126204	0.0116359	-0.0191905	-0.0109538	0.223941	-0.0228326	-0.0363213	0.574186	0.0313789	0.0979817	-0.0276038	0.103211	0.242246	0.29685	0.0478614	-0.00557322	-0.0161734	0.0743014	0.194373
SLC19A1	-0.09626	-0.233085	-0.141976	-0.26331	-0.377501	-0.0401397	-0.206304	-0.0515643	-0.0451342	-0.261212	-0.162625	-0.150184	-0.169907	-0.118964	-0.413587	-0.484965	-0.179135	-0.0989893	-0.292131	-0.385834	-0.0891888	-0.55421	-0.0413813	-0.13967	-0.184532	-0.452682	-0.196031	-0.0523004	-0.198054	-0.256107	-0.296688	-0.172461	-0.165109	-0.155995	-0.322747	-0.151536	-0.104285	-0.555143	-0.197189	-0.239718	-0.122641	-0.258934	-0.399312	-0.363006	-0.201399	-0.156432	-0.175862	-0.229527	-0.392156
GRIN1	-0.143692	-0.52092	-0.241131	-0.327286	-0.414909	-0.0964781	-0.329729	-0.127493	-0.095095	-0.311515	-0.24504	-0.261848	-0.247651	-0.204352	-0.512826	-0.549282	-0.269998	-0.202581	-0.318687	-0.452759	-0.180105	-0.54277	-0.0866249	-0.292643	-0.274621	-0.578573	-0.301449	-0.127334	-0.29621	-0.4601	-0.374669	-0.27284	-0.2691	-0.269108	-0.380087	-0.23661	-0.187205	-0.539943	-0.290472	-0.294749	-0.184071	-0.331536	-0.480648	-0.400765	-0.25659	-0.226677	-0.291158	-0.301486	-0.494592
MAST1	-0.090614	-0.105759	-0.134227	-0.268129	-0.385606	-0.043577	-0.205309	-0.0486541	-0.0411899	-0.279814	-0.179039	-0.127868	-0.184427	-0.11229	-0.381803	-0.44907	-0.180169	-0.0908989	-0.304022	-0.376597	-0.0648056	-0.572403	-0.0390146	-0.0986811	-0.192258	-0.413926	-0.161174	-0.0483824	-0.188381	-0.169426	-0.294717	-0.177872	-0.136999	-0.15297	-0.31606	-0.136249	-0.0883545	-0.53452	-0.202591	-0.279038	-0.13831	-0.267425	-0.377317	-0.34716	-0.230582	-0.166699	-0.141154	-0.244457	-0.377121
CSGALNACT1	0.0506781	-0.0164106	0.066437	0.181605	0.299168	-0.00404365	0.119387	-0.00939851	0.00169674	0.191355	0.0820644	0.0642297	0.107573	0.0548322	0.296478	0.394253	0.111233	0.014021	0.21844	0.288296	0.0117994	0.536913	0.00182511	0.0194466	0.099603	0.321549	0.104052	-0.00705363	0.112088	0.0688175	0.202703	0.0956142	0.0794793	0.0719226	0.225822	0.0805422	0.0363179	0.57762	0.120326	0.191737	0.0693956	0.176151	0.297133	0.267038	0.152754	0.100009	0.0823089	0.1562	0.289266
SIRT6	0.0135929	-0.0764935	0.0307185	0.132102	0.212957	-0.0191151	0.0428729	-0.0638713	-0.0159975	0.121319	-0.0920516	0.0276951	-0.00074747	0.0175083	0.266157	0.34783	0.068042	-0.102289	0.081235	0.209359	-0.00665153	0.471645	-0.0217887	-0.015529	-0.00406217	0.322154	0.0938527	-0.0427107	0.0826931	-0.0198692	0.137865	0.0388769	0.0623253	0.0155198	0.104983	0.0422855	0.00649278	0.571308	0.0755478	0.0799027	-0.0513071	0.102247	0.188683	0.150423	0.0486893	0.0304945	0.0782378	0.0897157	0.191676
MERTK	0.0953588	0.30895	0.172792	0.280659	0.452208	0.0799573	0.330295	0.149324	0.0628156	0.333877	0.493318	0.156856	0.332118	0.155526	0.275549	0.443624	0.221998	0.301472	0.484843	0.457536	0.0776519	0.409289	0.0648804	0.171872	0.387271	0.27251	0.105393	0.118502	0.195497	0.365289	0.360952	0.2633	0.114458	0.253008	0.483649	0.14197	0.112424	0.350225	0.241485	0.418963	0.309687	0.360882	0.451102	0.491882	0.347117	0.25049	0.0947618	0.315451	0.423836
PPP3CA	0.0712269	0.663481	0.203813	0.240365	0.413768	0.12034	0.342511	0.204344	0.0897006	0.283632	0.470074	0.199289	0.2982	0.166922	0.25368	0.432691	0.197655	0.348915	0.440398	0.464612	0.155669	0.277151	0.0846914	0.310602	0.415097	0.264745	0.114119	0.176442	0.205902	0.585562	0.350277	0.283268	0.138425	0.299257	0.491746	0.138731	0.14685	0.248278	0.240979	0.318063	0.27579	0.346909	0.473473	0.49094	0.263413	0.212854	0.137382	0.293219	0.444797
SSTR1	0.0880845	0.196398	0.143574	0.268977	0.40956	0.05341	0.23695	0.0741744	0.0474692	0.28982	0.242583	0.139758	0.210705	0.122659	0.360602	0.477497	0.187675	0.139539	0.344898	0.410391	0.0724134	0.543384	0.0452309	0.126373	0.241236	0.386232	0.154449	0.0674929	0.189035	0.242253	0.31525	0.198518	0.136662	0.179422	0.361293	0.138747	0.0964077	0.535389	0.210106	0.298992	0.166009	0.291754	0.402333	0.389639	0.244354	0.178239	0.137537	0.259569	0.394341
SLC22A5	0.0480022	0.0562984	0.066311	0.16574	0.276695	-0.00072977	0.104091	-0.0182179	0.00515675	0.163535	0.0396922	0.0695404	0.0794259	0.0521614	0.299939	0.410944	0.100828	-0.00719494	0.181734	0.279594	0.0298484	0.512347	0.00151917	0.0425934	0.0703895	0.342363	0.116073	-0.0084132	0.111698	0.0996707	0.185354	0.0821899	0.0902114	0.0632563	0.207816	0.0801521	0.0411625	0.605479	0.109857	0.151017	0.0378202	0.151773	0.29621	0.257038	0.119095	0.0811404	0.101328	0.13301	0.285443
HTR3A	0.081117	0.303167	0.152057	0.253321	0.402755	0.0585536	0.238112	0.0785104	0.0521847	0.267463	0.250872	0.15022	0.205319	0.121805	0.365794	0.501653	0.175379	0.152071	0.342772	0.418493	0.0948091	0.526281	0.0478422	0.1615	0.232641	0.406847	0.153592	0.0744626	0.193777	0.307989	0.305103	0.195772	0.142564	0.183346	0.377807	0.135698	0.105084	0.562324	0.206686	0.274574	0.163583	0.276914	0.438136	0.41608	0.224652	0.166651	0.149992	0.244363	0.421389
NPC1L1	-0.0243542	0.0259973	-0.0473432	-0.162363	-0.296826	0.00309413	-0.0824876	0.0228568	0.00294877	-0.172605	-0.0646569	-0.0379983	-0.0743951	-0.0271197	-0.264066	-0.385462	-0.0717526	0.0117335	-0.218489	-0.285114	-0.00445632	-0.499837	0.00542194	-0.00085517	-0.0740726	-0.293064	-0.0651626	0.0149531	-0.092493	-0.0452305	-0.179506	-0.07145	-0.0496765	-0.0465497	-0.23252	-0.0481705	-0.0182097	-0.561305	-0.100397	-0.158421	-0.0383615	-0.152923	-0.294898	-0.286804	-0.117065	-0.0636767	-0.0547075	-0.134872	-0.274223
BRDT	-0.0261566	0.0835873	-0.018802	-0.118916	-0.208616	0.0284129	-0.0223105	0.0636634	0.014977	-0.107598	0.0691414	-0.0254987	-0.00533684	-0.00765573	-0.251586	-0.339123	-0.0459036	0.0880669	-0.100684	-0.198273	0.00492542	-0.466177	0.0172087	0.0279245	0.0215895	-0.278127	-0.0871291	0.0468502	-0.0653324	0.0217539	-0.114869	-0.0171078	-0.0570504	0.0062067	-0.123193	-0.0473043	-0.00717403	-0.57032	-0.0566622	-0.0713956	0.0354023	-0.0794952	-0.218155	-0.181602	-0.0493836	-0.0203289	-0.0670181	-0.0709313	-0.205575
SLC25A20	0.0878699	0.207347	0.13248	0.237552	0.383164	0.0483108	0.207195	0.0659651	0.04718	0.255798	0.211141	0.132478	0.187031	0.113001	0.342565	0.47639	0.166367	0.128035	0.320653	0.387278	0.0819179	0.561864	0.0445602	0.130982	0.209508	0.374665	0.150412	0.0614612	0.171722	0.240182	0.281202	0.173511	0.133312	0.158561	0.341261	0.130434	0.0948296	0.59736	0.185356	0.263668	0.150544	0.257166	0.403033	0.377197	0.218037	0.158923	0.140325	0.227557	0.385826
TNF	-0.129424	-0.0661488	-0.138592	-0.287017	-0.440829	-0.059518	-0.269819	-0.125103	-0.0573905	-0.346178	-0.517529	-0.119897	-0.362017	-0.12814	-0.273486	-0.367444	-0.188302	-0.280293	-0.509027	-0.4063	-0.0487229	-0.455967	-0.068023	-0.0721683	-0.335311	-0.219819	-0.0724775	-0.0880498	-0.164814	-0.207157	-0.325847	-0.219299	-0.0815131	-0.19073	-0.465112	-0.141583	-0.0944907	-0.261883	-0.215848	-0.452172	-0.366905	-0.33103	-0.446522	-0.477863	-0.399063	-0.256413	-0.0473339	-0.303989	-0.418676
MAP3K2	-0.0173468	0.02979	0.00956271	0.116089	0.260315	-0.0126039	0.0529692	-0.0534851	-0.021161	0.122674	0.0182823	0.0113393	0.0259807	-0.00217592	0.204798	0.395274	0.0360602	-0.059516	0.179969	0.266295	-0.0101253	0.411644	-0.0288971	-0.0135837	0.0390363	0.250157	0.0337884	-0.0363684	0.0521502	0.0612324	0.146943	0.0286105	0.0225612	0.00992735	0.205999	0.010084	-0.00625572	0.589936	0.0519113	0.105758	-0.01731	0.116106	0.240518	0.27495	0.061736	0.0216401	0.0322533	0.0868308	0.204609
PINK1	0.124053	0.454902	0.211443	0.322574	0.402841	0.0984229	0.336838	0.127501	0.0833244	0.319578	0.263164	0.22444	0.25746	0.196262	0.461667	0.521478	0.276027	0.201302	0.301284	0.440283	0.140813	0.518499	0.075352	0.247959	0.295006	0.528405	0.250171	0.123201	0.265438	0.411164	0.380013	0.26911	0.223807	0.262239	0.350535	0.205493	0.160143	0.507107	0.274777	0.328598	0.193376	0.345357	0.406807	0.357202	0.276682	0.239116	0.237428	0.307814	0.427121
WEE2	-0.0715545	-0.398881	-0.175552	-0.25048	-0.379047	-0.0741931	-0.25202	-0.0770324	-0.0627163	-0.245864	-0.183117	-0.186852	-0.170725	-0.136695	-0.407788	-0.510798	-0.187271	-0.125768	-0.285922	-0.4103	-0.127379	-0.503501	-0.0515191	-0.215739	-0.207534	-0.487244	-0.204032	-0.085726	-0.221229	-0.353939	-0.30252	-0.202316	-0.187362	-0.197154	-0.344911	-0.150067	-0.127156	-0.562593	-0.218821	-0.228047	-0.111263	-0.264194	-0.420574	-0.383362	-0.180028	-0.150524	-0.211152	-0.23253	-0.417677
CLTC	0.104548	0.368834	0.171457	0.257175	0.370238	0.0645116	0.241367	0.0826214	0.0648329	0.252856	0.18684	0.182643	0.1882	0.144409	0.420688	0.50492	0.197477	0.141923	0.28204	0.394473	0.127628	0.553497	0.0586645	0.204032	0.204313	0.484495	0.213665	0.0829589	0.21689	0.335033	0.299599	0.19794	0.189351	0.190701	0.328101	0.167725	0.13082	0.58609	0.214836	0.242124	0.140976	0.262424	0.423224	0.361383	0.205711	0.171074	0.207623	0.234438	0.422
SMG1	-0.0787734	-0.205945	-0.140728	-0.261502	-0.428215	-0.0611365	-0.251013	-0.0853987	-0.0487874	-0.294476	-0.321477	-0.133776	-0.242639	-0.118793	-0.32265	-0.467847	-0.178757	-0.173725	-0.402659	-0.426743	-0.0703164	-0.504837	-0.0470077	-0.124864	-0.270096	-0.340358	-0.118936	-0.0749345	-0.178828	-0.26037	-0.317054	-0.202251	-0.115518	-0.184296	-0.412951	-0.125056	-0.0933478	-0.489059	-0.206046	-0.332875	-0.206319	-0.300583	-0.430102	-0.447002	-0.271135	-0.18725	-0.111	-0.264501	-0.405705
LIPG	-0.0524901	-0.14665	-0.0981666	-0.216914	-0.379739	-0.0353465	-0.167443	-0.0382341	-0.0295771	-0.235578	-0.205777	-0.0934476	-0.160427	-0.0748242	-0.313302	-0.451144	-0.120533	-0.0913861	-0.332747	-0.377542	-0.0507425	-0.509801	-0.0263524	-0.0775784	-0.174134	-0.343381	-0.0960452	-0.0368619	-0.140739	-0.190961	-0.255316	-0.134939	-0.0886873	-0.115386	-0.350974	-0.0891875	-0.0636497	-0.526768	-0.153451	-0.240615	-0.126165	-0.229228	-0.392315	-0.402513	-0.190761	-0.123756	-0.0910327	-0.199045	-0.363039
STK4	0.0832946	0.180625	0.132523	0.248797	0.388899	0.0502694	0.236309	0.0630893	0.0430778	0.269446	0.244668	0.135647	0.210552	0.123014	0.326163	0.475716	0.187855	0.133334	0.33151	0.391049	0.0662804	0.51424	0.0397298	0.116652	0.222789	0.362193	0.146759	0.0598028	0.173286	0.224657	0.294865	0.182126	0.13214	0.165211	0.344803	0.132391	0.0935042	0.569798	0.191002	0.300029	0.166154	0.272143	0.37448	0.3807	0.245048	0.180264	0.133838	0.239262	0.358661
KIF27	-0.0577842	-0.00642082	-0.0912392	-0.207333	-0.297047	-0.01523	-0.13106	0.00167555	-0.0165135	-0.204919	-0.0411375	-0.0854012	-0.0945104	-0.0718931	-0.336604	-0.393265	-0.133573	0.00061277	-0.180612	-0.290247	-0.0318237	-0.528646	-0.0132123	-0.0469733	-0.0953571	-0.379098	-0.139953	-0.00822179	-0.146138	-0.0680142	-0.218998	-0.117575	-0.109244	-0.0926682	-0.199965	-0.0977171	-0.0527657	-0.554083	-0.150571	-0.182436	-0.0451538	-0.187798	-0.281166	-0.232552	-0.142312	-0.102464	-0.120075	-0.173809	-0.290285
ACLY	-0.0843519	-0.231702	-0.140808	-0.248052	-0.355173	-0.0450362	-0.199188	-0.049448	-0.0452958	-0.243846	-0.139352	-0.145881	-0.154188	-0.113483	-0.402904	-0.469062	-0.169813	-0.0859737	-0.259469	-0.366233	-0.0905052	-0.537584	-0.0404645	-0.141943	-0.167087	-0.455355	-0.184551	-0.0536498	-0.193417	-0.238102	-0.278545	-0.168625	-0.157935	-0.153104	-0.295597	-0.140708	-0.100049	-0.554578	-0.193914	-0.222046	-0.104454	-0.241671	-0.381406	-0.332006	-0.182999	-0.142806	-0.172802	-0.217645	-0.38228
SETD2	0.00877069	0.411497	0.089318	0.138356	0.281676	0.0388475	0.133878	0.0208089	0.026608	0.126972	0.0639916	0.107829	0.0557708	0.0602105	0.283759	0.474722	0.0809553	0.0402119	0.188997	0.328635	0.0929073	0.385857	0.0121401	0.158542	0.0997275	0.368253	0.118981	0.0365183	0.123649	0.314638	0.193536	0.0941514	0.110769	0.098217	0.263296	0.0674295	0.0687873	0.600188	0.106507	0.0837509	0.00724635	0.151097	0.330215	0.32966	0.0509236	0.048202	0.140675	0.114347	0.297307
ING2	-0.0951405	-0.138958	-0.166244	-0.303865	-0.40116	-0.0684311	-0.237586	-0.0656834	-0.0565311	-0.312548	-0.180294	-0.155505	-0.198602	-0.132643	-0.41853	-0.438875	-0.20551	-0.0973831	-0.310356	-0.392871	-0.0865629	-0.565396	-0.0512233	-0.129617	-0.219105	-0.46118	-0.183601	-0.0704224	-0.227994	-0.189944	-0.326509	-0.215901	-0.160957	-0.188332	-0.326147	-0.154708	-0.108411	-0.502896	-0.24498	-0.296759	-0.141118	-0.300939	-0.382481	-0.347647	-0.244174	-0.182181	-0.167469	-0.281834	-0.39477
SMAD3	0.0451783	0.0662255	0.0809672	0.199817	0.370138	0.0180799	0.157403	0.0312848	0.013632	0.232205	0.240033	0.0670393	0.170323	0.0586396	0.251944	0.418573	0.107729	0.0996259	0.347659	0.359442	0.0206479	0.474811	0.0141618	0.0430704	0.189844	0.254239	0.0613717	0.0237485	0.116534	0.150391	0.241472	0.131195	0.056566	0.109059	0.352637	0.0720832	0.0413765	0.510303	0.141613	0.255935	0.143787	0.226408	0.376329	0.399652	0.203133	0.121833	0.049073	0.197245	0.340982
SHC1	-0.108983	-0.345193	-0.16123	-0.244382	-0.327666	-0.0462314	-0.198887	-0.0517047	-0.0568188	-0.219668	-0.104513	-0.182598	-0.143121	-0.12789	-0.442193	-0.483647	-0.174127	-0.0837388	-0.219527	-0.354411	-0.129019	-0.520569	-0.0513844	-0.192632	-0.140677	-0.497581	-0.23624	-0.0606405	-0.214439	-0.306921	-0.267867	-0.167161	-0.202406	-0.158694	-0.278555	-0.174404	-0.127616	-0.559498	-0.198127	-0.180416	-0.0889902	-0.220235	-0.402018	-0.320133	-0.158934	-0.135004	-0.224688	-0.200659	-0.403818
CTLA4	-0.0615696	-0.233667	-0.11065	-0.197926	-0.319969	-0.0279325	-0.142546	-0.0246568	-0.0325873	-0.190526	-0.0798207	-0.116607	-0.100312	-0.0808917	-0.358571	-0.451588	-0.12007	-0.0498907	-0.22243	-0.334095	-0.082695	-0.513843	-0.0266956	-0.12739	-0.113345	-0.406306	-0.151857	-0.0332353	-0.155079	-0.225673	-0.227437	-0.122713	-0.129992	-0.112129	-0.268853	-0.108436	-0.0797539	-0.56411	-0.148077	-0.149403	-0.0580354	-0.187912	-0.366942	-0.31908	-0.120621	-0.0945736	-0.147863	-0.164786	-0.354677
SLCO1B3	0.055947	-0.136337	0.0457601	0.16981	0.256885	-0.0169417	0.0851593	-0.0291729	-0.00615234	0.176202	0.0311493	0.0449507	0.0859612	0.044105	0.276291	0.334956	0.102452	-0.0233877	0.171121	0.234204	-0.00686448	0.515244	-0.00420999	-0.0225505	0.0602351	0.28793	0.0988228	-0.0252287	0.0930254	-0.0198553	0.174768	0.0701002	0.069023	0.0417309	0.163802	0.0758177	0.0235956	0.517965	0.100393	0.174842	0.0511746	0.149458	0.233046	0.199392	0.143305	0.0913836	0.0692305	0.136139	0.23445
TPH2	0.0881123	0.169657	0.116903	0.209242	0.314298	0.0279507	0.17014	0.0345566	0.0350845	0.208706	0.104383	0.127194	0.138016	0.102239	0.353977	0.438853	0.155004	0.0676388	0.222999	0.321037	0.074596	0.552618	0.0327527	0.116542	0.135386	0.394045	0.172021	0.0371669	0.159185	0.190183	0.235542	0.139623	0.142557	0.125554	0.252523	0.132626	0.087263	0.603809	0.160652	0.203205	0.0949589	0.203887	0.349238	0.288653	0.171413	0.13142	0.153535	0.183793	0.346382
RICTOR	0.110473	0.777069	0.229242	0.200386	0.256046	0.149382	0.355831	0.246025	0.124273	0.219861	0.466875	0.242991	0.305585	0.206772	0.194051	0.238348	0.220703	0.394897	0.319858	0.318864	0.199537	0.0145841	0.120124	0.364419	0.388056	0.207175	0.161395	0.214329	0.216113	0.621089	0.287567	0.284622	0.184317	0.314948	0.369956	0.178157	0.189266	-0.0770188	0.235357	0.272054	0.296732	0.291063	0.338871	0.334952	0.246601	0.229602	0.184616	0.253412	0.333918
GLS	0.0753675	0.318742	0.1444	0.244869	0.398591	0.0594622	0.236267	0.0825076	0.0503165	0.263688	0.260568	0.145039	0.204569	0.117369	0.338333	0.486722	0.168685	0.155309	0.35123	0.415994	0.0896638	0.490017	0.046226	0.159694	0.246432	0.370796	0.142212	0.0770042	0.182495	0.318944	0.301117	0.19426	0.132972	0.183711	0.387427	0.12972	0.100355	0.536212	0.198959	0.272393	0.161692	0.277575	0.429818	0.426751	0.221292	0.161315	0.136698	0.242165	0.40522
IFNG	0.0160519	0.28151	0.0509978	-0.0365569	-0.0978826	0.0580412	0.0814798	0.120386	0.0444795	-0.0180808	0.198289	0.0439169	0.090824	0.0550652	-0.14861	-0.232845	0.0269226	0.195962	0.0245467	-0.0795054	0.0596457	-0.340778	0.046392	0.12508	0.126966	-0.163644	-0.0338629	0.093801	0.00926693	0.190214	-0.0114933	0.0672591	-0.0004535	0.0938323	0.00398321	0.0120916	0.0479406	-0.482072	0.0223609	0.0263659	0.128748	0.0208676	-0.0853058	-0.0563538	0.0408497	0.0609613	-0.012582	0.0182598	-0.0713358
FZD2	0.0979167	0.321097	0.134285	0.216324	0.310492	0.0301401	0.175481	0.0483627	0.0451064	0.201014	0.111454	0.151268	0.136061	0.111285	0.405827	0.464317	0.152642	0.094463	0.221408	0.333841	0.104498	0.540684	0.0415513	0.164352	0.135044	0.460399	0.198895	0.0498832	0.180082	0.291919	0.244544	0.14361	0.167546	0.136957	0.268166	0.148427	0.107635	0.570564	0.167601	0.170526	0.0967918	0.202529	0.382375	0.310777	0.15199	0.128323	0.182641	0.179497	0.378256
PARP2	-0.0934769	-0.387998	-0.179036	-0.269126	-0.380351	-0.0713051	-0.263486	-0.0881994	-0.0640235	-0.264783	-0.206991	-0.190835	-0.197598	-0.149032	-0.42853	-0.498456	-0.206502	-0.148615	-0.291111	-0.407623	-0.128208	-0.512463	-0.0564685	-0.216535	-0.224225	-0.496723	-0.213743	-0.0893761	-0.22816	-0.352786	-0.319467	-0.212078	-0.192835	-0.205739	-0.337771	-0.165503	-0.13263	-0.527206	-0.22681	-0.255845	-0.145189	-0.281117	-0.413695	-0.366298	-0.212433	-0.177096	-0.212635	-0.248205	-0.418293
ACTB	-0.0571488	-0.185579	-0.101489	-0.210611	-0.349832	-0.0290144	-0.156032	-0.0316052	-0.0282279	-0.218708	-0.145148	-0.102031	-0.133399	-0.076119	-0.324395	-0.448926	-0.120097	-0.0692673	-0.278832	-0.356082	-0.0598138	-0.497525	-0.0244897	-0.0960084	-0.152283	-0.356833	-0.120533	-0.0338441	-0.145494	-0.2064	-0.246597	-0.131646	-0.105174	-0.115483	-0.308254	-0.0987433	-0.0682235	-0.543363	-0.151581	-0.198987	-0.0936588	-0.215411	-0.366184	-0.357462	-0.159725	-0.11052	-0.112099	-0.187176	-0.34488
IL12B	0.121753	0.457372	0.207375	0.325332	0.436362	0.103634	0.366701	0.186867	0.0855587	0.36268	0.440921	0.199442	0.330933	0.198639	0.369867	0.416954	0.275909	0.316714	0.431096	0.459395	0.106535	0.451677	0.0860886	0.228798	0.419097	0.379823	0.181352	0.152995	0.243192	0.457105	0.405714	0.30285	0.17066	0.296037	0.444806	0.185809	0.147669	0.278616	0.282688	0.408873	0.297653	0.400177	0.419172	0.421728	0.345166	0.28171	0.156068	0.351236	0.427582
HDAC3	0.0992297	0.294868	0.148506	0.234364	0.350464	0.0540793	0.215824	0.0698613	0.0564308	0.235737	0.173979	0.158409	0.174193	0.128368	0.373426	0.483671	0.179909	0.122548	0.272701	0.368528	0.102907	0.542918	0.0519932	0.163038	0.191402	0.419252	0.190834	0.0699933	0.188439	0.285768	0.271981	0.177415	0.165826	0.168017	0.313616	0.152678	0.11341	0.598874	0.191674	0.233651	0.129721	0.241358	0.400614	0.34937	0.196601	0.157245	0.176633	0.21587	0.389203
KCNJ10	-0.0594499	0.0589809	-0.067941	-0.198466	-0.289276	-0.00590985	-0.0922357	0.0119738	-0.0111275	-0.201006	-0.0493631	-0.0571976	-0.0875099	-0.0495307	-0.313091	-0.351675	-0.102936	0.0102689	-0.198651	-0.268418	-0.0157135	-0.524965	-0.0102615	-0.00768523	-0.0782119	-0.33827	-0.107329	0.00453625	-0.121996	-0.0203087	-0.197063	-0.0926787	-0.0791398	-0.0624868	-0.205381	-0.0819129	-0.0361174	-0.50429	-0.129973	-0.17443	-0.0489488	-0.170382	-0.278837	-0.246017	-0.140193	-0.0887826	-0.0813076	-0.161205	-0.277392
TPBG	-0.0920189	-0.273505	-0.157663	-0.256074	-0.347674	-0.0560871	-0.22574	-0.0600025	-0.0539106	-0.248698	-0.121327	-0.168833	-0.15624	-0.134854	-0.404013	-0.473631	-0.197878	-0.0891383	-0.237678	-0.366513	-0.104464	-0.518828	-0.0467564	-0.170261	-0.182774	-0.460205	-0.215326	-0.0668805	-0.209883	-0.266951	-0.291663	-0.188472	-0.184176	-0.176364	-0.280864	-0.159127	-0.115993	-0.558078	-0.20949	-0.224549	-0.0960509	-0.255069	-0.361064	-0.308962	-0.184066	-0.1562	-0.2025	-0.229137	-0.368631
CDC6	0.0425933	0.361354	0.130855	0.214069	0.405527	0.0573166	0.248477	0.127477	0.0371366	0.268402	0.407199	0.106246	0.245514	0.0985668	0.212487	0.406146	0.139976	0.255296	0.432285	0.424721	0.0604574	0.353201	0.0391036	0.162492	0.34876	0.20066	0.0392103	0.0989308	0.143457	0.385611	0.306475	0.215905	0.0570625	0.21375	0.453105	0.0808585	0.0722691	0.324954	0.187095	0.299674	0.232673	0.306576	0.424085	0.469375	0.24135	0.170498	0.0389145	0.257006	0.385146
SCP2	-0.0390408	-0.0591581	-0.0767315	-0.189054	-0.314626	-0.0175262	-0.127786	-0.00287316	-0.0141306	-0.195665	-0.0764629	-0.0753175	-0.0940488	-0.0605465	-0.293083	-0.409098	-0.112926	-0.0154838	-0.222641	-0.312089	-0.0303787	-0.486732	-0.0092993	-0.0506718	-0.111997	-0.330918	-0.109941	-0.0110738	-0.12323	-0.111899	-0.217803	-0.10563	-0.0891332	-0.0861117	-0.244043	-0.0775027	-0.0458178	-0.542926	-0.128275	-0.174816	-0.049424	-0.187985	-0.292903	-0.291419	-0.131752	-0.0920914	-0.0991006	-0.162354	-0.279272
CLCA1	0.0768661	0.203374	0.120543	0.223691	0.341934	0.0368185	0.179573	0.0420556	0.03803	0.225324	0.147277	0.125217	0.149546	0.0989267	0.359708	0.454372	0.14988	0.0856834	0.261638	0.350607	0.0775236	0.520132	0.0338343	0.118539	0.156674	0.404571	0.155764	0.0436537	0.166637	0.218713	0.256468	0.147265	0.13431	0.13254	0.291132	0.123091	0.0864343	0.551101	0.168442	0.215062	0.108674	0.222878	0.367551	0.332455	0.177915	0.133564	0.145991	0.197179	0.358467
SMAD2	0.0470689	-0.135076	0.0449305	0.16627	0.256589	-0.0112349	0.0934515	-0.0287702	-0.00708574	0.177308	0.0236179	0.0427344	0.0838663	0.0430922	0.24485	0.334947	0.106708	-0.0344417	0.16559	0.236209	-0.0107305	0.470358	-0.00612239	-0.0211364	0.0694986	0.259428	0.0929889	-0.0221736	0.0897589	-0.0293083	0.175917	0.0765552	0.0646224	0.0477574	0.159251	0.0708172	0.0186831	0.523232	0.102913	0.186949	0.0393508	0.15428	0.214281	0.18791	0.14577	0.0884446	0.0659156	0.140351	0.21768
PDE4B	-0.0526841	-0.125733	-0.105184	-0.216337	-0.371668	-0.0343826	-0.185463	-0.0437909	-0.0275276	-0.239431	-0.232956	-0.0937088	-0.177889	-0.0799539	-0.295156	-0.429578	-0.131353	-0.109693	-0.330022	-0.368015	-0.0421488	-0.490617	-0.0259643	-0.0754443	-0.190501	-0.316866	-0.0890566	-0.0393121	-0.144054	-0.185076	-0.257672	-0.149731	-0.0842373	-0.129989	-0.344505	-0.0896901	-0.0619559	-0.493426	-0.163362	-0.259942	-0.145121	-0.236639	-0.384378	-0.384883	-0.20643	-0.136379	-0.0824534	-0.208629	-0.36224
DRD1	0.0877111	0.00947608	0.0993495	0.219384	0.334297	0.0170024	0.17537	0.033719	0.0235501	0.2363	0.181323	0.100755	0.175191	0.0942748	0.312667	0.400639	0.156137	0.093395	0.276086	0.320141	0.0371972	0.535234	0.0256263	0.0571506	0.164456	0.324107	0.130942	0.0254935	0.140951	0.113858	0.24691	0.139202	0.108471	0.117254	0.270543	0.11823	0.0678476	0.516381	0.155967	0.259289	0.144956	0.224881	0.326503	0.299215	0.218772	0.154363	0.106689	0.201287	0.321853
CHRNA3	-0.0750139	-0.236872	-0.14011	-0.235619	-0.345248	-0.0470886	-0.197889	-0.0498163	-0.0449688	-0.232203	-0.128823	-0.145409	-0.144528	-0.112907	-0.376471	-0.455019	-0.166587	-0.0837177	-0.245873	-0.358036	-0.0902937	-0.517624	-0.0388191	-0.145661	-0.16165	-0.426897	-0.177945	-0.0553583	-0.188976	-0.237017	-0.268894	-0.165736	-0.155442	-0.152565	-0.284357	-0.133794	-0.0995556	-0.548935	-0.188863	-0.209963	-0.0949292	-0.23351	-0.363517	-0.319571	-0.170062	-0.136493	-0.171962	-0.209121	-0.36382
PRKCD	0.0284711	0.344606	0.0808884	0.0253762	0.0057806	0.0811669	0.160861	0.160875	0.0566269	0.0580113	0.305604	0.0748592	0.161037	0.0878367	-0.0930301	-0.119284	0.0813229	0.260363	0.121593	0.0306064	0.0650062	-0.251076	0.0582553	0.154962	0.230744	-0.116278	-0.00561863	0.125547	0.0455297	0.26979	0.0761082	0.127037	0.0236125	0.151525	0.10695	0.039798	0.0663911	-0.398734	0.072509	0.124524	0.189164	0.109894	0.00182579	0.0439881	0.115684	0.113495	0.00734117	0.0914553	0.00975365
ADAM10	0.103343	0.305626	0.172618	0.282054	0.415847	0.0752545	0.278462	0.110224	0.0661856	0.303317	0.295525	0.170827	0.245554	0.151799	0.368294	0.476271	0.215813	0.193949	0.362155	0.426896	0.101859	0.511595	0.0635112	0.179697	0.283493	0.400099	0.173691	0.0989877	0.213086	0.32116	0.336678	0.230686	0.160684	0.218138	0.38511	0.15996	0.122857	0.487821	0.234276	0.324212	0.20402	0.315657	0.421791	0.403149	0.269955	0.207395	0.163887	0.281193	0.41604
ABL1	-0.0166436	-0.0184981	-0.00559845	-0.0852905	-0.14866	0.0309645	0.00331228	0.0744178	0.0145093	-0.0581398	0.167502	-0.0326961	0.0532769	-0.00427943	-0.235384	-0.322386	-0.0331162	0.133249	-0.018824	-0.160534	-0.00538251	-0.37753	0.0211943	0.00272078	0.0521919	-0.271078	-0.116953	0.048403	-0.0503176	-0.0301661	-0.0869834	0.00810766	-0.0760188	0.0202493	-0.0664894	-0.0472852	-0.0115588	-0.538785	-0.0257639	0.0129946	0.104889	-0.0451385	-0.148859	-0.128088	0.0214736	0.015159	-0.093611	-0.0298156	-0.133408
AGT	0.0463402	0.378244	0.11369	0.180712	0.357532	0.0538102	0.1814	0.065716	0.0459263	0.193376	0.232763	0.126035	0.155474	0.0842557	0.297504	0.47073	0.105909	0.138933	0.334157	0.379965	0.100818	0.451439	0.0379382	0.159646	0.181116	0.342883	0.110005	0.0652644	0.140535	0.335402	0.234486	0.134374	0.110832	0.132438	0.380059	0.0944291	0.0894532	0.537933	0.14145	0.193963	0.125117	0.206462	0.430518	0.445806	0.154275	0.106578	0.124167	0.171482	0.383035
NOS1	0.1505	0.300598	0.142955	0.0988283	-0.00995273	0.0911099	0.190328	0.187552	0.0967007	0.110728	0.318412	0.153022	0.235082	0.157473	0.0319374	-0.159723	0.15899	0.307015	0.108208	-0.00767056	0.13785	-0.181899	0.104486	0.20946	0.223964	-0.0117539	0.118878	0.147598	0.116522	0.253127	0.105672	0.165504	0.125464	0.184707	0.0667964	0.151791	0.13829	-0.484709	0.129158	0.183479	0.277181	0.132536	0.0279984	-0.0167497	0.209521	0.196117	0.112186	0.135528	0.0633796
UROD	-0.0589751	-0.14101	-0.116193	-0.224891	-0.309633	-0.0334783	-0.148897	-0.0174923	-0.0303119	-0.213162	-0.0576188	-0.110794	-0.098511	-0.0869165	-0.380554	-0.415474	-0.142899	-0.0251739	-0.195887	-0.315996	-0.068062	-0.498891	-0.023005	-0.100398	-0.112742	-0.445768	-0.165079	-0.0286758	-0.177223	-0.155683	-0.241722	-0.135087	-0.135249	-0.115784	-0.228985	-0.108314	-0.074264	-0.509599	-0.170017	-0.171201	-0.0501318	-0.203944	-0.309029	-0.264847	-0.13483	-0.108515	-0.156691	-0.185447	-0.315551
ITGA4	-0.00694901	-0.295467	-0.029547	0.0608999	0.113905	-0.0624126	-0.0555568	-0.0999925	-0.0456622	0.05236	-0.133953	-0.0475471	-0.0480734	-0.0398999	0.178132	0.203773	-0.00449565	-0.139303	0.0161587	0.0852528	-0.0622285	0.425291	-0.0430709	-0.118707	-0.09446	0.209536	0.0173662	-0.0873624	0.0133459	-0.187191	0.0360077	-0.0360226	-0.0100716	-0.0664822	0.00774001	-0.0113086	-0.045492	0.470407	0.00901062	0.0215749	-0.0675741	0.00997773	0.10341	0.0462301	0.00601326	-0.0176854	-0.00230027	0.0164809	0.112806
RIPK3	-0.140577	-0.495348	-0.238538	-0.327022	-0.43025	-0.107486	-0.342956	-0.146268	-0.0984354	-0.328127	-0.3178	-0.254608	-0.283754	-0.208022	-0.46246	-0.516492	-0.270478	-0.242549	-0.369722	-0.457986	-0.180413	-0.517873	-0.0903304	-0.292606	-0.310036	-0.52401	-0.266857	-0.139992	-0.284926	-0.44803	-0.381133	-0.280137	-0.247583	-0.276597	-0.411015	-0.224968	-0.186512	-0.492063	-0.287882	-0.337141	-0.232362	-0.349059	-0.470963	-0.428575	-0.293421	-0.248151	-0.263751	-0.314589	-0.474351
KIF5A	0.0829983	0.0901008	0.116564	0.23108	0.339878	0.0325823	0.183481	0.0401608	0.0333497	0.242105	0.15787	0.11284	0.163718	0.100756	0.332612	0.418901	0.162728	0.0835526	0.262501	0.334533	0.0543759	0.524286	0.032238	0.0855571	0.168152	0.359423	0.145637	0.0384419	0.162024	0.149295	0.25817	0.155634	0.122353	0.13446	0.273857	0.12263	0.076964	0.534159	0.175381	0.247576	0.124068	0.233519	0.337279	0.301945	0.204461	0.149246	0.126345	0.212175	0.33604
NFKBIA	0.018857	0.354205	0.0861061	0.13214	0.253228	0.029527	0.1055	0.0132143	0.0241614	0.118209	0.0360667	0.0958279	0.0441203	0.0542411	0.288488	0.426727	0.0726154	0.029487	0.163265	0.290297	0.0920254	0.415552	0.0108104	0.147216	0.0747833	0.36688	0.120952	0.0276697	0.120484	0.266775	0.170852	0.0842746	0.107168	0.0853116	0.227214	0.0683831	0.0640142	0.58469	0.102961	0.0689861	0.00510266	0.131115	0.315169	0.28628	0.0456322	0.0442324	0.13603	0.104782	0.293118
NISCH	-0.110483	-0.309487	-0.179797	-0.286069	-0.393912	-0.0717398	-0.272531	-0.0946437	-0.0665324	-0.292579	-0.24531	-0.185278	-0.228352	-0.155539	-0.408322	-0.481478	-0.22126	-0.164197	-0.325073	-0.408015	-0.114962	-0.51795	-0.061799	-0.189399	-0.251289	-0.453666	-0.208575	-0.0908309	-0.227733	-0.314747	-0.330468	-0.225043	-0.185998	-0.21229	-0.354326	-0.175241	-0.131415	-0.506423	-0.237721	-0.300015	-0.17882	-0.301534	-0.413012	-0.376617	-0.253382	-0.201299	-0.19528	-0.271539	-0.414629
LIMK1	0.0964427	0.161871	0.140157	0.251278	0.356256	0.048996	0.233051	0.0620984	0.044609	0.264496	0.181044	0.145337	0.195788	0.13038	0.345688	0.447267	0.20115	0.108276	0.271873	0.360779	0.075306	0.514186	0.0420974	0.130676	0.211703	0.377895	0.17507	0.0603318	0.183188	0.206625	0.293285	0.188862	0.150913	0.172644	0.286811	0.148171	0.0991306	0.533817	0.198699	0.284595	0.145756	0.268654	0.337229	0.303723	0.236134	0.180425	0.156239	0.239746	0.34341
EIF2AK1	0.0368999	-0.108925	0.0228181	0.131245	0.221545	-0.027897	0.038998	-0.0456499	-0.0145536	0.131245	-0.0108155	0.0222595	0.0413464	0.0163123	0.247937	0.312905	0.0593522	-0.0475614	0.139212	0.204489	-0.0112891	0.478067	-0.0139383	-0.0322327	0.0181471	0.261524	0.07655	-0.0392013	0.0671197	-0.0188451	0.13155	0.0335733	0.0484038	0.00874627	0.143537	0.0500165	0.00749674	0.514133	0.0667639	0.11274	0.01266	0.104041	0.223577	0.189649	0.0894379	0.0489231	0.0518905	0.0932498	0.214499
ROCK1	0.126283	0.52377	0.209688	0.279575	0.422552	0.121498	0.368086	0.216891	0.101819	0.328164	0.5614	0.212841	0.372966	0.194747	0.26951	0.380326	0.238831	0.392261	0.494896	0.443523	0.145891	0.289924	0.102933	0.269025	0.435826	0.253506	0.141024	0.177942	0.217549	0.509821	0.366306	0.29288	0.157179	0.298569	0.504239	0.180451	0.163491	0.156861	0.256239	0.410692	0.363632	0.370784	0.458249	0.500768	0.358091	0.274133	0.140827	0.32314	0.429432
DHCR7	0.0697629	0.124132	0.0993051	0.200163	0.302702	0.0200853	0.14761	0.0211527	0.0251257	0.199719	0.0985355	0.102857	0.120999	0.0832009	0.33538	0.413438	0.134253	0.0516309	0.216684	0.305756	0.0569108	0.51466	0.0223976	0.0858114	0.121142	0.37541	0.145679	0.0237845	0.145378	0.156615	0.224363	0.121659	0.119341	0.105144	0.238398	0.108781	0.0691973	0.542488	0.145356	0.187563	0.0829957	0.192457	0.318709	0.275309	0.154701	0.115917	0.130649	0.171114	0.315513
TRPC3	-0.0862447	-0.381004	-0.170086	-0.244901	-0.350222	-0.0717616	-0.239425	-0.0806253	-0.0637189	-0.240246	-0.167952	-0.179288	-0.170686	-0.141236	-0.389749	-0.483044	-0.192495	-0.127724	-0.257705	-0.379614	-0.130132	-0.489982	-0.0543626	-0.214131	-0.201862	-0.466666	-0.205498	-0.0859403	-0.213773	-0.331093	-0.291401	-0.197324	-0.184956	-0.192689	-0.305991	-0.154178	-0.127102	-0.559068	-0.210958	-0.224544	-0.119029	-0.256227	-0.380814	-0.334641	-0.184727	-0.159291	-0.208979	-0.22697	-0.382664
JUN	0.0991999	0.429436	0.180497	0.259542	0.428519	0.0903402	0.290533	0.155622	0.0743124	0.299074	0.402531	0.165594	0.279138	0.151791	0.293891	0.469091	0.201131	0.273427	0.427224	0.452942	0.11562	0.422091	0.0750693	0.215358	0.354332	0.301026	0.125784	0.130469	0.200109	0.426215	0.338674	0.253777	0.131799	0.250909	0.457052	0.145476	0.124494	0.402985	0.233823	0.331331	0.259761	0.330677	0.469133	0.472788	0.280594	0.214053	0.126721	0.289717	0.440013
RAPSN	0.0765232	-0.0269823	0.0917804	0.214373	0.317486	0.0137223	0.16687	0.0205421	0.0172825	0.22946	0.16429	0.0862882	0.165692	0.0852649	0.296128	0.382825	0.152796	0.0674495	0.256143	0.301823	0.021358	0.494267	0.0187683	0.0328234	0.148375	0.314111	0.119155	0.0158498	0.136578	0.0747541	0.23559	0.132372	0.0969222	0.106301	0.248984	0.106873	0.0553973	0.49267	0.153198	0.26183	0.130714	0.214287	0.298312	0.27447	0.216157	0.148016	0.0946825	0.194996	0.298399
CD209	0.0231859	0.0125429	0.0378577	0.118412	0.200649	-0.0127767	0.0442337	-0.0417354	-0.00667687	0.108227	-0.0606461	0.0387959	0.0113557	0.0234717	0.259992	0.337742	0.0604366	-0.0612059	0.0929228	0.20452	0.0177547	0.46097	-0.0121796	0.0180677	0.00684403	0.31424	0.0934819	-0.0269443	0.0804433	0.0407212	0.127959	0.0398628	0.0670644	0.0232609	0.118975	0.0483054	0.0194408	0.56019	0.07077	0.0695262	-0.0267524	0.0943803	0.210857	0.164001	0.0485739	0.0344172	0.0841128	0.0815733	0.209202
XIAP	-0.0988993	-0.311306	-0.181684	-0.290584	-0.438802	-0.095054	-0.288837	-0.117719	-0.0764891	-0.315151	-0.327431	-0.181741	-0.260961	-0.154342	-0.367326	-0.473564	-0.212289	-0.20143	-0.403314	-0.44467	-0.11886	-0.497177	-0.0707852	-0.18953	-0.293201	-0.399847	-0.167758	-0.110966	-0.221274	-0.327746	-0.344978	-0.237124	-0.163683	-0.223882	-0.423609	-0.160041	-0.132372	-0.465059	-0.242152	-0.340565	-0.21863	-0.32535	-0.445743	-0.450994	-0.283011	-0.210621	-0.168155	-0.290437	-0.430967
HDAC2	-0.0542015	-0.0137652	-0.0560559	-0.154306	-0.213101	0.0140344	-0.0660269	0.0347553	-0.00335956	-0.134831	0.0553924	-0.0655239	-0.0313278	-0.0441523	-0.304642	-0.344835	-0.0904655	0.0546154	-0.0965461	-0.212677	-0.0214515	-0.456523	-0.00187348	-0.0241976	-0.0148616	-0.34015	-0.142088	0.0204043	-0.10788	-0.0484802	-0.151208	-0.0584382	-0.101598	-0.0382741	-0.126247	-0.0868509	-0.0380998	-0.530365	-0.0966287	-0.0908829	0.0159427	-0.113544	-0.226934	-0.168383	-0.0715822	-0.0521759	-0.113513	-0.105093	-0.229377
GRIK2	-0.058114	-0.167506	-0.111384	-0.196703	-0.305093	-0.0284883	-0.157346	-0.0245179	-0.0295897	-0.193778	-0.0965998	-0.112201	-0.114758	-0.0838056	-0.336096	-0.421258	-0.131605	-0.0505669	-0.212749	-0.313675	-0.0646959	-0.497548	-0.0252735	-0.104209	-0.118534	-0.388885	-0.1442	-0.0314482	-0.155082	-0.177434	-0.222584	-0.13081	-0.123305	-0.11601	-0.24784	-0.106216	-0.0735194	-0.54695	-0.15567	-0.178576	-0.069107	-0.189502	-0.336677	-0.285294	-0.141189	-0.10604	-0.137415	-0.171357	-0.335645
GSTO1	0.0619413	0.226942	0.103609	0.180789	0.331195	0.0272946	0.174317	0.0472223	0.0285626	0.199075	0.204771	0.106137	0.156022	0.0867554	0.260007	0.440977	0.128404	0.116809	0.290583	0.343811	0.0606313	0.456215	0.0266581	0.11421	0.181607	0.289154	0.115165	0.0426517	0.130551	0.238378	0.227638	0.138969	0.102848	0.130631	0.318841	0.099996	0.0713065	0.605926	0.142818	0.2151	0.126269	0.207675	0.367992	0.36525	0.174423	0.12333	0.107706	0.178149	0.334155
FOXO3	-0.0660063	-0.0627659	-0.0951781	-0.219289	-0.337875	-0.0282596	-0.155078	-0.0286088	-0.0268133	-0.233996	-0.13329	-0.094615	-0.139023	-0.0799185	-0.31139	-0.399369	-0.134958	-0.0546867	-0.267948	-0.328138	-0.0411529	-0.50198	-0.024904	-0.0623938	-0.158076	-0.331256	-0.125137	-0.0298927	-0.141065	-0.127464	-0.246306	-0.134348	-0.102947	-0.112156	-0.276988	-0.103521	-0.062804	-0.502467	-0.154267	-0.224154	-0.0966607	-0.223355	-0.316691	-0.312826	-0.180629	-0.123232	-0.104603	-0.198466	-0.305972
KIF11	-0.0462182	0.0806596	-0.058555	-0.155904	-0.187273	0.00841479	-0.0607259	0.0459661	-0.00108951	-0.132389	0.099086	-0.0567597	-0.0124187	-0.0447761	-0.305572	-0.301566	-0.10133	0.0873803	-0.0450744	-0.180455	-0.0123746	-0.451123	0.00275182	-0.00541404	0.00519201	-0.356677	-0.143182	0.0261845	-0.116305	0.0272207	-0.143159	-0.0616722	-0.100998	-0.0368899	-0.0680696	-0.0791881	-0.0305503	-0.484955	-0.105637	-0.0861572	0.0392349	-0.106798	-0.167908	-0.0969996	-0.0630245	-0.0517386	-0.118421	-0.105816	-0.191628
PBRM1	0.0766977	0.268495	0.131542	0.214483	0.318027	0.0443395	0.182734	0.0470206	0.0439806	0.209147	0.118701	0.137093	0.135484	0.106928	0.358281	0.446276	0.154271	0.0828822	0.225709	0.337001	0.0955339	0.49736	0.0373786	0.150077	0.148342	0.417781	0.17061	0.0520984	0.175349	0.247604	0.247225	0.152297	0.148441	0.142388	0.267202	0.12798	0.0960105	0.561816	0.172458	0.190598	0.0911012	0.212454	0.354867	0.303401	0.157607	0.128733	0.166588	0.189483	0.352152
ASIC3	-0.089985	-0.395583	-0.18729	-0.278515	-0.433304	-0.0996391	-0.293865	-0.125386	-0.0795836	-0.301441	-0.343628	-0.185869	-0.257084	-0.154105	-0.35705	-0.481725	-0.205693	-0.219055	-0.406591	-0.451032	-0.130814	-0.46135	-0.0719959	-0.217618	-0.303378	-0.401563	-0.162926	-0.11849	-0.22275	-0.382362	-0.340946	-0.240577	-0.163634	-0.233158	-0.439346	-0.153814	-0.135609	-0.45344	-0.24108	-0.325269	-0.215974	-0.3211	-0.461484	-0.467281	-0.267418	-0.203363	-0.172043	-0.283812	-0.440729
MAP3K13	0.0834522	0.331582	0.154645	0.240614	0.35592	0.0628942	0.232826	0.0806883	0.0563542	0.244653	0.190139	0.157235	0.179166	0.13006	0.361965	0.467828	0.184636	0.133679	0.270917	0.379352	0.103609	0.486404	0.0508744	0.180309	0.211737	0.416563	0.175142	0.0796759	0.195069	0.305171	0.288729	0.193414	0.157457	0.18556	0.313589	0.141932	0.110558	0.528731	0.202766	0.240226	0.132017	0.25852	0.381712	0.338752	0.196757	0.160423	0.170699	0.229169	0.380927
RPS6KA1	-0.0368182	0.0887878	-0.053108	-0.177854	-0.279896	-0.00646765	-0.0834057	0.0171535	-0.00416897	-0.188385	-0.0381645	-0.0390405	-0.0753886	-0.0365749	-0.264143	-0.328619	-0.0893638	0.0254037	-0.192095	-0.259057	-0.00145776	-0.484894	-0.00228727	0.00841871	-0.0793266	-0.286116	-0.0778003	0.00797	-0.101961	0.00124893	-0.185118	-0.0837562	-0.0562167	-0.0547397	-0.196775	-0.0583288	-0.0214465	-0.483587	-0.113974	-0.16848	-0.0362112	-0.163682	-0.247011	-0.235099	-0.128199	-0.0762987	-0.0580603	-0.15062	-0.241482
MAPK15	-0.0594828	-0.496117	-0.189886	-0.242724	-0.418165	-0.108326	-0.307907	-0.146309	-0.0803468	-0.273993	-0.412853	-0.181067	-0.26531	-0.144769	-0.290274	-0.447807	-0.179008	-0.269409	-0.426611	-0.446563	-0.133935	-0.355055	-0.071848	-0.242962	-0.326287	-0.338726	-0.116964	-0.133618	-0.208829	-0.445697	-0.323171	-0.245194	-0.137395	-0.247074	-0.465514	-0.125122	-0.130814	-0.359694	-0.232141	-0.312139	-0.233778	-0.309904	-0.46725	-0.487926	-0.249263	-0.188583	-0.145133	-0.269259	-0.441241
LGALS1	-0.0942051	-0.215914	-0.141426	-0.239173	-0.336664	-0.0395284	-0.197309	-0.0490944	-0.0464168	-0.233106	-0.138409	-0.153944	-0.156287	-0.116444	-0.38687	-0.442363	-0.170592	-0.0867842	-0.248493	-0.344757	-0.0878517	-0.507701	-0.0438463	-0.13878	-0.158881	-0.42055	-0.196118	-0.0525692	-0.189304	-0.231299	-0.265336	-0.164508	-0.166643	-0.150449	-0.285382	-0.151871	-0.104835	-0.504069	-0.188638	-0.216859	-0.106033	-0.229646	-0.371767	-0.319502	-0.182556	-0.141908	-0.175947	-0.208536	-0.370619
PIM1	0.0318774	0.265944	0.109327	0.185614	0.272524	0.0345724	0.147485	0.0166179	0.0256018	0.168435	0.0292678	0.108519	0.068871	0.078685	0.338969	0.42282	0.124238	0.0207238	0.146221	0.30297	0.0766508	0.426401	0.0148303	0.134352	0.097892	0.421591	0.144483	0.0314966	0.159833	0.221469	0.220732	0.124723	0.124313	0.117075	0.201001	0.0882016	0.0699464	0.523298	0.14841	0.119254	0.0165704	0.178618	0.284366	0.237548	0.0855454	0.0822558	0.150176	0.154083	0.290507
ATP6V1B2	-0.0876873	-0.227133	-0.142329	-0.249404	-0.356764	-0.0484187	-0.19845	-0.0545122	-0.0484725	-0.246999	-0.161396	-0.14729	-0.16348	-0.11496	-0.37469	-0.448146	-0.167906	-0.098208	-0.28049	-0.363991	-0.0941054	-0.495237	-0.0434764	-0.139629	-0.17289	-0.4142	-0.17766	-0.0570246	-0.193493	-0.239416	-0.276188	-0.168079	-0.156384	-0.152005	-0.313103	-0.142311	-0.103719	-0.515972	-0.193753	-0.229028	-0.118037	-0.242185	-0.381953	-0.352386	-0.191333	-0.147387	-0.16905	-0.218987	-0.372443
OGDH	-0.0769133	-0.16518	-0.122189	-0.238573	-0.368573	-0.0455589	-0.206257	-0.0580033	-0.0398855	-0.256891	-0.216303	-0.122127	-0.188262	-0.104618	-0.32488	-0.432662	-0.161904	-0.115474	-0.317268	-0.368139	-0.064837	-0.48959	-0.0371584	-0.106475	-0.208271	-0.348402	-0.134961	-0.054011	-0.164457	-0.211389	-0.279489	-0.168293	-0.11989	-0.150483	-0.330663	-0.121253	-0.0840019	-0.487856	-0.180366	-0.269378	-0.148183	-0.257036	-0.366039	-0.363005	-0.220718	-0.156982	-0.121174	-0.226729	-0.352138
POT1	-0.0911486	-0.833632	-0.258192	-0.227416	-0.315478	-0.16847	-0.362848	-0.220471	-0.133363	-0.231523	-0.399104	-0.273648	-0.268445	-0.210852	-0.28689	-0.366819	-0.224782	-0.342798	-0.321005	-0.382624	-0.24099	-0.144501	-0.117225	-0.413783	-0.349019	-0.374114	-0.205498	-0.211549	-0.260085	-0.628685	-0.312107	-0.29083	-0.226916	-0.319898	-0.392567	-0.182824	-0.206639	-0.163986	-0.261901	-0.249626	-0.235609	-0.297008	-0.392927	-0.386273	-0.212743	-0.207342	-0.253685	-0.259883	-0.388825
PRKD1	0.0705695	-0.231201	0.0348879	0.156979	0.211775	-0.0281464	0.0532572	-0.0319465	-0.00909788	0.161451	0.0193424	0.0259107	0.0808254	0.0352412	0.256968	0.257772	0.09138	-0.0229968	0.13768	0.17513	-0.0184288	0.494069	-0.00260011	-0.0529115	0.0327897	0.255609	0.0894811	-0.0345216	0.080817	-0.0915446	0.141661	0.0536822	0.0557285	0.0214164	0.113274	0.0732638	0.0139693	0.437543	0.0890476	0.164952	0.0618032	0.121382	0.196102	0.135776	0.144035	0.0889868	0.0519909	0.120254	0.207353
SLC10A1	0.103299	0.409813	0.188987	0.281359	0.419063	0.0866565	0.323485	0.14864	0.0738054	0.313671	0.406046	0.184717	0.296296	0.167888	0.328711	0.453143	0.227112	0.27263	0.414106	0.439597	0.111822	0.411749	0.0723933	0.221591	0.353127	0.354458	0.156378	0.127376	0.217414	0.410739	0.357084	0.262158	0.154373	0.258566	0.431814	0.162477	0.13458	0.364193	0.246124	0.357821	0.264393	0.345124	0.425763	0.439317	0.300961	0.23457	0.147277	0.30149	0.414788
KIF14	0.168988	0.318198	0.198884	0.318593	0.438957	0.0826618	0.308359	0.139721	0.0880961	0.338786	0.379334	0.212927	0.315142	0.189066	0.417436	0.476944	0.252958	0.262201	0.429277	0.438731	0.139295	0.55266	0.0893844	0.206699	0.317413	0.417303	0.226307	0.117643	0.23943	0.362938	0.362823	0.250241	0.205765	0.23757	0.434786	0.218457	0.162692	0.442448	0.2551	0.381489	0.289306	0.342375	0.481075	0.456832	0.342528	0.26245	0.202798	0.308892	0.464411
PRKD3	0.0785725	0.221227	0.131122	0.222618	0.324303	0.0446551	0.192662	0.0503276	0.0428963	0.223138	0.132052	0.134342	0.147877	0.110525	0.350367	0.436619	0.164494	0.0878435	0.233194	0.3366	0.0843018	0.499576	0.0379061	0.136085	0.1624	0.401935	0.16641	0.0531035	0.174476	0.222726	0.256064	0.160396	0.143978	0.147827	0.265365	0.128662	0.0931299	0.541622	0.178052	0.213337	0.102758	0.22512	0.34209	0.294212	0.175307	0.140211	0.158249	0.201752	0.343238
CYP26B1	-0.0584945	-0.366899	-0.14326	-0.196947	-0.308653	-0.0524506	-0.196533	-0.056143	-0.0490124	-0.185187	-0.122714	-0.159375	-0.124197	-0.107311	-0.360195	-0.459669	-0.144633	-0.0904844	-0.214803	-0.34203	-0.110653	-0.448538	-0.0409984	-0.186811	-0.14788	-0.429578	-0.182371	-0.0654236	-0.181449	-0.310746	-0.239253	-0.156177	-0.163644	-0.154235	-0.278646	-0.127833	-0.106059	-0.538911	-0.173184	-0.161044	-0.0712138	-0.200558	-0.372366	-0.318902	-0.126293	-0.107205	-0.188047	-0.175844	-0.368437
ADAM17	-0.0932237	-0.573863	-0.152985	-0.140182	-0.143187	-0.0600515	-0.10656	-0.0548621	-0.0757257	-0.0749725	0.0751288	-0.193712	-0.0176555	-0.111284	-0.402901	-0.356307	-0.106434	-0.0402775	-0.0129717	-0.205425	-0.20326	-0.328451	-0.0635085	-0.282269	-0.0193632	-0.506985	-0.261559	-0.0762369	-0.190538	-0.379236	-0.148933	-0.101641	-0.228041	-0.119206	-0.111729	-0.157615	-0.146839	-0.413132	-0.133064	0.0358564	0.0197845	-0.0896811	-0.286199	-0.148093	0.00923817	-0.0454212	-0.283726	-0.0817896	-0.300045
HCN2	-0.0720328	-0.0199841	-0.102144	-0.235544	-0.350412	-0.0352263	-0.171372	-0.037902	-0.0293393	-0.256788	-0.179854	-0.0900255	-0.169748	-0.0854318	-0.309434	-0.378104	-0.147748	-0.0755182	-0.293082	-0.332894	-0.0348494	-0.505288	-0.0288925	-0.0512643	-0.180254	-0.323595	-0.110873	-0.0353441	-0.149646	-0.10594	-0.258502	-0.151178	-0.0934286	-0.123908	-0.29117	-0.103655	-0.0612386	-0.453065	-0.171477	-0.267903	-0.132125	-0.241465	-0.326446	-0.317303	-0.218244	-0.145799	-0.0901109	-0.22076	-0.321648
SPP1	0.0718555	0.028454	0.0801711	0.190763	0.311001	0.0134544	0.132461	0.0152117	0.0193235	0.203247	0.142258	0.0820286	0.137211	0.0676717	0.283151	0.388335	0.11647	0.0566254	0.256105	0.299347	0.0367037	0.485762	0.0198628	0.0442141	0.126415	0.294801	0.110497	0.0138876	0.11999	0.104061	0.211905	0.108297	0.0913346	0.0870127	0.261773	0.097257	0.0545703	0.505267	0.129294	0.212686	0.10782	0.18806	0.322709	0.304019	0.176876	0.114178	0.092806	0.167943	0.303728
HPGDS	-0.0802887	-0.137335	-0.117248	-0.233045	-0.334204	-0.0374547	-0.172443	-0.0381849	-0.0380853	-0.232876	-0.128775	-0.119134	-0.143496	-0.0990453	-0.35931	-0.416004	-0.155899	-0.0685796	-0.25277	-0.333932	-0.0669463	-0.501113	-0.0347051	-0.0971437	-0.15107	-0.393586	-0.15915	-0.0407739	-0.168515	-0.174284	-0.255018	-0.146079	-0.133378	-0.126903	-0.275879	-0.124753	-0.0829531	-0.496442	-0.171712	-0.218854	-0.100056	-0.223509	-0.340237	-0.311561	-0.180129	-0.13538	-0.1423	-0.201654	-0.335595
ENTPD4	0.0822129	0.223065	0.129536	0.220709	0.320461	0.0455871	0.19421	0.0509157	0.0435333	0.22241	0.135797	0.135935	0.153566	0.111805	0.344171	0.434591	0.165405	0.0865345	0.232936	0.33355	0.0861214	0.495671	0.0387876	0.139944	0.163745	0.397535	0.16675	0.0539377	0.171281	0.220916	0.254799	0.159302	0.14443	0.147169	0.262294	0.131681	0.0942785	0.547933	0.17534	0.220465	0.107391	0.224679	0.334823	0.289821	0.182858	0.143046	0.157367	0.200862	0.337021
PLIN5	-0.0553637	-0.0801202	-0.0906997	-0.190237	-0.274435	-0.0170986	-0.130066	-0.00375926	-0.018566	-0.185174	-0.0487887	-0.0893771	-0.0927697	-0.0723998	-0.326024	-0.381699	-0.125363	-0.0135724	-0.174132	-0.27684	-0.0457266	-0.486946	-0.0139508	-0.0698814	-0.0932164	-0.377229	-0.135548	-0.0126225	-0.139913	-0.114134	-0.208092	-0.110747	-0.109392	-0.0922362	-0.197224	-0.0945529	-0.0575529	-0.510962	-0.138673	-0.163989	-0.0487981	-0.175506	-0.275929	-0.231069	-0.130892	-0.100076	-0.122416	-0.158437	-0.281555
TNFRSF1A	-0.0557775	0.00998317	-0.0704096	-0.157984	-0.200557	-0.00083845	-0.0808091	0.0279936	-0.0119339	-0.133889	0.0576783	-0.0788371	-0.0348731	-0.0578242	-0.316869	-0.332235	-0.107844	0.0525706	-0.070034	-0.199919	-0.0343825	-0.453667	-0.00772046	-0.0347734	-0.00956478	-0.370307	-0.156434	0.011154	-0.122468	-0.0263997	-0.152194	-0.0691493	-0.118	-0.0491625	-0.0983065	-0.0931651	-0.0484724	-0.493504	-0.109066	-0.0969803	0.0130891	-0.113108	-0.203726	-0.132094	-0.0760024	-0.0632834	-0.138081	-0.10852	-0.22182
EPHA2	-0.014178	-0.407562	-0.0469263	0.0433505	0.0724762	-0.0686557	-0.0678638	-0.118424	-0.0554395	0.0358969	-0.175623	-0.0654354	-0.0639186	-0.0483795	0.122185	0.138218	-0.00496301	-0.179595	-0.037443	0.0335597	-0.0901146	0.353385	-0.0516637	-0.161127	-0.124292	0.139037	0.00240376	-0.102428	-0.00631256	-0.280398	0.00806265	-0.0501085	-0.0256016	-0.0852512	-0.0552911	-0.0214576	-0.0626009	0.396191	-0.00429154	0.0224023	-0.091581	-0.0128476	0.0285408	-0.0288009	0.00216273	-0.0255003	-0.0223429	0.00108065	0.0493527
SERPINE1	-0.0697393	-0.15962	-0.119457	-0.213826	-0.318403	-0.034229	-0.179113	-0.0352435	-0.0339238	-0.217753	-0.12197	-0.1202	-0.138889	-0.0967819	-0.327145	-0.417422	-0.151446	-0.066269	-0.234302	-0.324462	-0.064017	-0.487896	-0.0300365	-0.108157	-0.152302	-0.367306	-0.15139	-0.0400029	-0.162689	-0.184164	-0.24343	-0.150423	-0.12896	-0.134391	-0.262408	-0.11883	-0.0800319	-0.53312	-0.170073	-0.210689	-0.0902255	-0.215813	-0.332584	-0.291784	-0.169561	-0.127369	-0.136773	-0.195055	-0.331549
LCAT	-0.0623536	-0.108817	-0.112025	-0.222846	-0.332158	-0.0287132	-0.184341	-0.032554	-0.0256076	-0.231464	-0.154226	-0.108088	-0.151396	-0.0909841	-0.321699	-0.406848	-0.153057	-0.0731353	-0.258313	-0.332106	-0.045855	-0.470525	-0.0227581	-0.0828186	-0.167372	-0.348969	-0.13619	-0.0330843	-0.159052	-0.164982	-0.256149	-0.152248	-0.115065	-0.132857	-0.276723	-0.109805	-0.0686151	-0.474222	-0.170525	-0.232419	-0.105445	-0.229794	-0.327192	-0.306087	-0.185532	-0.135521	-0.11834	-0.204849	-0.324989
ATAD2	-0.0926449	-0.128785	-0.140778	-0.252631	-0.340061	-0.0464538	-0.211518	-0.0533031	-0.0438809	-0.258748	-0.158122	-0.136803	-0.176976	-0.121206	-0.366628	-0.409077	-0.189508	-0.0916523	-0.255616	-0.338299	-0.0718965	-0.513872	-0.0414862	-0.117177	-0.185862	-0.406512	-0.173468	-0.0540923	-0.190549	-0.174393	-0.278424	-0.181918	-0.147416	-0.161522	-0.270644	-0.141699	-0.0941831	-0.486358	-0.202667	-0.262334	-0.12938	-0.253086	-0.335029	-0.288048	-0.218061	-0.167059	-0.154811	-0.233787	-0.34732
SLCO1B1	-0.0327336	0.154683	-0.0298137	-0.143215	-0.234814	0.0176638	-0.0501001	0.0381502	0.0101383	-0.149728	-0.0285563	-0.0172586	-0.0591798	-0.0170867	-0.238205	-0.294822	-0.0639044	0.0361019	-0.164	-0.209487	0.0171063	-0.456178	0.00919347	0.0430282	-0.0369971	-0.25667	-0.0598481	0.032066	-0.0743464	0.0475477	-0.141604	-0.0482617	-0.0380436	-0.019391	-0.158372	-0.0438632	-0.00473824	-0.456224	-0.0813312	-0.141985	-0.0318368	-0.119242	-0.221018	-0.198859	-0.110297	-0.0590397	-0.0387412	-0.111138	-0.215205
TRPV2	-0.0948771	-0.358724	-0.176473	-0.269447	-0.395071	-0.0808015	-0.276679	-0.106414	-0.0683865	-0.283869	-0.261988	-0.184682	-0.224891	-0.154088	-0.357176	-0.472463	-0.211672	-0.177261	-0.336759	-0.414643	-0.118816	-0.461384	-0.0615829	-0.208061	-0.271246	-0.40009	-0.188985	-0.10286	-0.215155	-0.344948	-0.327463	-0.226177	-0.175496	-0.219767	-0.369228	-0.161725	-0.131287	-0.490996	-0.227787	-0.291687	-0.176128	-0.303793	-0.396494	-0.393037	-0.241245	-0.193156	-0.184212	-0.266605	-0.387314
CACNB2	0.013662	-0.150538	0.0187161	0.137353	0.245321	-0.015996	0.0706189	-0.0426668	-0.0180272	0.153642	0.0392214	0.00915779	0.0650593	0.0161186	0.188042	0.308964	0.071631	-0.0450957	0.170705	0.224323	-0.036299	0.413904	-0.0185917	-0.0524353	0.0573704	0.199855	0.040101	-0.0339217	0.0591037	-0.0469445	0.150896	0.052094	0.0227217	0.0239996	0.165985	0.0308405	-0.00630205	0.474773	0.0750255	0.165882	0.0256726	0.132733	0.192924	0.204562	0.119378	0.0623797	0.0192028	0.116196	0.182402
GABRR2	0.0560397	0.203135	0.105737	0.202706	0.322433	0.0376269	0.170478	0.0378247	0.0313236	0.208737	0.150096	0.107631	0.139258	0.0849139	0.31434	0.423815	0.13245	0.0768039	0.252949	0.3337	0.0644286	0.463341	0.0263159	0.10552	0.154322	0.361005	0.125287	0.0404311	0.148144	0.208601	0.239603	0.136738	0.110393	0.12304	0.280984	0.100427	0.0720998	0.51404	0.153297	0.205583	0.0985028	0.210879	0.3354	0.320715	0.164629	0.119147	0.119804	0.183909	0.323622
CCR3	0.0276037	0.0104483	0.0427883	0.138034	0.237363	-0.0048278	0.0765558	-0.0331366	-0.00255284	0.135981	0.0068172	0.0489532	0.0488518	0.033203	0.249335	0.350497	0.076608	-0.0368619	0.152636	0.236561	0.0131286	0.437305	-0.00791797	0.0132277	0.0449714	0.281044	0.0932518	-0.0193915	0.0858174	0.0577644	0.153073	0.055856	0.069816	0.0370053	0.175197	0.0575207	0.0251995	0.532388	0.0830129	0.120207	0.0059367	0.123602	0.240577	0.225382	0.0879251	0.0548851	0.0795979	0.105748	0.225832
CDH3	0.00522257	-0.0338837	0.0100133	0.0863615	0.128076	-0.0236767	-0.00248973	-0.0700807	-0.0176903	0.0613248	-0.162263	0.0157364	-0.0524146	0.00163949	0.229729	0.281935	0.0372601	-0.128871	-0.00728527	0.135062	-0.00093295	0.376482	-0.0241381	-0.0129203	-0.057664	0.289775	0.0910764	-0.046589	0.0569206	-0.0254795	0.0821072	0.00133893	0.0564625	-0.0152571	0.0247113	0.0293847	-0.00010149	0.504363	0.038726	0.00125013	-0.0975599	0.0442935	0.114479	0.0665087	-0.0133567	-0.00725615	0.0775244	0.0369554	0.122697
ENPP6	-0.0992858	-0.333188	-0.171464	-0.259535	-0.35962	-0.0664604	-0.24758	-0.0880971	-0.0627118	-0.259345	-0.202179	-0.178239	-0.195207	-0.14514	-0.398474	-0.45895	-0.200819	-0.148885	-0.279622	-0.379711	-0.121877	-0.495137	-0.0567923	-0.204	-0.219289	-0.453914	-0.201814	-0.0867622	-0.216023	-0.316611	-0.304007	-0.205796	-0.180861	-0.198442	-0.316167	-0.161358	-0.126903	-0.487682	-0.218546	-0.252563	-0.150024	-0.271467	-0.387029	-0.338125	-0.213423	-0.176909	-0.196772	-0.242542	-0.393197
PCK1	0.051554	0.010658	0.0741801	0.172734	0.246151	0.00846927	0.114031	-0.00916002	0.00995463	0.171119	0.0183826	0.0728418	0.0807222	0.0632192	0.289332	0.352334	0.119167	-0.0108394	0.142386	0.244111	0.0286804	0.472726	0.00657546	0.0425118	0.0762624	0.333343	0.122476	0.0004847	0.11988	0.0602463	0.187923	0.0967096	0.0949057	0.0763374	0.156478	0.0850565	0.0442698	0.520871	0.122384	0.158656	0.0361174	0.159437	0.231908	0.183431	0.125827	0.0936158	0.105652	0.144587	0.242744
PLA2G2D	0.0996137	0.270822	0.155716	0.246271	0.353091	0.0601733	0.229749	0.0777942	0.0581972	0.250532	0.198537	0.163366	0.191275	0.135367	0.36961	0.447166	0.190738	0.135338	0.284335	0.364952	0.102873	0.510915	0.0538983	0.163256	0.205857	0.411205	0.191016	0.0754839	0.19816	0.272778	0.283623	0.188388	0.168646	0.177224	0.314217	0.155721	0.116674	0.516481	0.202877	0.25502	0.148663	0.2557	0.380732	0.343124	0.215613	0.171586	0.179079	0.229799	0.376447
TSHR	-0.0623315	-0.0866074	-0.0910142	-0.203902	-0.327891	-0.0255077	-0.151234	-0.0276483	-0.0248312	-0.217252	-0.15427	-0.089473	-0.142167	-0.075189	-0.295787	-0.393137	-0.125536	-0.0679795	-0.271423	-0.321404	-0.0427189	-0.47556	-0.022953	-0.0644345	-0.149586	-0.315058	-0.110782	-0.0273761	-0.132924	-0.143182	-0.231185	-0.12521	-0.0943829	-0.105549	-0.283812	-0.095733	-0.0600562	-0.480354	-0.143954	-0.219096	-0.107457	-0.207853	-0.329271	-0.324584	-0.178223	-0.120599	-0.096492	-0.184153	-0.312352
C5AR1	-0.101039	-0.172102	-0.13904	-0.235477	-0.305048	-0.0418053	-0.190632	-0.0467389	-0.0466108	-0.228168	-0.108336	-0.144447	-0.150138	-0.121324	-0.374582	-0.411888	-0.181012	-0.0758873	-0.206804	-0.311595	-0.0868298	-0.50651	-0.0430782	-0.131922	-0.148486	-0.426293	-0.198623	-0.0503858	-0.189267	-0.186409	-0.253447	-0.163373	-0.165047	-0.147238	-0.231309	-0.15076	-0.101679	-0.526002	-0.18884	-0.217202	-0.103271	-0.221829	-0.318356	-0.253106	-0.185271	-0.150246	-0.179302	-0.205926	-0.332325
PLA2G1B	-0.027726	0.056997	-0.0275553	-0.0752731	-0.118023	0.025933	-0.0212875	0.0652575	0.0097394	-0.0454642	0.113131	-0.0419718	0.014483	-0.0119644	-0.225324	-0.289375	-0.0440738	0.103192	0.0103834	-0.121215	-0.00541258	-0.364119	0.0101658	0.00997805	0.0745482	-0.274585	-0.104588	0.0426509	-0.0639425	0.0370872	-0.0581056	-0.00805991	-0.0746096	0.0087557	-0.0328257	-0.056063	-0.0147467	-0.509896	-0.048473	-0.0295511	0.0609808	-0.0205683	-0.170656	-0.0765122	-0.0165397	-0.00100562	-0.0911212	-0.0288486	-0.177574
HMGCR	0.114907	0.34599	0.178299	0.269873	0.366861	0.0758761	0.266715	0.102463	0.0709118	0.273748	0.229809	0.185662	0.220687	0.159257	0.386078	0.464549	0.220876	0.171403	0.290283	0.387191	0.123919	0.492688	0.0662825	0.201399	0.241032	0.43622	0.208267	0.0966465	0.220375	0.324875	0.313916	0.218845	0.187535	0.210156	0.324187	0.175151	0.134679	0.498535	0.228079	0.283588	0.175425	0.285321	0.389765	0.339572	0.242469	0.199709	0.201441	0.257015	0.394376
HDAC6	0.00270323	0.323271	0.0265067	-0.0754355	-0.115003	0.0493104	0.0470067	0.0964456	0.0388436	-0.069266	0.152935	0.0442743	0.0492009	0.0329869	-0.165131	-0.174537	-0.010175	0.156434	-0.0044176	-0.0813004	0.0662934	-0.381138	0.0370477	0.122358	0.080695	-0.183933	-0.0244761	0.0789792	-0.0188783	0.212993	-0.0471311	0.0232092	0.00602454	0.0562199	0.0040973	0.00459389	0.0438238	-0.401721	-0.020578	-0.0339886	0.0806087	-0.0255938	-0.0689743	-0.0261759	-0.0124056	0.0137501	0.00241208	-0.0330027	-0.0828646
PLA2R1	-0.0140225	-0.225695	-0.0110622	0.104783	0.241519	-0.0337782	0.045669	-0.0504026	-0.0368736	0.135836	0.0986875	-0.0318149	0.0662548	-0.0177616	0.11557	0.277335	0.0295449	-0.0298517	0.211342	0.214832	-0.0744289	0.349658	-0.0341223	-0.103649	0.0661511	0.109483	-0.0288288	-0.0499073	0.0207043	-0.0783285	0.125571	0.0309214	-0.0325232	0.0012345	0.194858	-0.0106158	-0.038544	0.415276	0.0467194	0.165766	0.0422472	0.116987	0.194858	0.239239	0.114467	0.0414284	-0.0472065	0.0980212	0.165996
BAX	-0.10855	-0.050566	-0.135304	-0.27899	-0.397865	-0.0590416	-0.228022	-0.0923373	-0.0531703	-0.31851	-0.320384	-0.113953	-0.261579	-0.12058	-0.31473	-0.348582	-0.18756	-0.174575	-0.39134	-0.368834	-0.0495089	-0.509927	-0.0571895	-0.075285	-0.271606	-0.300373	-0.111873	-0.0744648	-0.175979	-0.157136	-0.304652	-0.204016	-0.101537	-0.174856	-0.367167	-0.134167	-0.0871127	-0.340595	-0.214234	-0.362508	-0.239585	-0.302171	-0.371954	-0.374565	-0.30992	-0.211628	-0.0836305	-0.281063	-0.368464
HPRT1	-0.113145	-0.264403	-0.226633	-0.355516	-0.504853	-0.160009	-0.336004	-0.160725	-0.115424	-0.399657	-0.368998	-0.219415	-0.296245	-0.19089	-0.37191	-0.439495	-0.258076	-0.227588	-0.486665	-0.4905	-0.160942	-0.467925	-0.101106	-0.222117	-0.386062	-0.392519	-0.204792	-0.159194	-0.269802	-0.318205	-0.415611	-0.304226	-0.201336	-0.284837	-0.482842	-0.186917	-0.165539	-0.353929	-0.304248	-0.403319	-0.243425	-0.410723	-0.442137	-0.493117	-0.329336	-0.24926	-0.218855	-0.371226	-0.431769
GAD1	-0.120273	-0.288001	-0.169128	-0.26765	-0.365236	-0.0629442	-0.243191	-0.0882321	-0.0656655	-0.269205	-0.223683	-0.177505	-0.213346	-0.14784	-0.397957	-0.45305	-0.205032	-0.157281	-0.301722	-0.376375	-0.11798	-0.510876	-0.0623625	-0.181012	-0.220216	-0.437386	-0.206637	-0.0833717	-0.214337	-0.294371	-0.301405	-0.202469	-0.182955	-0.190663	-0.329103	-0.174546	-0.129691	-0.488203	-0.21863	-0.272372	-0.173227	-0.271608	-0.40087	-0.355066	-0.237666	-0.189501	-0.192959	-0.246935	-0.400261
AKR1C1	-0.0543832	-0.0879184	-0.0912128	-0.19561	-0.30517	-0.0228548	-0.138333	-0.0187994	-0.0224532	-0.200946	-0.109169	-0.0883208	-0.118231	-0.0709508	-0.303432	-0.381929	-0.119521	-0.0455725	-0.232211	-0.301647	-0.0444136	-0.472078	-0.019535	-0.0661148	-0.122187	-0.336259	-0.115207	-0.0223367	-0.135538	-0.130403	-0.217604	-0.116954	-0.0974552	-0.0978955	-0.249953	-0.0913908	-0.058391	-0.484093	-0.140739	-0.190648	-0.0801765	-0.190315	-0.308813	-0.287785	-0.152873	-0.106942	-0.104272	-0.170301	-0.299928
PLG	-0.0664525	-0.28672	-0.150131	-0.234764	-0.349536	-0.0644059	-0.231634	-0.0720235	-0.0511946	-0.241189	-0.186741	-0.148866	-0.171895	-0.122122	-0.343221	-0.440899	-0.178189	-0.119046	-0.26959	-0.369408	-0.0930239	-0.449314	-0.0441522	-0.165482	-0.209256	-0.39773	-0.159042	-0.074636	-0.191357	-0.277307	-0.28345	-0.191137	-0.146156	-0.18178	-0.309277	-0.127136	-0.101753	-0.477271	-0.200756	-0.239866	-0.121767	-0.256023	-0.360939	-0.333653	-0.190464	-0.152765	-0.159916	-0.226836	-0.360768
EPX	-0.0796748	-0.173535	-0.127062	-0.222595	-0.296407	-0.0382357	-0.175117	-0.0353213	-0.0396021	-0.213438	-0.0851288	-0.131288	-0.124857	-0.106292	-0.360713	-0.403242	-0.163522	-0.0544697	-0.195009	-0.305631	-0.0772892	-0.478903	-0.0344485	-0.119226	-0.133355	-0.411009	-0.18148	-0.0425189	-0.177795	-0.182625	-0.24277	-0.150025	-0.151029	-0.134194	-0.227017	-0.131656	-0.0898141	-0.504539	-0.176211	-0.19087	-0.0748933	-0.209331	-0.30747	-0.25332	-0.156768	-0.128621	-0.166718	-0.191827	-0.317027
FKBP4	-0.0961501	-0.206628	-0.140503	-0.245229	-0.332431	-0.0429149	-0.191271	-0.0512289	-0.0472099	-0.24068	-0.149263	-0.144334	-0.161029	-0.114523	-0.376034	-0.421489	-0.16808	-0.0933623	-0.254731	-0.338274	-0.0891015	-0.483051	-0.0436406	-0.130868	-0.163771	-0.412532	-0.182012	-0.0527153	-0.19062	-0.221246	-0.265956	-0.165367	-0.156565	-0.148528	-0.282252	-0.146978	-0.102013	-0.476591	-0.191596	-0.22251	-0.117053	-0.233397	-0.357141	-0.312982	-0.1902	-0.148143	-0.165883	-0.214268	-0.357813
EIF2AK3	0.0959493	0.322928	0.138738	0.229537	0.348599	0.0577036	0.216038	0.0742235	0.0570782	0.231584	0.217429	0.158398	0.188885	0.123613	0.355314	0.459459	0.167842	0.142673	0.301885	0.366481	0.109965	0.465538	0.0513856	0.16286	0.195765	0.390478	0.177036	0.0709485	0.177733	0.310551	0.270827	0.164312	0.159582	0.157047	0.335595	0.148018	0.114464	0.49345	0.176606	0.238151	0.151852	0.238971	0.393681	0.380023	0.204962	0.158736	0.170234	0.207261	0.372016
CPB2	0.0345745	0.149701	0.0677458	0.13906	0.253222	0.0114602	0.0955724	0.00079107	0.0140401	0.135274	0.0590886	0.0741368	0.0670764	0.047268	0.270252	0.381505	0.0776059	0.0204329	0.178256	0.265037	0.0510429	0.438324	0.00928862	0.0744153	0.0701372	0.319451	0.1035	0.00891041	0.103794	0.153631	0.165271	0.0746773	0.0868078	0.064686	0.212715	0.0679152	0.0475812	0.528216	0.096027	0.111371	0.0354522	0.132728	0.292019	0.265657	0.0855994	0.0605464	0.10405	0.111809	0.272093
MAPK13	0.0849597	0.232572	0.132367	0.222785	0.317332	0.0473145	0.190152	0.0548749	0.0461121	0.22267	0.14154	0.134056	0.153008	0.110574	0.342639	0.423885	0.161885	0.0931505	0.231802	0.331249	0.0880912	0.476718	0.0419527	0.139757	0.163888	0.389616	0.162917	0.0566128	0.174815	0.227188	0.2536	0.161843	0.142005	0.149058	0.264507	0.131179	0.0946313	0.515416	0.179628	0.21457	0.110265	0.223695	0.339817	0.291794	0.179571	0.141098	0.154898	0.202572	0.341294
STK3	-0.0801905	-0.140846	-0.139622	-0.263531	-0.394497	-0.0719448	-0.242835	-0.0848991	-0.0536467	-0.293465	-0.307064	-0.130303	-0.242059	-0.120623	-0.307624	-0.396875	-0.182742	-0.162757	-0.377217	-0.383124	-0.0683806	-0.45698	-0.0507986	-0.103814	-0.255105	-0.323834	-0.119629	-0.075872	-0.180668	-0.203516	-0.300939	-0.197491	-0.115827	-0.174932	-0.374636	-0.125449	-0.0931597	-0.405425	-0.207567	-0.336477	-0.207004	-0.289589	-0.377014	-0.397159	-0.277134	-0.192753	-0.112567	-0.262045	-0.362469
KLK14	-0.0771199	0.0982643	-0.0885589	-0.220019	-0.313761	-0.0265314	-0.146041	-0.0244018	-0.024225	-0.243996	-0.152304	-0.0712338	-0.16157	-0.0759058	-0.27856	-0.306472	-0.139964	-0.0475743	-0.259497	-0.280183	-0.0141463	-0.504398	-0.0277502	-0.0132184	-0.151522	-0.281574	-0.0954023	-0.0233579	-0.132547	-0.015455	-0.225413	-0.136454	-0.0770673	-0.104323	-0.243502	-0.0970047	-0.0486671	-0.413569	-0.159073	-0.265272	-0.12781	-0.216105	-0.282316	-0.263186	-0.22002	-0.14106	-0.0681652	-0.20707	-0.28459
INPP5D	0.204045	0.321989	0.251567	0.362267	0.412556	0.131347	0.423489	0.223221	0.120571	0.405135	0.502612	0.258266	0.418689	0.261332	0.362726	0.325603	0.351062	0.373179	0.432469	0.406025	0.149881	0.398925	0.12514	0.260241	0.454793	0.341025	0.25063	0.185638	0.27763	0.382852	0.421123	0.348103	0.233267	0.339658	0.40451	0.261772	0.199065	0.120549	0.322444	0.504056	0.39119	0.428703	0.373657	0.35111	0.449331	0.360877	0.215965	0.393509	0.403335
SIRT4	0.0390959	0.197877	0.0824616	0.165325	0.300428	0.0186849	0.129035	0.0213883	0.0190201	0.17173	0.131421	0.0887606	0.1088	0.0567223	0.266031	0.401752	0.0881039	0.0611041	0.250776	0.309631	0.0545789	0.418171	0.0153782	0.0891987	0.125174	0.289166	0.0968565	0.0244757	0.116827	0.204982	0.200204	0.10301	0.0871918	0.0926323	0.284393	0.0793716	0.056563	0.505596	0.118476	0.156224	0.0739269	0.172306	0.340417	0.338182	0.123289	0.0802669	0.0944425	0.14626	0.308531
LSS	-0.0685448	-0.104696	-0.0990321	-0.200691	-0.290824	-0.0215432	-0.14395	-0.0180031	-0.0259379	-0.197612	-0.0891786	-0.102069	-0.11524	-0.0811414	-0.323206	-0.384423	-0.132972	-0.0410334	-0.206085	-0.291754	-0.0530123	-0.467561	-0.0229534	-0.0786154	-0.114196	-0.356623	-0.143873	-0.0230264	-0.146264	-0.140876	-0.218758	-0.120749	-0.118369	-0.102691	-0.229263	-0.108953	-0.0679911	-0.484343	-0.146943	-0.182637	-0.0730766	-0.187762	-0.301577	-0.264253	-0.149713	-0.111079	-0.127204	-0.169858	-0.299691
APEX1	0.0723876	0.136192	0.0880923	0.17667	0.267497	0.0166786	0.121851	0.0159149	0.0263411	0.171643	0.0698371	0.0998094	0.100709	0.0767602	0.317277	0.378665	0.117728	0.0424771	0.193025	0.270689	0.064545	0.48939	0.0225668	0.0866002	0.0920248	0.357067	0.146758	0.019878	0.129708	0.155402	0.194715	0.097979	0.119548	0.0847083	0.214933	0.106363	0.0702297	0.514843	0.12263	0.152974	0.0682984	0.162405	0.297522	0.257294	0.131094	0.100834	0.132701	0.143213	0.288651
CYSLTR1	-0.0453897	0.0259632	-0.0678794	-0.172611	-0.247829	-0.00536962	-0.0801812	0.0191915	-0.00940427	-0.166646	-0.00301428	-0.057527	-0.0576855	-0.0437221	-0.289	-0.31881	-0.0920146	0.0322661	-0.147505	-0.236097	-0.0195895	-0.457211	-0.00672381	-0.0187126	-0.0514823	-0.322266	-0.107198	0.00614232	-0.118832	-0.0280229	-0.169531	-0.0829147	-0.0810468	-0.0577279	-0.16675	-0.0740635	-0.034596	-0.46488	-0.120128	-0.132113	-0.0145387	-0.141457	-0.24497	-0.203436	-0.101883	-0.066332	-0.0881107	-0.135934	-0.247528
CLCN2	-0.0167709	-0.040792	-0.0530127	-0.149094	-0.252606	-0.00652784	-0.0857686	0.0169587	-0.00221728	-0.149136	-0.0164472	-0.0489705	-0.0483132	-0.0348225	-0.249869	-0.35471	-0.0783862	0.0240975	-0.157137	-0.255006	-0.0158929	-0.410909	0.00300898	-0.0282491	-0.0654517	-0.291774	-0.0831854	0.00498367	-0.0968712	-0.074411	-0.170747	-0.0736331	-0.0645231	-0.0557269	-0.183274	-0.0500599	-0.0252407	-0.492102	-0.097999	-0.118889	-0.00532501	-0.141417	-0.235484	-0.226594	-0.0818986	-0.053798	-0.0759818	-0.121461	-0.225756
CHRNA10	-0.0924898	-0.328616	-0.162073	-0.242326	-0.352618	-0.0696356	-0.241022	-0.088009	-0.0653257	-0.246858	-0.196174	-0.177391	-0.183254	-0.139209	-0.364485	-0.454347	-0.191431	-0.138079	-0.287557	-0.372615	-0.11554	-0.464088	-0.0595228	-0.190836	-0.225932	-0.41125	-0.204614	-0.0888616	-0.201098	-0.313825	-0.289564	-0.197545	-0.18039	-0.191345	-0.325725	-0.158975	-0.124189	-0.502907	-0.205896	-0.241735	-0.131468	-0.262438	-0.377408	-0.351502	-0.198487	-0.161029	-0.195217	-0.2316	-0.37217
CA2	-0.0476631	-0.0469573	-0.0674869	-0.162486	-0.242935	-0.00404937	-0.0896145	0.00665857	-0.0109502	-0.156181	-0.0320262	-0.0664225	-0.0691738	-0.0492207	-0.295439	-0.345207	-0.0909328	-0.00130353	-0.154386	-0.24047	-0.0324707	-0.464198	-0.00877608	-0.0411152	-0.0596452	-0.332013	-0.11059	-0.00017822	-0.112617	-0.0809196	-0.170688	-0.0791215	-0.0860308	-0.0601464	-0.17427	-0.0769339	-0.0420144	-0.486075	-0.110029	-0.128889	-0.03481	-0.13929	-0.258654	-0.212356	-0.103524	-0.0726739	-0.0963154	-0.127072	-0.259197
ALDH1A2	0.0975815	0.0521517	0.108365	0.227522	0.37475	0.037516	0.204977	0.078957	0.0389046	0.268308	0.355206	0.100031	0.25245	0.0988488	0.258171	0.350076	0.150267	0.188753	0.40719	0.349729	0.0418956	0.453491	0.0450661	0.0607078	0.249162	0.233718	0.0840631	0.0560045	0.1368	0.171065	0.262746	0.164626	0.081565	0.142876	0.384629	0.115624	0.0743861	0.342244	0.167701	0.332987	0.243616	0.259018	0.390676	0.413665	0.286011	0.185798	0.062981	0.232534	0.358073
DHODH	0.0805064	0.196783	0.121793	0.216221	0.296812	0.0364402	0.172567	0.0406897	0.0388583	0.210836	0.106481	0.125141	0.132466	0.102854	0.352114	0.404775	0.155652	0.0715316	0.207554	0.307825	0.0776919	0.478255	0.0346022	0.122428	0.140895	0.403085	0.16728	0.0436894	0.168663	0.201699	0.242405	0.146282	0.140132	0.13277	0.235866	0.126318	0.0871912	0.494244	0.167851	0.191895	0.0902653	0.209644	0.312492	0.263583	0.16087	0.131174	0.15263	0.188479	0.318237
JAK1	-0.00105059	-0.373053	-0.046288	0.0774394	0.172282	-0.0591635	-0.0157966	-0.0823738	-0.0493233	0.100468	0.0101461	-0.0597909	0.0291375	-0.0364998	0.0945268	0.185568	0.00808085	-0.0826543	0.137707	0.127629	-0.0969313	0.343878	-0.0428728	-0.163814	-0.00597577	0.0626876	-0.0287584	-0.0816093	-0.0127213	-0.188683	0.0714113	-0.0194555	-0.043825	-0.0538863	0.102826	-0.0146536	-0.0553226	0.354939	0.00573621	0.121606	0.0148596	0.0627815	0.116704	0.143038	0.0894891	0.0229781	-0.0605243	0.0543485	0.0958005
HDAC4	-0.00539092	-0.0585416	-0.0377416	-0.106608	-0.194516	0.00750389	-0.044774	0.0387671	0.00489777	-0.093431	0.05639	-0.0391121	0.00100213	-0.0164036	-0.236418	-0.330323	-0.0468238	0.0613757	-0.0865303	-0.204317	-0.0167544	-0.392342	0.0110926	-0.0255787	-0.00247028	-0.288981	-0.081978	0.0209365	-0.0775098	-0.0624488	-0.117988	-0.037927	-0.0610542	-0.0241258	-0.126573	-0.0374956	-0.0173364	-0.515224	-0.0680783	-0.0489828	0.0435882	-0.0837216	-0.209819	-0.174537	-0.0243484	-0.0142529	-0.0783939	-0.0717526	-0.203397
APP	-0.0969965	-0.0177284	-0.0974513	-0.216682	-0.290186	-0.0171834	-0.141416	-0.0193667	-0.0282178	-0.218333	-0.104242	-0.0980348	-0.138311	-0.0880925	-0.324496	-0.358733	-0.146374	-0.0505182	-0.216016	-0.275976	-0.0463775	-0.491707	-0.0283947	-0.0551182	-0.120949	-0.339379	-0.151052	-0.0192888	-0.146049	-0.0918316	-0.222297	-0.123453	-0.119531	-0.0995941	-0.218279	-0.123796	-0.069281	-0.458874	-0.151793	-0.215054	-0.104285	-0.196559	-0.289704	-0.245028	-0.186246	-0.134324	-0.122077	-0.183508	-0.291591
XDH	0.113464	0.243583	0.162967	0.265771	0.34969	0.0635714	0.242578	0.0820862	0.0613604	0.269573	0.194919	0.169235	0.204547	0.146405	0.383541	0.430335	0.210879	0.136327	0.273507	0.358434	0.105128	0.500258	0.0576934	0.166682	0.217732	0.423628	0.202414	0.0793886	0.209237	0.257757	0.299223	0.203182	0.176449	0.189415	0.295894	0.168168	0.121593	0.479685	0.217602	0.27496	0.158723	0.272602	0.359419	0.311908	0.236028	0.189261	0.185865	0.248449	0.367899
CDC42	0.062173	0.106325	0.0997865	0.19219	0.310766	0.0332653	0.156731	0.0363807	0.030368	0.203912	0.143942	0.0949212	0.135717	0.0833765	0.276219	0.388762	0.132352	0.0741529	0.243227	0.309823	0.0524454	0.461972	0.0277215	0.0823047	0.144706	0.310879	0.115329	0.036412	0.136117	0.145876	0.220288	0.131719	0.100178	0.115015	0.259598	0.0964569	0.0653848	0.517322	0.147853	0.20883	0.101709	0.198501	0.313971	0.293309	0.168236	0.120737	0.107459	0.17838	0.302991
GNAS	0.0146066	0.02683	-0.00838087	-0.0900519	-0.21164	0.0237083	-0.0157636	0.0508374	0.020964	-0.0919008	0.00292473	0.00307586	-0.00589901	0.0162278	-0.187822	-0.307901	-0.00748393	0.0535089	-0.143372	-0.207218	0.0158161	-0.383937	0.0241298	0.0276405	-0.00433213	-0.22032	-0.0155891	0.039695	-0.0440943	-0.0177483	-0.102475	-0.0142806	-0.00756564	0.00455465	-0.16511	-0.00031461	0.0127701	-0.480391	-0.0431565	-0.0620921	0.0205846	-0.0750542	-0.227466	-0.222403	-0.032885	-0.00147352	-0.0148452	-0.061443	-0.203235
LGALS3	-0.0988015	-0.441464	-0.203845	-0.272795	-0.384794	-0.0951331	-0.296808	-0.120984	-0.0825674	-0.278363	-0.260686	-0.220595	-0.22384	-0.169805	-0.398987	-0.465184	-0.221816	-0.19232	-0.332311	-0.412048	-0.151918	-0.440743	-0.0728355	-0.25675	-0.281712	-0.455288	-0.23104	-0.121439	-0.241305	-0.406908	-0.332843	-0.243107	-0.213342	-0.243205	-0.375213	-0.181808	-0.155601	-0.436036	-0.245027	-0.272909	-0.169449	-0.305869	-0.414301	-0.394195	-0.226758	-0.192187	-0.231132	-0.269252	-0.413129
PPM1B	-0.0555739	-0.0892911	-0.0830317	-0.182893	-0.283384	-0.0163909	-0.118434	-0.00841683	-0.0205603	-0.180916	-0.0713674	-0.0856455	-0.0955991	-0.0617053	-0.296751	-0.377712	-0.105586	-0.0220724	-0.201153	-0.283183	-0.0429002	-0.439015	-0.0180556	-0.0590573	-0.0953324	-0.323135	-0.119189	-0.0152106	-0.126828	-0.124369	-0.199192	-0.101897	-0.0984039	-0.0834185	-0.229142	-0.0923542	-0.0552576	-0.468716	-0.128638	-0.158519	-0.0536787	-0.168286	-0.298858	-0.271724	-0.127333	-0.0869852	-0.104637	-0.151584	-0.287603
MT-CO2	-0.0447613	-0.322505	-0.144713	-0.212347	-0.378795	-0.0898701	-0.281465	-0.129372	-0.059005	-0.26045	-0.430278	-0.130881	-0.272049	-0.116538	-0.185383	-0.357515	-0.157185	-0.247038	-0.411562	-0.391156	-0.073982	-0.262073	-0.0572877	-0.159775	-0.321207	-0.191807	-0.0491041	-0.112812	-0.155212	-0.330321	-0.287618	-0.219269	-0.0764727	-0.214578	-0.427777	-0.0924259	-0.0917915	-0.247866	-0.196519	-0.336375	-0.247192	-0.290387	-0.388624	-0.4413	-0.267886	-0.181912	-0.0625879	-0.252756	-0.356442
SMS	-0.0833156	-0.11462	-0.114134	-0.22166	-0.296299	-0.0271962	-0.160223	-0.0252867	-0.0327945	-0.217353	-0.0937299	-0.115454	-0.130257	-0.0930235	-0.341086	-0.379056	-0.149572	-0.0467013	-0.210306	-0.295226	-0.0581347	-0.469267	-0.0304403	-0.0878442	-0.126979	-0.372348	-0.159827	-0.0305966	-0.163937	-0.14745	-0.233746	-0.140048	-0.131137	-0.119497	-0.232605	-0.127401	-0.077687	-0.471379	-0.168531	-0.200622	-0.0815024	-0.204026	-0.307432	-0.260136	-0.167778	-0.124941	-0.135279	-0.190431	-0.313145
ALOX15	0.0459356	0.0761334	0.086263	0.183132	0.292444	0.0159963	0.169481	0.0198047	0.0127621	0.19676	0.147151	0.0829858	0.138223	0.0763711	0.254363	0.384759	0.136564	0.0607707	0.226011	0.295709	0.021594	0.410181	0.0113104	0.0591974	0.14973	0.28584	0.100267	0.0201495	0.122687	0.129625	0.220699	0.128469	0.0850016	0.111937	0.239089	0.085291	0.0485065	0.474789	0.138532	0.221823	0.0951925	0.199257	0.273733	0.264619	0.172312	0.121692	0.0852484	0.173995	0.270227
DDX1	-0.0086008	0.114965	-0.00780452	-0.0988728	-0.172748	0.0216347	-0.00348322	0.0615635	0.0171579	-0.0933217	0.0821705	-0.00171209	0.0111208	0.00416232	-0.204189	-0.266507	-0.0312054	0.0973829	-0.0756182	-0.159246	0.0132002	-0.402246	0.020726	0.0387145	0.0247448	-0.238547	-0.0522969	0.0443777	-0.0493307	0.0582737	-0.0935264	-0.0100544	-0.029724	0.0128244	-0.0863552	-0.0207145	0.00735116	-0.461597	-0.0451739	-0.0588092	0.0454633	-0.0662433	-0.157469	-0.130373	-0.0357197	-0.0111161	-0.0401621	-0.0603111	-0.153509
HK3	0.0310323	0.281	0.0373711	-0.063163	-0.148318	0.0393708	0.0452303	0.0879015	0.0406592	-0.069892	0.11168	0.0552556	0.0485751	0.045063	-0.11925	-0.194039	0.0119666	0.141471	-0.0525503	-0.116139	0.0700582	-0.361986	0.0419427	0.117134	0.0558495	-0.139204	0.0159179	0.0705579	-0.00019962	0.183622	-0.0513825	0.0263769	0.0315902	0.0553411	-0.046729	0.0320188	0.0522762	-0.418654	-0.00735059	-0.0365565	0.0787172	-0.0340821	-0.0835032	-0.0904243	-0.00513602	0.0270648	0.0288031	-0.031695	-0.0766074
USP28	-0.120253	-0.490524	-0.209215	-0.281439	-0.387182	-0.0962872	-0.306273	-0.141469	-0.0883862	-0.287597	-0.310812	-0.220433	-0.256497	-0.179795	-0.399768	-0.464248	-0.230118	-0.238323	-0.348533	-0.417298	-0.1588	-0.441543	-0.0824494	-0.265879	-0.295846	-0.449225	-0.220565	-0.130929	-0.245037	-0.440583	-0.339721	-0.251694	-0.207432	-0.252017	-0.388727	-0.191721	-0.162213	-0.414053	-0.251381	-0.295184	-0.216755	-0.313612	-0.437502	-0.404726	-0.256559	-0.216419	-0.218944	-0.278852	-0.434334
E2F1	-0.0819782	-0.136437	-0.139577	-0.259562	-0.401579	-0.0791368	-0.250852	-0.088761	-0.0583934	-0.293549	-0.296505	-0.139128	-0.239019	-0.126538	-0.29069	-0.393379	-0.187058	-0.157905	-0.377995	-0.389265	-0.0751199	-0.443554	-0.0541391	-0.11594	-0.262464	-0.296	-0.122136	-0.0829866	-0.174652	-0.20572	-0.303538	-0.200842	-0.120743	-0.18154	-0.378688	-0.129285	-0.0992627	-0.390865	-0.204404	-0.335868	-0.197318	-0.293864	-0.373144	-0.402905	-0.27402	-0.190594	-0.116997	-0.263124	-0.35549
TEK	0.059389	0.042463	0.058328	0.155249	0.250956	-0.00234349	0.0816862	-0.00517798	0.0106033	0.154018	0.0681281	0.0636349	0.085012	0.0460023	0.275735	0.343798	0.0810936	0.0210963	0.190808	0.244019	0.0334781	0.459077	0.00999775	0.0334817	0.065742	0.292681	0.103044	-0.00327368	0.098408	0.0924895	0.164706	0.0675942	0.080706	0.0497833	0.203555	0.0796459	0.0430461	0.476311	0.095101	0.137644	0.0613963	0.135373	0.280614	0.251141	0.117853	0.0767827	0.0860058	0.120039	0.263883
PIPOX	0.122201	0.341592	0.170802	0.256631	0.355657	0.0718808	0.24745	0.100511	0.0732079	0.259827	0.237076	0.181592	0.21613	0.151034	0.385492	0.455832	0.203412	0.173801	0.299101	0.373807	0.127675	0.490963	0.0697627	0.19621	0.229964	0.424458	0.204732	0.094237	0.208922	0.329014	0.296843	0.204375	0.183456	0.196958	0.33118	0.174625	0.134581	0.472925	0.214265	0.268173	0.17937	0.268481	0.405475	0.354353	0.234817	0.189342	0.194086	0.24185	0.401992
CSNK2B	-0.0168959	0.0175387	-0.0424384	-0.146265	-0.25537	-0.00451538	-0.0654175	0.0187991	-0.00046558	-0.153936	-0.0219834	-0.0320374	-0.0498268	-0.0231154	-0.22789	-0.314877	-0.062553	0.0286437	-0.173069	-0.243166	-0.00573047	-0.427293	0.00284644	-0.00390508	-0.0585463	-0.256521	-0.0577001	0.00867952	-0.0834695	-0.029519	-0.157342	-0.064037	-0.0437187	-0.041529	-0.186315	-0.0403427	-0.0155224	-0.464811	-0.0912116	-0.125484	-0.0124347	-0.134179	-0.232468	-0.228585	-0.0900099	-0.0491401	-0.0493997	-0.120176	-0.221049
SPHK2	-0.098047	-0.815758	-0.210965	-0.162037	-0.225933	-0.125115	-0.268681	-0.211747	-0.11552	-0.1601	-0.353665	-0.233622	-0.219474	-0.1696	-0.239598	-0.248435	-0.151637	-0.343703	-0.267701	-0.288772	-0.223247	-0.0916998	-0.107585	-0.381693	-0.293074	-0.2849	-0.174213	-0.18867	-0.202379	-0.614748	-0.231763	-0.224952	-0.189623	-0.261047	-0.332839	-0.161636	-0.184335	-0.0342631	-0.193719	-0.143948	-0.22062	-0.220214	-0.350563	-0.32814	-0.144212	-0.15528	-0.204788	-0.188324	-0.336779
MAST2	0.0561376	0.198438	0.116126	0.20754	0.325277	0.0431665	0.184186	0.0510094	0.0352748	0.218035	0.166666	0.110701	0.149416	0.0920181	0.300901	0.402482	0.141546	0.094754	0.256939	0.334623	0.0640195	0.442065	0.0313624	0.114532	0.174484	0.340098	0.119286	0.0510262	0.154411	0.211439	0.246621	0.154338	0.108143	0.141092	0.285122	0.101255	0.0747854	0.465566	0.166485	0.216549	0.108952	0.222489	0.335394	0.31324	0.17227	0.127813	0.115193	0.197492	0.329345
SSTR4	-0.0577821	-0.0455585	-0.0944024	-0.218628	-0.352868	-0.0432309	-0.167084	-0.0479521	-0.0317861	-0.247613	-0.208876	-0.082732	-0.17215	-0.0776081	-0.268913	-0.355696	-0.129452	-0.0919852	-0.317758	-0.334873	-0.0364177	-0.45968	-0.0307705	-0.0528345	-0.189862	-0.274341	-0.0810918	-0.0436392	-0.133232	-0.122115	-0.248764	-0.144473	-0.0750054	-0.120487	-0.315541	-0.0870638	-0.0579457	-0.401108	-0.157962	-0.263581	-0.140932	-0.236324	-0.32998	-0.346272	-0.212239	-0.137088	-0.0699622	-0.212132	-0.312795
NTRK3	0.0575902	0.145	0.0706035	0.102268	0.0786862	0.00015588	0.038613	-0.0254648	0.016532	0.0561009	-0.20174	0.0893431	-0.0387224	0.059427	0.30108	0.255593	0.0901037	-0.081433	-0.0789967	0.102762	0.0732911	0.370545	0.00890943	0.0988468	-0.0506752	0.382244	0.186582	-0.00369881	0.112722	0.0824347	0.0913037	0.0442114	0.139625	0.0405112	-0.030175	0.0961602	0.0604344	0.453537	0.0799846	-0.0239798	-0.084399	0.0478472	0.111104	-0.0141684	-0.0141345	0.026987	0.174281	0.0495977	0.150203
SLC1A5	-0.00276442	0.22568	0.0569151	0.101094	0.176638	0.0122299	0.0670949	-0.0193804	0.00722807	0.0779954	-0.0820256	0.063999	-0.0169674	0.0327992	0.241696	0.352211	0.0587083	-0.0530289	0.0477433	0.211522	0.0477366	0.329715	-0.00364447	0.0877739	0.0139544	0.319538	0.103107	0.00266587	0.0937575	0.155195	0.128262	0.0545448	0.0836718	0.0518453	0.111305	0.0440625	0.0353503	0.505454	0.0765498	0.0147195	-0.0689795	0.0880157	0.19548	0.153422	-0.00801377	0.0102607	0.109382	0.0690744	0.194666
GALC	-0.0563687	-0.0492086	-0.0792063	-0.17355	-0.245249	-0.0107568	-0.10933	0.00152677	-0.0159682	-0.165992	-0.0331196	-0.0806801	-0.079372	-0.0643323	-0.300809	-0.346002	-0.113084	-0.00383082	-0.151311	-0.244357	-0.038879	-0.449203	-0.0128168	-0.0539562	-0.0735075	-0.342901	-0.132242	-0.00675732	-0.126389	-0.0860449	-0.183321	-0.0939423	-0.103863	-0.0755659	-0.170789	-0.090682	-0.0520638	-0.481313	-0.123027	-0.144413	-0.0393752	-0.15267	-0.247345	-0.203529	-0.116452	-0.0873364	-0.115982	-0.139395	-0.251939
TNC	-0.0461102	-0.311051	-0.128423	-0.16588	-0.219742	-0.0419309	-0.144338	-0.0298695	-0.039851	-0.137237	0.00434674	-0.133246	-0.0556249	-0.0918225	-0.342125	-0.382904	-0.127606	-0.026783	-0.088006	-0.255506	-0.103511	-0.39627	-0.0298986	-0.170489	-0.0736774	-0.437705	-0.178677	-0.0460667	-0.171045	-0.232137	-0.189927	-0.126571	-0.154146	-0.124489	-0.150841	-0.107442	-0.089735	-0.492978	-0.152553	-0.0834298	-0.00559508	-0.147395	-0.264499	-0.173971	-0.0620034	-0.0752462	-0.18861	-0.134455	-0.28693
INSRR	0.0955926	0.344103	0.151037	0.231009	0.349288	0.0645503	0.228888	0.0886544	0.0618775	0.23716	0.233305	0.163093	0.196797	0.131325	0.345551	0.448092	0.175739	0.16208	0.302818	0.369011	0.115395	0.455687	0.0567423	0.182771	0.216161	0.386746	0.173801	0.0834163	0.185866	0.324082	0.276859	0.181972	0.159782	0.17674	0.336582	0.148037	0.118794	0.476297	0.189404	0.244971	0.161738	0.249246	0.392621	0.369745	0.209295	0.165542	0.171043	0.218552	0.377114
ACPP	-0.0918067	-0.339642	-0.176742	-0.257119	-0.340011	-0.0743361	-0.251882	-0.0862641	-0.0651085	-0.253138	-0.169668	-0.186366	-0.1787	-0.149998	-0.381471	-0.438788	-0.208352	-0.130008	-0.251958	-0.363481	-0.122201	-0.441993	-0.0566035	-0.204686	-0.216134	-0.44037	-0.216059	-0.0900423	-0.222104	-0.311552	-0.299773	-0.210998	-0.19246	-0.204288	-0.293717	-0.164501	-0.130334	-0.468334	-0.223593	-0.236251	-0.123041	-0.268817	-0.351333	-0.31197	-0.195327	-0.170483	-0.211044	-0.241326	-0.360488
PPOX	0.0631613	0.158874	0.103785	0.190458	0.285735	0.03164	0.158153	0.0323456	0.0313258	0.192599	0.100614	0.108143	0.119701	0.0882477	0.300134	0.38739	0.137056	0.0585475	0.203727	0.293768	0.0623409	0.448829	0.027334	0.101645	0.132946	0.341868	0.139541	0.0363603	0.142839	0.172682	0.220443	0.130232	0.118317	0.117597	0.229752	0.10614	0.0730059	0.494686	0.14638	0.182473	0.0775089	0.192931	0.293172	0.259126	0.147337	0.11451	0.129351	0.170822	0.291186
POLD1	0.0102965	0.288854	0.057732	-0.026159	-0.0624346	0.0661592	0.0940416	0.111953	0.0476728	-0.0130428	0.175994	0.0595285	0.0834043	0.0553555	-0.125221	-0.147574	0.0321812	0.167171	0.0237925	-0.0358457	0.0649979	-0.326252	0.0469704	0.131316	0.123359	-0.140145	-0.0122946	0.0953572	0.0200154	0.196115	0.00272714	0.073696	0.0179918	0.0989411	0.0301546	0.0209168	0.0526352	-0.383866	0.0325549	0.0299751	0.101741	0.0275025	-0.0384357	-0.0157368	0.0343536	0.04727	0.0120859	0.0241083	-0.0343835
TLR8	-0.108007	-0.538156	-0.218774	-0.267538	-0.371528	-0.10521	-0.305815	-0.144775	-0.0935267	-0.268825	-0.301359	-0.22572	-0.241728	-0.179454	-0.390416	-0.451875	-0.222545	-0.238	-0.326105	-0.407935	-0.172378	-0.410422	-0.0852644	-0.290711	-0.282226	-0.459841	-0.217312	-0.137953	-0.251501	-0.453432	-0.326253	-0.253037	-0.210484	-0.257084	-0.375554	-0.183683	-0.165926	-0.399414	-0.254052	-0.273063	-0.201943	-0.298602	-0.432269	-0.388662	-0.233485	-0.202982	-0.229695	-0.26754	-0.43542
EPHA5	0.0602649	0.0511828	0.0808615	0.180692	0.290634	0.0160832	0.128394	0.0217028	0.0198362	0.191882	0.142944	0.0761614	0.130402	0.0648224	0.277523	0.352065	0.10887	0.065061	0.243464	0.280984	0.0364285	0.464607	0.019765	0.0497048	0.123123	0.299018	0.0977218	0.0190261	0.118925	0.111443	0.200107	0.107274	0.0821889	0.0879154	0.249127	0.0856684	0.0519998	0.458489	0.127724	0.19785	0.105521	0.178565	0.306742	0.285502	0.163903	0.109582	0.0842089	0.160946	0.294205
SLC11A1	-0.00259214	-0.266443	-0.0301847	0.0716293	0.134565	-0.048989	-0.0236503	-0.0915642	-0.0414888	0.0739003	-0.0961228	-0.0378085	-0.0196006	-0.0276021	0.132784	0.206417	0.0147242	-0.130245	0.0509986	0.109747	-0.0632654	0.346277	-0.0410105	-0.111163	-0.0473469	0.136564	0.0152903	-0.0766166	0.00887343	-0.156172	0.0603433	-0.0188824	-0.00904876	-0.0480446	0.0439548	-0.00198764	-0.0403121	0.426996	0.0137987	0.0628346	-0.0514374	0.0413975	0.0946612	0.0822019	0.0377314	0.00081353	-0.0100161	0.038249	0.0899703
CACNA1I	0.0932128	0.200532	0.134414	0.220673	0.294841	0.0430334	0.1852	0.0529978	0.0466541	0.216528	0.118296	0.139221	0.147154	0.11551	0.35497	0.39571	0.168374	0.089038	0.207887	0.303843	0.0895578	0.482334	0.04316	0.137762	0.151712	0.401359	0.180789	0.0543426	0.177542	0.206955	0.244607	0.158391	0.153647	0.145985	0.233984	0.139854	0.0989954	0.482097	0.178208	0.204763	0.10657	0.214623	0.31802	0.254284	0.175546	0.143844	0.167759	0.196643	0.328262
INPPL1	-0.0370524	-0.0059636	-0.00158217	0.0726767	0.224827	-0.0193221	0.0308108	-0.0453168	-0.0261854	0.0894812	0.0527795	-0.0115511	0.0199625	-0.0232772	0.124315	0.31046	-0.00155872	-0.0349926	0.181664	0.222507	-0.0272501	0.324434	-0.0298358	-0.0297697	0.0364484	0.150595	-0.0175163	-0.0350884	0.0243577	0.0358634	0.102574	0.0167322	-0.0148393	0.00117693	0.20085	-0.0195867	-0.0227845	0.482172	0.0321526	0.0810347	-0.00708456	0.0836867	0.224221	0.26299	0.0400387	-0.00210417	-0.0108546	0.0618122	0.183906
GRIK5	-0.0332912	-0.0399781	-0.0599388	-0.162358	-0.278455	-0.0133395	-0.104144	-0.00369372	-0.0111907	-0.172641	-0.0898863	-0.057267	-0.0906056	-0.0450296	-0.245044	-0.3449	-0.0857312	-0.0205786	-0.217094	-0.271336	-0.0213342	-0.423783	-0.00844287	-0.0307841	-0.100029	-0.267874	-0.0776649	-0.0081503	-0.0989411	-0.0885659	-0.183931	-0.0861772	-0.0638935	-0.0670197	-0.229958	-0.0613928	-0.0351467	-0.460951	-0.10686	-0.162141	-0.0563253	-0.161315	-0.269165	-0.272534	-0.124018	-0.0777111	-0.0675958	-0.14073	-0.25174
CACNA1B	-0.0545015	-0.138402	-0.0503857	0.052325	0.243473	-0.0313686	0.011117	-0.0504568	-0.0432988	0.0966744	0.154263	-0.0629531	0.0530201	-0.0563526	0.0239224	0.253511	-0.0373284	-0.013671	0.27153	0.221847	-0.0788378	0.252645	-0.0429435	-0.112756	0.0703838	-0.00373361	-0.102341	-0.0508521	-0.0340107	-0.0193345	0.0897341	-0.0115232	-0.0845582	-0.0328022	0.261458	-0.0589956	-0.0591575	0.342925	-0.00857548	0.131217	0.0428295	0.0874256	0.214638	0.33362	0.0800328	-0.00084483	-0.104184	0.0561114	0.141931
SLC29A4	-0.0610395	-0.160137	-0.10691	-0.202074	-0.301453	-0.0353221	-0.163527	-0.0364046	-0.0317537	-0.205027	-0.128664	-0.106878	-0.131671	-0.0868107	-0.311041	-0.387103	-0.135855	-0.0689844	-0.227506	-0.308165	-0.0610231	-0.441966	-0.0275311	-0.0985843	-0.144817	-0.350523	-0.131341	-0.0389968	-0.149679	-0.180267	-0.230907	-0.136072	-0.113645	-0.121399	-0.252551	-0.103598	-0.0723468	-0.455594	-0.154502	-0.196696	-0.0917664	-0.203558	-0.309308	-0.283959	-0.159347	-0.119304	-0.122456	-0.181309	-0.305366
FASLG	-0.0857679	-0.212714	-0.140028	-0.242839	-0.329328	-0.0556001	-0.212524	-0.0657506	-0.0495398	-0.248518	-0.160996	-0.143416	-0.169384	-0.121625	-0.349254	-0.400377	-0.180918	-0.103315	-0.255578	-0.337569	-0.0834604	-0.457119	-0.0447493	-0.138221	-0.199983	-0.38812	-0.174248	-0.0660606	-0.185482	-0.229395	-0.278548	-0.181272	-0.149868	-0.167348	-0.27769	-0.139417	-0.0999479	-0.43921	-0.194394	-0.238643	-0.122058	-0.253613	-0.322328	-0.29647	-0.198481	-0.158341	-0.157396	-0.227168	-0.327798
ABCC2	-0.104442	-0.797988	-0.230222	-0.180097	-0.198847	-0.149771	-0.305664	-0.207182	-0.127517	-0.17107	-0.277758	-0.259065	-0.210673	-0.202344	-0.244203	-0.256481	-0.208841	-0.292556	-0.196694	-0.268434	-0.235685	-0.0498829	-0.113885	-0.401791	-0.291334	-0.317435	-0.22418	-0.20035	-0.225488	-0.580766	-0.249159	-0.250255	-0.229012	-0.285959	-0.262751	-0.185037	-0.199937	-0.0484249	-0.217535	-0.167587	-0.182529	-0.236021	-0.265954	-0.239994	-0.156628	-0.180271	-0.255947	-0.205373	-0.276952
ACAT1	-0.0696218	-0.145971	-0.125257	-0.219834	-0.312103	-0.0532864	-0.184338	-0.0444651	-0.0416629	-0.22694	-0.121089	-0.122356	-0.141937	-0.103638	-0.316876	-0.384946	-0.161072	-0.0641804	-0.229321	-0.316136	-0.0745598	-0.451342	-0.03547	-0.115149	-0.167924	-0.361935	-0.153187	-0.051479	-0.169489	-0.170499	-0.250529	-0.161464	-0.13227	-0.145013	-0.25054	-0.117123	-0.0837398	-0.46799	-0.177967	-0.220071	-0.094328	-0.227515	-0.299609	-0.272573	-0.177178	-0.135767	-0.14644	-0.206068	-0.303173
USP21	0.0395521	0.0769003	0.0714581	0.157846	0.256642	0.012423	0.115421	0.00240999	0.0121709	0.161073	0.0668717	0.0714134	0.0875825	0.0562149	0.252291	0.351625	0.0995502	0.0181946	0.176853	0.258201	0.032884	0.417524	0.00860839	0.0555454	0.0886436	0.287699	0.0996904	0.00924171	0.109006	0.103033	0.179724	0.0929556	0.0821186	0.0770358	0.196145	0.0732822	0.0437006	0.492349	0.113379	0.153919	0.0490265	0.153863	0.255147	0.230662	0.119152	0.0821657	0.0909347	0.136214	0.250356
BLM	0.00985507	-0.186366	-0.011684	0.0881464	0.164363	-0.0360032	0.00055048	-0.0708531	-0.0276407	0.0897053	-0.0500044	-0.0121387	0.00418429	-0.0114167	0.168551	0.242066	0.0268563	-0.0935777	0.0934703	0.14391	-0.038869	0.370189	-0.0283001	-0.0768844	-0.0189453	0.180415	0.0381327	-0.0583205	0.0271756	-0.0890922	0.084496	-0.00342345	0.0143276	-0.0283485	0.0899801	0.0157942	-0.0191278	0.423618	0.0268914	0.0778548	-0.025102	0.0623622	0.137178	0.135561	0.0538435	0.0164959	0.0155526	0.052989	0.124984
PRKCG	-0.088898	-0.234142	-0.144569	-0.235738	-0.343084	-0.0579238	-0.22255	-0.0771367	-0.0533766	-0.247151	-0.222252	-0.144358	-0.198154	-0.122173	-0.331436	-0.408549	-0.174456	-0.141427	-0.291388	-0.34996	-0.0891859	-0.459068	-0.0505572	-0.144726	-0.208851	-0.364999	-0.152196	-0.0725423	-0.181628	-0.248011	-0.272391	-0.183838	-0.139537	-0.171021	-0.312801	-0.136969	-0.103121	-0.445984	-0.19465	-0.26197	-0.160962	-0.250211	-0.365969	-0.334598	-0.220693	-0.166563	-0.144468	-0.226853	-0.363129
CRK	-0.0570022	-0.0476224	-0.0844178	-0.196998	-0.291013	-0.0143702	-0.134802	-0.0119217	-0.0167295	-0.200566	-0.102132	-0.0806375	-0.113682	-0.0672649	-0.290698	-0.35158	-0.121531	-0.0362322	-0.218835	-0.284715	-0.029097	-0.428073	-0.0149862	-0.0485461	-0.123633	-0.306785	-0.118619	-0.0142506	-0.13242	-0.112526	-0.217676	-0.115291	-0.0944488	-0.0947735	-0.232755	-0.0919352	-0.0507278	-0.418338	-0.138393	-0.187191	-0.0747564	-0.191226	-0.279174	-0.264566	-0.150033	-0.105777	-0.0951204	-0.170304	-0.273745
SMO	-0.0781389	-0.3008	-0.129983	-0.218651	-0.351696	-0.0551341	-0.211198	-0.0787302	-0.0500278	-0.234094	-0.253065	-0.138195	-0.194144	-0.109927	-0.302709	-0.422044	-0.149661	-0.156119	-0.327598	-0.365557	-0.0930095	-0.417016	-0.0457009	-0.154092	-0.221338	-0.325828	-0.13461	-0.0721161	-0.162181	-0.30232	-0.268186	-0.167757	-0.127074	-0.160914	-0.353152	-0.123875	-0.0992856	-0.43576	-0.171273	-0.244141	-0.163712	-0.245944	-0.38115	-0.389912	-0.205574	-0.15166	-0.130176	-0.211728	-0.354806
EZR	-0.0748901	-0.2698	-0.14738	-0.0906642	-0.0576079	-0.122292	-0.204319	-0.179129	-0.0961296	-0.115762	-0.29819	-0.137325	-0.19711	-0.132502	0.0156001	0.0701834	-0.135169	-0.254932	-0.128029	-0.0663282	-0.121397	0.207085	-0.096863	-0.204287	-0.23822	0.0235119	-0.0668489	-0.159129	-0.116552	-0.218105	-0.120361	-0.185102	-0.0934635	-0.202812	-0.115353	-0.0993724	-0.114937	0.362736	-0.14416	-0.176921	-0.208591	-0.148847	-0.0464913	-0.0455987	-0.16413	-0.146873	-0.0912692	-0.14747	-0.0725759
FCER2	-0.0562123	-0.154128	-0.101423	-0.200108	-0.318149	-0.0333784	-0.178119	-0.0439059	-0.0289853	-0.214151	-0.189153	-0.098539	-0.158144	-0.0847961	-0.280736	-0.384135	-0.134526	-0.098547	-0.271616	-0.321648	-0.0474931	-0.422283	-0.0264663	-0.0869566	-0.175017	-0.306818	-0.106544	-0.0408542	-0.138671	-0.191212	-0.238237	-0.141046	-0.0951667	-0.126753	-0.287896	-0.0953573	-0.0661641	-0.434379	-0.151142	-0.22616	-0.12356	-0.217088	-0.32066	-0.319122	-0.18225	-0.131073	-0.094844	-0.189354	-0.307141
LRP6	0.0574392	0.04575	0.10089	0.210123	0.335047	0.0364205	0.181139	0.0513514	0.0270125	0.239869	0.234041	0.0833259	0.183531	0.082151	0.247475	0.349317	0.138166	0.114487	0.306739	0.320771	0.0317139	0.420221	0.0273686	0.0591942	0.199562	0.256888	0.0785925	0.0423031	0.135065	0.126931	0.244477	0.154207	0.0737794	0.132458	0.302122	0.0869462	0.0557929	0.390384	0.162699	0.271981	0.156398	0.234407	0.318948	0.32302	0.219611	0.146614	0.068623	0.211703	0.307137
BAP1	-0.106208	-0.192929	-0.153681	-0.253821	-0.313024	-0.0544569	-0.21992	-0.0646112	-0.0542062	-0.249187	-0.144777	-0.157171	-0.173117	-0.137239	-0.376972	-0.393752	-0.204083	-0.100735	-0.22556	-0.32021	-0.0903851	-0.469912	-0.0506236	-0.143597	-0.18469	-0.42483	-0.207606	-0.065693	-0.204581	-0.209895	-0.275952	-0.18807	-0.174455	-0.172124	-0.248316	-0.16126	-0.111001	-0.449451	-0.208785	-0.244259	-0.123664	-0.248254	-0.31522	-0.260101	-0.20722	-0.172137	-0.185606	-0.230009	-0.332335
PDE1A	0.0122898	0.213967	0.0294278	-0.0556659	-0.118327	0.0458765	0.0454537	0.0862814	0.0360034	-0.0475424	0.130088	0.0345184	0.0536865	0.0359683	-0.148762	-0.205531	0.00688231	0.135038	-0.0216583	-0.0996544	0.051441	-0.342475	0.0363387	0.0945067	0.0724783	-0.165234	-0.0208229	0.0699909	-0.00862686	0.132371	-0.0417487	0.0318198	0.00370519	0.0556365	-0.0309115	0.00868433	0.0369285	-0.412318	-0.00399786	-0.00759714	0.0826413	-0.016848	-0.0958436	-0.0766921	0.0100066	0.02848	-0.00105368	-0.0153058	-0.0895599
ALOX5	-0.0556959	-0.0505027	-0.0788142	-0.169268	-0.245907	-0.00963262	-0.10437	-5.951e-05	-0.0162579	-0.162089	-0.0478344	-0.0780883	-0.0828993	-0.0580903	-0.293351	-0.337302	-0.101951	-0.0110643	-0.160603	-0.242914	-0.0382024	-0.437584	-0.0143137	-0.0503079	-0.0696677	-0.323866	-0.120362	-0.00698074	-0.123253	-0.0879169	-0.176094	-0.0912971	-0.0962824	-0.072358	-0.182431	-0.088288	-0.0500451	-0.452008	-0.121818	-0.142776	-0.045996	-0.145831	-0.267078	-0.216969	-0.116316	-0.0820382	-0.104537	-0.135835	-0.268707
ODC1	0.0459762	0.0668054	0.0654106	0.151034	0.237427	0.00276676	0.0996694	-0.00095927	0.00923765	0.151374	0.0384094	0.0681593	0.0749071	0.0539281	0.262394	0.336813	0.0954553	0.01191	0.158619	0.237765	0.0312594	0.438204	0.00686516	0.0512848	0.0771744	0.296472	0.106393	0.00388008	0.103188	0.0997218	0.169939	0.0828018	0.0837367	0.0682412	0.1759	0.0755639	0.0430778	0.484038	0.103287	0.133227	0.04028	0.143348	0.244254	0.210037	0.107006	0.0783347	0.0916518	0.125856	0.240414
FZD5	0.0779267	0.208148	0.124342	0.208137	0.305964	0.042035	0.176614	0.0487733	0.0427988	0.208065	0.136549	0.129549	0.141673	0.101048	0.32074	0.395746	0.146875	0.0852988	0.234677	0.315358	0.0789393	0.45023	0.0388138	0.123838	0.152334	0.352522	0.156416	0.0513317	0.163925	0.21406	0.23392	0.149201	0.136173	0.136252	0.267536	0.125935	0.089846	0.48365	0.168469	0.198258	0.0990334	0.206608	0.336619	0.298893	0.164519	0.125613	0.14477	0.188093	0.331177
MAP3K6	0.0289804	-0.153764	0.0286891	0.145061	0.252351	-0.0104399	0.0813417	-0.0182454	-0.0102122	0.169106	0.107065	0.0136543	0.0988187	0.0237358	0.18004	0.276346	0.0750069	0.00539385	0.215181	0.224995	-0.0299841	0.390138	-0.0076807	-0.0469335	0.0927373	0.177456	0.0320429	-0.019704	0.0644708	-0.0293148	0.158715	0.0674657	0.0194503	0.0395352	0.19759	0.0380716	0.00148949	0.391507	0.0857029	0.191029	0.0743313	0.148043	0.21413	0.229781	0.148508	0.081846	0.00968073	0.132489	0.199629
FANCD2	-0.0841103	-0.0871548	-0.100816	-0.189868	-0.23253	-0.0197709	-0.128215	-0.00874997	-0.0304797	-0.171234	-0.0143184	-0.111186	-0.0857256	-0.088965	-0.332033	-0.342405	-0.142312	-0.00804342	-0.125448	-0.235555	-0.0596945	-0.44127	-0.0270865	-0.0818781	-0.0723284	-0.375435	-0.18198	-0.0190352	-0.151252	-0.108214	-0.191576	-0.10982	-0.14313	-0.0928101	-0.152266	-0.125911	-0.0756402	-0.459964	-0.142502	-0.145239	-0.0383726	-0.157395	-0.2429	-0.178385	-0.123135	-0.102742	-0.156944	-0.148663	-0.257337
CACNA1H	-0.0339621	-0.337093	-0.0609262	0.0302912	0.0939757	-0.0626333	-0.06701	-0.11324	-0.0564024	0.0326107	-0.124114	-0.0745257	-0.0594291	-0.0607219	0.0847615	0.161741	-0.026776	-0.162674	0.0179167	0.0658233	-0.0923208	0.299256	-0.0553894	-0.156462	-0.0873336	0.0949303	-0.0282676	-0.0968258	-0.0256631	-0.214543	0.0155017	-0.0561713	-0.0466503	-0.085551	0.00616494	-0.0415792	-0.0688935	0.38129	-0.0226631	0.0183767	-0.0844842	-0.00166957	0.0466648	0.0480645	-0.00624792	-0.0370875	-0.0477511	-0.0025385	0.0394384
SLC2A1	0.0324334	-0.0255472	0.0506857	0.152506	0.261697	0.00321895	0.112787	-0.00435909	0.00058851	0.168645	0.0970507	0.0459315	0.0991266	0.0450781	0.207415	0.333074	0.0975766	0.0158799	0.200908	0.254339	-0.00128292	0.390715	-0.000444	0.00964271	0.107591	0.222791	0.0691198	-0.00190279	0.086091	0.0532598	0.17944	0.0874405	0.0534605	0.066956	0.205458	0.057418	0.0230229	0.445714	0.101438	0.184309	0.0630125	0.161553	0.231576	0.23763	0.140497	0.0881245	0.0528888	0.140071	0.220292
CCNE1	0.0880736	0.510328	0.165529	0.217247	0.362834	0.0896757	0.2708	0.145904	0.0782464	0.240238	0.362563	0.17197	0.243102	0.143343	0.272933	0.425693	0.174684	0.256196	0.369138	0.399414	0.126794	0.326249	0.0755811	0.226849	0.300223	0.290878	0.133832	0.126869	0.180034	0.452442	0.290859	0.214699	0.139967	0.220775	0.414267	0.140273	0.129284	0.32343	0.197174	0.270862	0.220016	0.276032	0.429505	0.436685	0.228991	0.180929	0.139015	0.23548	0.395507
PTPN2	-0.0246952	0.00368968	-0.0585073	-0.148832	-0.239066	-0.00649149	-0.0854705	0.0144947	-0.00489282	-0.148451	-0.0219989	-0.0514971	-0.0569289	-0.0372461	-0.251961	-0.316051	-0.0794476	0.0188346	-0.148098	-0.232672	-0.0144484	-0.417432	-0.00161454	-0.0217839	-0.0574902	-0.284607	-0.0817443	0.00349055	-0.100066	-0.0423437	-0.159556	-0.0760883	-0.0648064	-0.0559897	-0.167683	-0.0553144	-0.0278978	-0.445118	-0.103998	-0.126765	-0.016965	-0.133227	-0.233168	-0.202673	-0.0919756	-0.0582203	-0.0722003	-0.121884	-0.233565
DNMT3B	-0.0809724	-0.135951	-0.0570187	0.0277368	0.188443	-0.0366032	-0.0291139	-0.0832875	-0.0517316	0.0517433	0.00222456	-0.0751063	-0.0318795	-0.0728164	0.0396005	0.263483	-0.0541744	-0.104096	0.15138	0.182335	-0.0810646	0.245726	-0.0557649	-0.110805	-0.00092451	0.0594258	-0.0882802	-0.0685856	-0.0325214	-0.0608986	0.058061	-0.0329838	-0.0792623	-0.0531053	0.163543	-0.0776152	-0.0722393	0.419576	-0.0193367	0.0443975	-0.0595788	0.0443777	0.149575	0.230277	-0.00378504	-0.0495569	-0.0820441	0.0199651	0.0993908
VARS	-0.0700457	-0.109146	-0.100605	-0.192149	-0.268149	-0.0251557	-0.140818	-0.0223609	-0.0286363	-0.188177	-0.0787372	-0.101914	-0.111291	-0.0835369	-0.313524	-0.359006	-0.133273	-0.0424827	-0.184148	-0.269988	-0.05817	-0.450602	-0.0254446	-0.085498	-0.109493	-0.353918	-0.144047	-0.0272221	-0.145063	-0.135157	-0.207945	-0.120716	-0.118796	-0.10428	-0.205137	-0.108057	-0.0696476	-0.462638	-0.145234	-0.174263	-0.0720292	-0.179174	-0.279149	-0.233236	-0.144775	-0.111171	-0.129921	-0.164145	-0.283559
NPY2R	0.127002	0.374704	0.20917	0.285015	0.363529	0.0935492	0.303378	0.132786	0.0859312	0.291623	0.270354	0.212222	0.249717	0.184474	0.39988	0.425267	0.247221	0.213335	0.298252	0.382113	0.142641	0.475094	0.0818991	0.239992	0.277094	0.451498	0.225451	0.123311	0.247174	0.349732	0.331087	0.255543	0.207139	0.249661	0.324632	0.193658	0.155467	0.411657	0.259789	0.307906	0.207095	0.30844	0.388368	0.319541	0.265677	0.224545	0.219421	0.28356	0.41112
NME1	-0.00832432	0.0872596	-0.0196868	-0.0897019	-0.15489	0.0173238	-0.0107817	0.0580656	0.0117255	-0.0753619	0.0820435	-0.0167822	0.0158983	-0.00337835	-0.203264	-0.270107	-0.0338484	0.0912784	-0.048612	-0.149757	0.00155967	-0.352931	0.0164262	0.0188367	0.0369517	-0.261957	-0.0669838	0.0387119	-0.0593398	0.0444415	-0.0842436	-0.012882	-0.0463114	0.0054674	-0.0696953	-0.0258003	-0.00307914	-0.440944	-0.0480546	-0.0400708	0.0504838	-0.0527287	-0.146291	-0.114483	-0.0203596	-0.0051687	-0.0645222	-0.0493753	-0.144412
JAG1	-0.110361	-0.518078	-0.235395	-0.296143	-0.387603	-0.137532	-0.354425	-0.168168	-0.108248	-0.310889	-0.308061	-0.246521	-0.264696	-0.206566	-0.363796	-0.427746	-0.267259	-0.240239	-0.336754	-0.422443	-0.175026	-0.347687	-0.0966304	-0.301141	-0.349995	-0.421226	-0.238485	-0.165417	-0.266432	-0.45234	-0.367849	-0.296707	-0.228499	-0.299874	-0.379674	-0.199972	-0.178717	-0.325421	-0.283651	-0.321068	-0.204878	-0.352057	-0.38281	-0.371422	-0.265673	-0.2324	-0.247052	-0.313596	-0.394023
PNPLA2	-0.037808	0.030351	-0.0440878	-0.140927	-0.22216	0.00541922	-0.0556688	0.0260843	-0.00196788	-0.136287	-0.00254095	-0.0424258	-0.0448223	-0.0274804	-0.24819	-0.303957	-0.0651753	0.0332867	-0.137492	-0.211478	-0.0121216	-0.401278	-0.00058487	-0.00433297	-0.0323908	-0.271116	-0.0874039	0.0159712	-0.0867762	-0.0219588	-0.141731	-0.0533662	-0.0640215	-0.0320532	-0.153112	-0.0586902	-0.0234142	-0.427682	-0.0853512	-0.107552	-0.0107784	-0.113052	-0.222779	-0.194636	-0.0834267	-0.0479752	-0.0712628	-0.103985	-0.216066
ENPP3	0.0556011	0.173341	0.108888	0.20247	0.325176	0.0408084	0.189396	0.0577177	0.0321795	0.221715	0.202334	0.103071	0.164018	0.0918009	0.266149	0.384486	0.142737	0.113273	0.274182	0.331107	0.0516193	0.413627	0.0298367	0.10391	0.194747	0.293538	0.104412	0.0525681	0.142215	0.202787	0.246904	0.155343	0.0958414	0.142578	0.291581	0.0957104	0.0691314	0.43112	0.160324	0.235857	0.129398	0.228981	0.317673	0.316007	0.188363	0.136313	0.0970708	0.200416	0.307635
IDH1	-0.0610035	-0.559631	-0.141196	-0.0458336	0.00040525	-0.116822	-0.153751	-0.160986	-0.0960443	-0.037219	-0.148719	-0.16138	-0.101119	-0.124578	-0.0394531	0.0265394	-0.0983134	-0.210272	-0.0335216	-0.0439488	-0.186688	0.181616	-0.0856597	-0.302634	-0.15447	-0.0759115	-0.120037	-0.154591	-0.113108	-0.358268	-0.0773309	-0.134984	-0.135424	-0.172209	-0.0683549	-0.0997331	-0.134284	0.240278	-0.102023	-0.0316531	-0.10642	-0.0828797	-0.0516883	-0.0270163	-0.0465285	-0.0863338	-0.161414	-0.0755488	-0.0677674
PRKCH	-0.0192754	-0.301859	-0.0731747	-0.0111929	0.0260534	-0.086813	-0.118837	-0.12492	-0.0586858	-0.0281196	-0.180781	-0.0774989	-0.0962867	-0.0732273	0.0978617	0.111953	-0.0607073	-0.167842	-0.0453885	-0.00179659	-0.0811997	0.301949	-0.0546414	-0.154234	-0.169513	0.111447	-0.0153497	-0.111961	-0.0419247	-0.216529	-0.0494362	-0.102514	-0.0398506	-0.127489	-0.0499039	-0.0377975	-0.0655266	0.357767	-0.0566718	-0.0559131	-0.105508	-0.0744881	0.0447356	-0.00097648	-0.0541958	-0.0682311	-0.0370082	-0.0613829	0.0399162
ARG1	0.0539323	0.33553	0.124737	0.18118	0.285287	0.0535115	0.180355	0.0572397	0.0460653	0.179524	0.120067	0.131348	0.119109	0.101308	0.291961	0.410997	0.137906	0.0916473	0.205311	0.315017	0.0992911	0.394509	0.0370351	0.17059	0.155127	0.356972	0.145138	0.0637895	0.156213	0.282986	0.22601	0.146698	0.13285	0.145488	0.254391	0.10682	0.09261	0.491047	0.154148	0.160807	0.074982	0.196615	0.314378	0.284189	0.126603	0.11096	0.151775	0.169271	0.305993
DAGLB	-0.0770831	-0.133153	-0.111068	-0.211479	-0.293448	-0.0320817	-0.168071	-0.0366753	-0.0334968	-0.211871	-0.122948	-0.114486	-0.139276	-0.0966852	-0.321336	-0.371279	-0.151363	-0.0701036	-0.220559	-0.295283	-0.062105	-0.445671	-0.0305991	-0.0963801	-0.144498	-0.354024	-0.152226	-0.0379729	-0.156416	-0.165566	-0.234309	-0.139536	-0.12734	-0.123439	-0.237798	-0.119352	-0.0786646	-0.445566	-0.159775	-0.205772	-0.0992989	-0.207085	-0.295626	-0.263493	-0.171809	-0.132354	-0.134743	-0.186601	-0.297086
CDK5	-0.068685	-0.346703	-0.13825	-0.205831	-0.339788	-0.0604942	-0.215666	-0.0872541	-0.0544394	-0.217736	-0.253194	-0.142793	-0.184918	-0.108678	-0.302955	-0.419639	-0.143153	-0.160561	-0.311263	-0.362396	-0.0937094	-0.392495	-0.0505098	-0.164512	-0.220491	-0.340712	-0.133472	-0.0812307	-0.166644	-0.326044	-0.258279	-0.17385	-0.127822	-0.170081	-0.349212	-0.119941	-0.100778	-0.414266	-0.176083	-0.225639	-0.150894	-0.235734	-0.389939	-0.37985	-0.185028	-0.138378	-0.130958	-0.204546	-0.370746
CDH2	0.110582	0.221284	0.152532	0.251906	0.395364	0.0776182	0.266698	0.14094	0.0674792	0.300663	0.458509	0.144376	0.306532	0.137244	0.249958	0.334242	0.180774	0.285078	0.464317	0.382026	0.092579	0.358227	0.0700502	0.147646	0.335233	0.224927	0.0970454	0.109713	0.170473	0.302419	0.308174	0.219365	0.107659	0.20878	0.440921	0.137675	0.112769	0.194266	0.204857	0.366326	0.306253	0.310941	0.410706	0.455021	0.319811	0.225771	0.0906673	0.274787	0.377187
PRKACA	-0.109889	-0.430509	-0.204086	-0.20808	-0.291851	-0.147603	-0.335256	-0.211411	-0.117641	-0.249714	-0.520566	-0.207635	-0.334339	-0.185885	-0.13386	-0.195019	-0.20774	-0.361127	-0.391399	-0.302559	-0.159718	-0.0409614	-0.114192	-0.262108	-0.365632	-0.132229	-0.112275	-0.186506	-0.190984	-0.396318	-0.269933	-0.261613	-0.145912	-0.27267	-0.387199	-0.15794	-0.164506	0.0813719	-0.224289	-0.352555	-0.329744	-0.28704	-0.31571	-0.365886	-0.30801	-0.239143	-0.135874	-0.260436	-0.298352
P2RY1	-0.0297491	-0.0752072	-0.0578996	-0.114305	-0.192039	-0.00136073	-0.0511124	0.0255494	-0.00910637	-0.0966207	0.0418239	-0.0603454	-0.0164343	-0.0307753	-0.247455	-0.3214	-0.056063	0.0410245	-0.0878371	-0.198996	-0.0427761	-0.376797	-0.00432594	-0.0494626	0.00174921	-0.298844	-0.098265	0.00856971	-0.0943723	-0.0725709	-0.117373	-0.048085	-0.0810386	-0.0353968	-0.127547	-0.0592475	-0.0370753	-0.46579	-0.0813582	-0.0548987	0.0203423	-0.0813201	-0.229665	-0.172946	-0.0391945	-0.0266457	-0.100261	-0.0763065	-0.224908
KATNB1	-0.0880126	-0.248151	-0.138953	-0.207833	-0.273702	-0.0433005	-0.182517	-0.046185	-0.0473994	-0.193577	-0.0813517	-0.151056	-0.124599	-0.116165	-0.350119	-0.389627	-0.165404	-0.0688857	-0.173234	-0.291751	-0.0964314	-0.442934	-0.0421324	-0.15567	-0.129613	-0.402351	-0.197937	-0.0536167	-0.182015	-0.227413	-0.22989	-0.153308	-0.168595	-0.144663	-0.21547	-0.144869	-0.104327	-0.477438	-0.175749	-0.173149	-0.0749323	-0.195706	-0.307081	-0.238302	-0.146399	-0.126579	-0.185466	-0.180134	-0.318586
YWHAE	0.0512311	0.056106	0.0607423	0.139428	0.22335	-0.0084117	0.0852931	-0.00265907	0.00339502	0.14204	0.0211027	0.0612646	0.0685125	0.04731	0.241149	0.316902	0.0855387	0.0100343	0.142835	0.221361	0.0245506	0.439315	0.0034986	0.0449738	0.0720833	0.25108	0.100249	0.00012224	0.0931514	0.0911223	0.151872	0.0784655	0.0759474	0.0640809	0.163507	0.0752601	0.0376418	0.497695	0.097761	0.122444	0.0369449	0.130215	0.247002	0.191936	0.101109	0.0701091	0.0795961	0.118588	0.241677
TPX2	-0.0288071	0.0210179	-0.0612444	-0.160338	-0.259334	-0.00865514	-0.102618	0.00098954	-0.00603582	-0.170289	-0.074247	-0.0492778	-0.0850073	-0.0427548	-0.24107	-0.312106	-0.089212	-0.0118659	-0.1874	-0.248025	-0.00814184	-0.419107	-0.00455435	-0.0173432	-0.0919998	-0.267811	-0.0715763	-0.00334176	-0.101084	-0.0452959	-0.176471	-0.0907837	-0.0569022	-0.0689426	-0.195623	-0.0559047	-0.0272239	-0.423244	-0.113339	-0.161639	-0.0503209	-0.156485	-0.242257	-0.225311	-0.12168	-0.0772433	-0.059389	-0.142179	-0.240864
UGT1A4	0.0366422	0.166885	0.0883036	0.17379	0.289399	0.0287836	0.14743	0.0314774	0.0216135	0.183817	0.136128	0.0845603	0.115947	0.0682281	0.255264	0.374411	0.111278	0.0665609	0.228558	0.29997	0.0452334	0.390495	0.0176524	0.0860324	0.144429	0.292198	0.0944234	0.0331168	0.124188	0.178531	0.211231	0.121877	0.0840531	0.10949	0.254658	0.075883	0.0542708	0.459069	0.133371	0.178492	0.079708	0.188888	0.292622	0.289598	0.137086	0.0981336	0.0913619	0.163373	0.278011
STAT5A	-0.0447827	0.0320422	-0.087189	-0.206992	-0.294925	-0.0364897	-0.140617	-0.0230512	-0.0222715	-0.22638	-0.0916708	-0.0673137	-0.117277	-0.0682034	-0.260681	-0.301087	-0.129453	-0.0214777	-0.21373	-0.276919	-0.0179516	-0.436325	-0.0202406	-0.0320207	-0.149014	-0.280631	-0.0933579	-0.0282701	-0.132816	-0.0436963	-0.225894	-0.137783	-0.0744828	-0.110628	-0.214236	-0.0776889	-0.0421936	-0.396662	-0.156644	-0.214413	-0.0726585	-0.213691	-0.236105	-0.226885	-0.165037	-0.11285	-0.0750566	-0.19806	-0.245998
PIK3C2B	-0.0528105	-0.124119	-0.0888691	-0.178008	-0.28013	-0.0245935	-0.141982	-0.0247926	-0.0236263	-0.182902	-0.116377	-0.0906012	-0.117033	-0.0723377	-0.278147	-0.364621	-0.11704	-0.0559841	-0.216421	-0.283447	-0.0476546	-0.421322	-0.0205819	-0.0771912	-0.125444	-0.31293	-0.11422	-0.0270048	-0.127035	-0.151919	-0.205597	-0.114499	-0.0973882	-0.100258	-0.236012	-0.0899365	-0.0597467	-0.450471	-0.131504	-0.179145	-0.0808415	-0.180172	-0.287985	-0.269815	-0.143773	-0.103711	-0.104422	-0.158487	-0.279443
SGPL1	0.060366	0.125101	0.0910673	0.180731	0.294675	0.0244612	0.148563	0.0299563	0.0251088	0.192167	0.158548	0.0921294	0.136449	0.0752033	0.257362	0.366573	0.118694	0.0765103	0.25316	0.294947	0.046895	0.412882	0.0229343	0.0754227	0.145463	0.278871	0.111246	0.0294597	0.126307	0.161723	0.208917	0.120547	0.0954912	0.10561	0.268713	0.094696	0.0619458	0.47812	0.134815	0.1999	0.104367	0.188985	0.310832	0.306361	0.162893	0.112609	0.0975988	0.166893	0.289847
CYP27A1	-0.0332764	-0.240553	-0.0474435	0.0379405	0.112067	-0.052939	-0.055167	-0.101628	-0.0479865	0.0360899	-0.113734	-0.058389	-0.0576942	-0.0549236	0.108292	0.198221	-0.0261023	-0.148162	0.0312735	0.0944399	-0.0708322	0.29662	-0.049076	-0.120366	-0.0749499	0.124511	-0.0160573	-0.0835547	-0.0118033	-0.151142	0.028626	-0.0448872	-0.0332316	-0.070249	0.0357683	-0.0339031	-0.0569543	0.400978	-0.0117193	0.0121994	-0.0866835	0.00725257	0.0870415	0.083378	-0.0124993	-0.0403876	-0.0312182	0.00401951	0.0748319
DNMT3A	-0.0695255	-0.310773	-0.07034	0.00687183	0.0794442	-0.0612653	-0.0770421	-0.128442	-0.0647691	0.00813656	-0.168168	-0.086614	-0.0961808	-0.0767204	0.0454193	0.163452	-0.0465431	-0.197572	-0.0169389	0.0603468	-0.100646	0.242753	-0.0678594	-0.15613	-0.108279	0.069956	-0.050278	-0.103219	-0.037404	-0.218321	-0.00070965	-0.0660913	-0.0621443	-0.0930563	-0.0147066	-0.069147	-0.0828393	0.405862	-0.0342107	-0.0168276	-0.132044	-0.0189981	0.0184094	0.0295546	-0.048766	-0.0687375	-0.0572577	-0.020927	0.0106225
CASP10	0.0628168	0.183325	0.105491	0.188584	0.312828	0.0380433	0.175215	0.0513749	0.03465	0.204489	0.198145	0.106593	0.160678	0.0878584	0.265223	0.38416	0.129742	0.111298	0.275704	0.317703	0.0631413	0.420752	0.0319189	0.105955	0.174187	0.292267	0.109654	0.0480015	0.135781	0.208004	0.227705	0.139662	0.100919	0.128696	0.293183	0.0999197	0.0741393	0.456182	0.146896	0.219032	0.130526	0.208343	0.332075	0.327494	0.179987	0.127896	0.104034	0.182168	0.312667
MAP2	0.0157022	0.0785051	-0.00680801	-0.107875	-0.294408	-0.0246239	-0.112426	-0.0240068	0.00202288	-0.168907	-0.317128	0.00848207	-0.163828	-0.00400741	-0.016769	-0.236685	-0.0318171	-0.0942777	-0.359009	-0.268488	0.0428623	-0.199137	0.00030951	0.0548508	-0.181587	0.0254856	0.0794701	-0.0126781	-0.015315	-0.0377931	-0.15512	-0.0704927	0.0503572	-0.0494478	-0.33464	0.0123796	0.0129895	-0.229032	-0.0588726	-0.253095	-0.154908	-0.167566	-0.24788	-0.381688	-0.186755	-0.0792327	0.0780369	-0.135489	-0.182202
BSG	-0.0283831	0.0386943	-0.0428962	-0.132566	-0.216057	0.00514886	-0.0696799	0.0227156	0.00163575	-0.132533	-0.0199095	-0.0395019	-0.0528439	-0.0291319	-0.232788	-0.299932	-0.0714572	0.0245318	-0.136932	-0.208049	-0.0035376	-0.397997	0.00279074	-0.00089625	-0.0450228	-0.258692	-0.0782193	0.0146337	-0.0826498	-0.0208658	-0.141291	-0.058817	-0.0571381	-0.0383223	-0.15083	-0.0520376	-0.019128	-0.431298	-0.0853163	-0.12058	-0.0180244	-0.11639	-0.214151	-0.187092	-0.0899371	-0.0539584	-0.0630357	-0.105195	-0.210772
DHCR24	-0.018609	-0.272224	-0.0530048	0.0283071	0.0402696	-0.059112	-0.0820177	-0.12041	-0.0489114	0.00899573	-0.235883	-0.0561674	-0.103877	-0.0474802	0.11643	0.144865	-0.0118273	-0.205716	-0.0784695	0.0257897	-0.0656849	0.265406	-0.0515723	-0.121661	-0.126953	0.139585	0.0243445	-0.094905	-0.0112798	-0.196043	0.0029583	-0.0616863	-0.00903382	-0.0863537	-0.0729113	-0.0197599	-0.0533825	0.361095	-0.0225038	-0.037917	-0.140838	-0.023615	-0.00597134	-0.0398807	-0.0480717	-0.0483486	0.00160246	-0.0197172	0.00466389
GGT1	0.0018712	-0.305698	-0.0317391	0.0584764	0.0891743	-0.0499875	-0.0531089	-0.0921891	-0.0378508	0.0520526	-0.138077	-0.0428311	-0.045875	-0.0318298	0.137036	0.144445	0.00404094	-0.141333	-0.00019298	0.0575202	-0.0603773	0.334731	-0.0365156	-0.118215	-0.0837371	0.151987	0.02312	-0.0779043	0.00754387	-0.201478	0.0303082	-0.0338972	-0.00538071	-0.0630387	-0.0142407	-0.00380015	-0.0403542	0.365027	0.00551072	0.0244946	-0.0686221	0.0110148	0.0483315	0.015887	0.0103747	-0.0126309	-0.00143882	0.0173237	0.0567828
TAF1	-0.0326876	0.320167	-0.0429177	-0.121286	-0.147737	-0.0513076	-0.135266	-0.0729034	-0.0209225	-0.192615	-0.24439	-0.00162437	-0.182675	-0.0557451	0.0830967	0.0916958	-0.108382	-0.105332	-0.199904	-0.086471	0.0492591	0.00387873	-0.0298153	0.0569422	-0.214786	0.147705	0.0529965	-0.0528371	-0.0386205	0.149811	-0.135518	-0.13448	0.0331847	-0.108281	-0.116055	-0.0217302	-0.00279722	0.215839	-0.108589	-0.28456	-0.179451	-0.182568	0.0182547	-0.057506	-0.230344	-0.141141	0.0686706	-0.179473	-0.00148194
CDYL	0.0216553	-0.0483451	0.0193139	0.0979312	0.167168	-0.0223852	0.0237606	-0.0426687	-0.0115432	0.0904999	-0.0407335	0.0210238	0.0113317	0.00994228	0.211709	0.267042	0.0405935	-0.0556906	0.0864267	0.16048	-0.00298943	0.38969	-0.0125304	-0.0148737	-0.0050532	0.241667	0.069319	-0.0327477	0.0564809	-0.00259673	0.0978474	0.020612	0.04506	0.00308676	0.0995808	0.0373715	0.00727262	0.44961	0.0499665	0.0614869	-0.0166836	0.0707747	0.172936	0.141005	0.0447494	0.023647	0.052997	0.0624553	0.167847
NCAM1	0.0573857	0.131165	0.113891	0.196968	0.300071	0.0386086	0.181631	0.0471383	0.0321409	0.208996	0.16595	0.105957	0.150839	0.0919413	0.277885	0.369303	0.143968	0.093079	0.237156	0.302765	0.0551082	0.419185	0.0295901	0.0992161	0.164378	0.316937	0.116795	0.0458462	0.149045	0.164148	0.230678	0.150714	0.105278	0.135943	0.253336	0.0991935	0.0705205	0.43825	0.162976	0.222016	0.114189	0.210478	0.302598	0.272473	0.177401	0.131134	0.112537	0.190359	0.304609
LCK	-0.12846	-0.381762	-0.182893	-0.265103	-0.35098	-0.0779546	-0.261709	-0.113983	-0.0784103	-0.266123	-0.250163	-0.19829	-0.227081	-0.16448	-0.388636	-0.432104	-0.21524	-0.191718	-0.303523	-0.371983	-0.141666	-0.455134	-0.0740143	-0.22281	-0.24765	-0.426299	-0.221786	-0.106009	-0.221281	-0.359427	-0.306868	-0.216688	-0.199256	-0.212659	-0.336437	-0.187556	-0.147624	-0.415966	-0.223322	-0.268908	-0.190627	-0.279663	-0.395196	-0.356236	-0.239681	-0.200859	-0.209872	-0.250735	-0.392657
PSMB5	0.0675711	0.113119	0.0955965	0.186708	0.294037	0.0356709	0.151006	0.0400911	0.0331882	0.200313	0.133819	0.0979806	0.135255	0.0847014	0.266523	0.361596	0.13097	0.073042	0.23834	0.291831	0.0573366	0.44349	0.030607	0.0835835	0.149543	0.287859	0.121236	0.0399631	0.129543	0.149227	0.214944	0.12685	0.10411	0.111893	0.250091	0.101003	0.0692318	0.470571	0.139532	0.205058	0.102412	0.196295	0.295479	0.278787	0.168319	0.120755	0.110788	0.174349	0.283246
IL1R1	0.0852855	0.222897	0.130427	0.219263	0.32823	0.0554407	0.201002	0.0718728	0.051188	0.231047	0.189122	0.136837	0.173378	0.115622	0.310452	0.395162	0.163702	0.12256	0.27464	0.33549	0.0889017	0.444439	0.0472609	0.142828	0.198157	0.337865	0.151391	0.0693129	0.164634	0.239489	0.257058	0.167165	0.136131	0.157235	0.29727	0.130186	0.0988655	0.446356	0.174789	0.235168	0.136071	0.236042	0.340713	0.322827	0.19731	0.151334	0.143013	0.209602	0.33041
SENP1	0.058813	0.178142	0.102892	0.183807	0.288791	0.0328836	0.168857	0.039958	0.0298383	0.19168	0.157747	0.103547	0.142438	0.0865047	0.271107	0.377729	0.132794	0.0878519	0.232134	0.298144	0.0578815	0.4086	0.0266071	0.10055	0.151356	0.30793	0.117249	0.0397437	0.137155	0.190787	0.218101	0.133375	0.10439	0.121901	0.254481	0.0986438	0.0699242	0.4628	0.144632	0.202793	0.107215	0.195155	0.30404	0.284157	0.164645	0.121861	0.110776	0.172044	0.294651
CAMKK2	0.0421817	0.11029	0.071294	0.156266	0.280901	0.0183212	0.132646	0.0220782	0.0156775	0.172522	0.1584	0.0712337	0.126299	0.0562057	0.2262	0.356827	0.0949505	0.0675317	0.244582	0.282894	0.0326847	0.39141	0.0140105	0.0576477	0.136412	0.245932	0.077257	0.0211231	0.100781	0.148838	0.191008	0.102942	0.0683065	0.0894706	0.260053	0.0712748	0.0449248	0.447619	0.112041	0.187319	0.0972356	0.172628	0.29553	0.299543	0.149263	0.0954619	0.0683411	0.148153	0.271738
CDK9	0.0465774	0.113306	0.083443	0.167979	0.284775	0.0237575	0.141081	0.0272582	0.0210987	0.180728	0.152865	0.0802375	0.128262	0.0639861	0.247545	0.357721	0.104839	0.0699656	0.241632	0.28514	0.0387955	0.40369	0.0192879	0.0646876	0.135342	0.271226	0.0898323	0.026452	0.115763	0.148738	0.197861	0.113812	0.079245	0.0986506	0.258884	0.0795753	0.0520396	0.440175	0.127184	0.190234	0.0964664	0.177875	0.305193	0.294507	0.151646	0.100885	0.0808797	0.157549	0.288938
LNPEP	0.0648136	0.314225	0.132856	0.198569	0.302354	0.0569312	0.192772	0.0698808	0.0498704	0.201233	0.159922	0.135535	0.145223	0.106944	0.304571	0.402242	0.146469	0.114815	0.235754	0.324843	0.0971886	0.402966	0.0438867	0.164365	0.176264	0.356192	0.144795	0.0708069	0.165567	0.277125	0.240727	0.161135	0.133172	0.156496	0.275817	0.116055	0.0961178	0.454624	0.16934	0.190158	0.105857	0.214221	0.334864	0.301499	0.154708	0.126733	0.147641	0.188926	0.328937
ESRRG	-0.0293896	0.0139139	-0.0500307	-0.150076	-0.250088	-0.00675241	-0.086394	0.00573994	-0.00529157	-0.15987	-0.059912	-0.0434207	-0.0753307	-0.0364743	-0.226659	-0.306917	-0.0781484	-0.00124467	-0.182387	-0.239033	-0.00975318	-0.404149	-0.00331622	-0.0127618	-0.0814542	-0.245805	-0.0684027	0.00034604	-0.0878589	-0.0455692	-0.16633	-0.0758166	-0.0530659	-0.05527	-0.190405	-0.052507	-0.0247347	-0.419368	-0.0970561	-0.147698	-0.0429216	-0.145619	-0.23038	-0.225381	-0.112458	-0.0693303	-0.0559477	-0.129025	-0.22159
ATXN2	-0.0778539	-0.433201	-0.149697	-0.203588	-0.315955	-0.0665991	-0.214089	-0.0903726	-0.0624834	-0.201857	-0.210295	-0.164149	-0.168628	-0.121805	-0.32721	-0.423029	-0.151545	-0.160002	-0.271413	-0.348326	-0.129243	-0.383265	-0.0550745	-0.210631	-0.197046	-0.37931	-0.165233	-0.0881692	-0.179461	-0.369503	-0.25291	-0.16972	-0.156663	-0.172328	-0.320694	-0.134753	-0.119524	-0.421789	-0.174966	-0.192188	-0.134882	-0.222359	-0.378761	-0.355387	-0.16365	-0.137942	-0.173045	-0.191534	-0.361855
UBE2B	0.0626967	0.291053	0.102173	0.166333	0.281501	0.0344368	0.161426	0.0549474	0.0376331	0.168286	0.178859	0.115604	0.138942	0.0829149	0.270763	0.402958	0.11095	0.110741	0.241979	0.304233	0.0743574	0.380022	0.0353429	0.126046	0.150027	0.297513	0.121866	0.0513323	0.129082	0.266336	0.204426	0.123426	0.110856	0.119568	0.281817	0.104758	0.080039	0.461162	0.131597	0.171996	0.108338	0.177409	0.343408	0.323366	0.143056	0.102672	0.115388	0.152442	0.31928
ECE1	-0.064394	-0.153403	-0.0989939	-0.183965	-0.275135	-0.0262047	-0.142403	-0.0292897	-0.0293563	-0.182071	-0.10832	-0.103117	-0.116635	-0.0801823	-0.301346	-0.364385	-0.122306	-0.0623022	-0.205647	-0.280581	-0.0629772	-0.424213	-0.0261621	-0.0954368	-0.118647	-0.337437	-0.132677	-0.0315498	-0.13877	-0.169777	-0.207139	-0.117557	-0.113397	-0.10493	-0.229528	-0.102503	-0.0706872	-0.43622	-0.137814	-0.169318	-0.0827402	-0.177843	-0.296288	-0.262974	-0.140837	-0.10695	-0.123762	-0.1584	-0.291195
HMOX1	-0.00801573	-0.0799246	0.00568217	0.0938018	0.201392	-0.0189108	0.0277226	-0.0465182	-0.0209443	0.104632	0.0178449	-0.00500506	0.024115	-0.0097937	0.161587	0.272816	0.0224965	-0.0525153	0.146632	0.191356	-0.0249082	0.348688	-0.0229975	-0.0398358	0.0292781	0.186133	0.0156829	-0.0360057	0.0397451	-0.0145204	0.107989	0.0244726	0.00482609	0.0031806	0.154572	0.00474328	-0.0149104	0.429083	0.0466319	0.0937997	-0.0053256	0.089714	0.192147	0.199334	0.0592854	0.0171608	0.0073393	0.0752497	0.172168
ATR	0.0800458	0.256549	0.136515	0.22163	0.368131	0.0672026	0.243624	0.117142	0.0557146	0.261655	0.379318	0.128274	0.253898	0.117841	0.234032	0.354731	0.160268	0.232357	0.398644	0.368778	0.0767055	0.350312	0.0568154	0.142132	0.292839	0.227769	0.0881766	0.0953279	0.154978	0.296766	0.28027	0.198197	0.0960901	0.190157	0.40069	0.114715	0.0950765	0.28544	0.185756	0.312839	0.240083	0.277519	0.38611	0.419532	0.262846	0.185424	0.0845064	0.242869	0.355116
NMUR2	0.0748576	0.1526	0.121671	0.22818	0.33029	0.0505363	0.20013	0.0651065	0.0431628	0.243806	0.196969	0.118309	0.176294	0.107786	0.304881	0.366524	0.163242	0.114814	0.277791	0.329014	0.063281	0.436595	0.0405559	0.109599	0.200541	0.332046	0.132453	0.0609517	0.161761	0.193113	0.263437	0.167008	0.117054	0.151373	0.287057	0.116308	0.0838939	0.385982	0.17743	0.252448	0.13979	0.244867	0.31114	0.305684	0.20706	0.155019	0.118807	0.218392	0.30966
RAF1	0.0496257	-0.0271625	0.0734177	0.172474	0.301423	0.0321385	0.199476	0.0840178	0.0175915	0.234085	0.385269	0.0516012	0.240635	0.0758907	0.0926531	0.216064	0.128017	0.200916	0.372444	0.275888	-0.00870242	0.232249	0.0236108	0.0233159	0.278542	0.0442189	0.00031314	0.0534725	0.0823834	0.118176	0.22739	0.155529	0.0142539	0.139426	0.32672	0.0586067	0.0346193	0.113745	0.132536	0.325875	0.239945	0.244308	0.249228	0.325707	0.267317	0.173298	-0.0179327	0.210596	0.223697
UGT1A10	0.0485465	0.124396	0.0855798	0.163652	0.24879	0.0247498	0.130304	0.0169054	0.0223378	0.163898	0.0707814	0.086953	0.0952218	0.0699279	0.265476	0.349762	0.113685	0.0319578	0.16918	0.256773	0.049146	0.405405	0.0177164	0.0796859	0.10367	0.311373	0.11631	0.0236612	0.122512	0.13548	0.187883	0.107118	0.0976987	0.0944474	0.192935	0.0856544	0.0570469	0.46851	0.124328	0.155256	0.0553165	0.162314	0.253392	0.221584	0.122984	0.093167	0.108402	0.144024	0.252684
CCR6	-0.0194368	0.151541	-0.0036793	-0.0945366	-0.150142	0.0248257	0.00372348	0.056674	0.0149137	-0.0875692	0.0656222	2.978e-05	0.00456021	0.0037071	-0.189902	-0.224221	-0.0292674	0.0832154	-0.0670975	-0.129918	0.0174655	-0.366041	0.0159563	0.0516152	0.0282336	-0.210524	-0.0550169	0.0442401	-0.0437111	0.0804466	-0.0810145	-0.00387325	-0.029501	0.0195089	-0.068907	-0.0258304	0.00664517	-0.394779	-0.0389892	-0.0562896	0.0305342	-0.0564159	-0.133745	-0.108037	-0.0393467	-0.0134253	-0.0365413	-0.0537754	-0.131376
BRCA1	0.188085	0.53474	0.258771	0.313863	0.355822	0.111233	0.345406	0.184457	0.118448	0.308866	0.333041	0.271997	0.305294	0.233165	0.467334	0.433502	0.289085	0.303672	0.313395	0.385189	0.204315	0.480518	0.117409	0.322432	0.316149	0.517836	0.293885	0.163838	0.292256	0.473433	0.356156	0.29389	0.268493	0.297073	0.344902	0.256056	0.209253	0.352057	0.294839	0.325757	0.27846	0.329769	0.442603	0.328765	0.30604	0.273451	0.28356	0.307947	0.469852
GZMA	0.0305434	-0.0143357	0.0417109	0.13216	0.22994	-0.00306272	0.0832866	-0.0119887	-0.00040951	0.140202	0.0648234	0.0410612	0.0743657	0.0340256	0.211828	0.307007	0.0745614	0.00504496	0.173185	0.223511	0.00440123	0.39378	-0.00131255	0.00478087	0.0722609	0.227602	0.0672906	-0.0087796	0.0762725	0.0511441	0.149457	0.0639968	0.0510818	0.0454414	0.182941	0.0520197	0.0219177	0.44401	0.0830457	0.140068	0.0447875	0.129203	0.230522	0.221157	0.107639	0.0667606	0.0526035	0.112398	0.216104
TRIM24	0.0920925	0.582994	0.19697	0.217304	0.309212	0.114383	0.307926	0.191787	0.0942326	0.241595	0.397387	0.198773	0.269539	0.170802	0.239336	0.309058	0.197849	0.317183	0.338614	0.350945	0.154094	0.185792	0.0907948	0.285537	0.346548	0.257502	0.140129	0.165747	0.200935	0.49915	0.294879	0.254707	0.15406	0.269781	0.374316	0.151686	0.151591	0.112963	0.222821	0.272344	0.254784	0.291701	0.360005	0.360041	0.238034	0.206502	0.154409	0.254222	0.352351
RPS6KB1	0.0461613	0.0928996	0.0826407	0.162199	0.265377	0.0204531	0.142097	0.0224057	0.0185184	0.170435	0.115394	0.0833399	0.113886	0.070279	0.240571	0.353038	0.115759	0.0558836	0.197152	0.268166	0.0377799	0.390481	0.0159878	0.0693626	0.118706	0.275677	0.101738	0.0232264	0.114805	0.12734	0.192979	0.10992	0.0881171	0.0969362	0.21319	0.080785	0.0527039	0.449931	0.122632	0.180216	0.07882	0.169866	0.260468	0.240614	0.141735	0.101999	0.0959403	0.14866	0.255526
CAMK2B	0.0807247	0.265764	0.137282	0.218276	0.349706	0.0618179	0.232577	0.101067	0.0526908	0.247204	0.313239	0.132799	0.224287	0.117303	0.256378	0.383737	0.16305	0.194965	0.344889	0.359148	0.0822463	0.373203	0.0519032	0.149245	0.265439	0.263504	0.113503	0.0863022	0.16056	0.292232	0.273948	0.192797	0.112115	0.185582	0.360017	0.12105	0.0959455	0.368609	0.18464	0.280378	0.199972	0.264373	0.370496	0.379127	0.234768	0.171506	0.107843	0.231869	0.347792
TYK2	0.0724294	0.176004	0.110878	0.193887	0.287371	0.0382532	0.172041	0.0468271	0.036946	0.199113	0.144693	0.115482	0.143932	0.0961853	0.294042	0.37093	0.143517	0.0869533	0.225299	0.295046	0.0683645	0.42418	0.0339243	0.111788	0.154422	0.330384	0.138853	0.0468022	0.146937	0.191375	0.224377	0.14017	0.120574	0.128643	0.246848	0.113368	0.0800292	0.444354	0.15289	0.203567	0.107136	0.200896	0.300583	0.272552	0.169104	0.128642	0.128047	0.179156	0.297257
PHKG2	0.0425993	0.0760482	0.0636036	0.141103	0.225089	0.00917122	0.0971274	0.00183778	0.0122953	0.141391	0.0394158	0.0675519	0.0704334	0.0532043	0.243505	0.323158	0.0921586	0.0120192	0.150106	0.228213	0.0346809	0.409702	0.00869485	0.0540814	0.0770076	0.277593	0.104752	0.00789686	0.0986068	0.101533	0.160731	0.0798907	0.0829529	0.0670612	0.169409	0.0721486	0.0432624	0.471258	0.0981645	0.125951	0.0368714	0.136203	0.23042	0.202285	0.0995267	0.0736741	0.0924546	0.118726	0.225117
EPAS1	0.0219623	-0.240105	0.00072664	0.106919	0.179031	-0.0274523	0.0262305	-0.0460683	-0.0215147	0.120871	0.00035597	-0.00814913	0.0414698	0.00362221	0.152267	0.204732	0.0487781	-0.055402	0.118956	0.145982	-0.044363	0.36944	-0.0184332	-0.0783024	0.0205612	0.147552	0.0290349	-0.0421074	0.03532	-0.114962	0.102071	0.0244629	0.00989705	-0.00345372	0.0977197	0.0237655	-0.0146696	0.365657	0.0489571	0.126251	0.0173987	0.0903953	0.130036	0.125002	0.0964595	0.0455365	0.004792	0.0843763	0.127719
DRD3	0.0125965	-0.179448	-0.0165977	0.0835427	0.209682	-0.032092	0.00749731	-0.0421948	-0.0231235	0.106722	0.0933265	-0.0199414	0.0586815	-0.0190853	0.11931	0.223148	0.00295531	-0.0114734	0.213955	0.175564	-0.0382208	0.346108	-0.019556	-0.0837711	0.0290549	0.0948805	-0.0125418	-0.0448753	0.00908155	-0.0552419	0.0870542	-0.00229241	-0.0168581	-0.0267369	0.193349	0.00421724	-0.0195615	0.346623	0.0191704	0.122262	0.0550765	0.0767347	0.210478	0.252507	0.0968045	0.0290736	-0.0274557	0.0634231	0.16588
GSK3B	-0.090975	-0.723841	-0.212776	-0.171873	-0.223764	-0.138109	-0.270569	-0.203226	-0.117883	-0.174492	-0.323318	-0.226723	-0.213733	-0.173427	-0.230972	-0.240842	-0.169195	-0.309088	-0.255288	-0.279521	-0.222125	-0.087997	-0.106111	-0.369975	-0.292172	-0.294805	-0.177079	-0.189601	-0.207282	-0.548271	-0.237863	-0.23286	-0.190399	-0.263373	-0.310134	-0.155401	-0.180282	-0.0401411	-0.20361	-0.168502	-0.205715	-0.230261	-0.313587	-0.297303	-0.158183	-0.165683	-0.213782	-0.201324	-0.309437
ABL2	0.125903	0.378467	0.179096	0.257772	0.340826	0.0789636	0.259902	0.118401	0.0786687	0.261416	0.250571	0.192697	0.226594	0.162304	0.372795	0.423267	0.211958	0.197274	0.29399	0.362283	0.137808	0.444313	0.0750918	0.218044	0.248724	0.410242	0.210403	0.108218	0.213971	0.353533	0.301521	0.215238	0.190605	0.211708	0.323508	0.181527	0.144378	0.407653	0.219057	0.268058	0.192864	0.276236	0.380981	0.336825	0.23836	0.199411	0.200538	0.247444	0.381472
INSR	0.0462985	0.213706	0.113198	0.188002	0.272038	0.0501579	0.167427	0.0454899	0.0383218	0.187301	0.0807919	0.113691	0.105057	0.0911941	0.288356	0.363901	0.137917	0.0537383	0.174711	0.289805	0.0697679	0.388639	0.0314941	0.122542	0.14158	0.342583	0.13637	0.0537262	0.15211	0.19267	0.220769	0.143815	0.118992	0.133815	0.214359	0.0990368	0.0759816	0.450759	0.157635	0.164639	0.0535207	0.195497	0.266433	0.233906	0.124848	0.103708	0.133578	0.174669	0.273386
JMJD1C	0.0221383	-0.267335	0.00507689	0.107841	0.150337	-0.025827	0.0213734	-0.0555778	-0.0207432	0.113043	-0.04907	-0.00762918	0.0219781	0.00662149	0.162294	0.187668	0.0580582	-0.0852104	0.0678346	0.119	-0.0463224	0.353716	-0.0188368	-0.0826481	-0.00187519	0.17181	0.0458645	-0.0458363	0.044826	-0.148284	0.0941908	0.0253317	0.0197676	-0.00469904	0.0503207	0.027317	-0.0149326	0.357972	0.055479	0.11096	-0.00936529	0.0803415	0.0929459	0.0688817	0.0818013	0.0420263	0.0182889	0.0804359	0.105396
PDE6C	0.0453261	0.487354	0.145332	0.125961	0.192144	0.103376	0.241509	0.173456	0.0758925	0.157703	0.373266	0.137671	0.21941	0.121991	0.0767448	0.140861	0.12847	0.286978	0.260157	0.227925	0.114842	-0.0205722	0.0734698	0.229887	0.294862	0.0818747	0.049699	0.147991	0.128571	0.398911	0.196142	0.198821	0.0810748	0.21773	0.280104	0.0854027	0.107258	-0.0909287	0.1566	0.206033	0.221103	0.209215	0.225913	0.250991	0.176429	0.150543	0.0753706	0.180992	0.219363
SLC12A2	-0.0276364	0.126035	-0.0325719	-0.129334	-0.185741	0.00698471	-0.0367668	0.0344396	0.00337802	-0.12795	0.0383016	-0.0206037	-0.0239753	-0.0204923	-0.214082	-0.233831	-0.0627838	0.0594316	-0.0925729	-0.164945	0.00795089	-0.392945	0.00458948	0.0259887	-0.0152051	-0.23892	-0.0697573	0.0225713	-0.075086	0.0566739	-0.120591	-0.0464002	-0.045433	-0.0212287	-0.095591	-0.0421931	-0.00890502	-0.396065	-0.078942	-0.0955012	0.00873887	-0.0998298	-0.153386	-0.123817	-0.0703201	-0.042314	-0.0511929	-0.0972835	-0.160592
SLC13A3	-0.0724286	-0.23085	-0.12633	-0.21399	-0.337821	-0.0553884	-0.215556	-0.0813396	-0.0463382	-0.235045	-0.267069	-0.124966	-0.203418	-0.108184	-0.274796	-0.375544	-0.154798	-0.159962	-0.317514	-0.343954	-0.0738704	-0.389962	-0.0443443	-0.129054	-0.225289	-0.293312	-0.114064	-0.0714631	-0.155897	-0.254258	-0.260209	-0.172038	-0.110301	-0.161872	-0.332786	-0.114309	-0.0886931	-0.369168	-0.173467	-0.264361	-0.174989	-0.244629	-0.352182	-0.356564	-0.220055	-0.160055	-0.108518	-0.215036	-0.33582
CAMK2G	-0.0243403	0.094059	-0.0370236	-0.14033	-0.224706	0.0002193	-0.0577572	0.0213417	0.00207138	-0.149397	-0.0114529	-0.0238561	-0.0480666	-0.0217524	-0.199665	-0.263561	-0.0659932	0.0374908	-0.146964	-0.206108	0.0101851	-0.378673	0.00288509	0.0189688	-0.0581551	-0.211943	-0.0608506	0.0129465	-0.0774162	0.0208369	-0.144288	-0.0634579	-0.04033	-0.038248	-0.152271	-0.0420578	-0.00889571	-0.406205	-0.0893179	-0.12881	-0.012394	-0.127577	-0.190671	-0.182502	-0.0938334	-0.050613	-0.0413383	-0.118469	-0.185817
SOST	-0.0769645	-0.112324	-0.111472	-0.21095	-0.290683	-0.0357825	-0.178938	-0.0430106	-0.0346536	-0.21759	-0.146168	-0.111611	-0.153595	-0.0972616	-0.298768	-0.349872	-0.154546	-0.0785163	-0.227254	-0.289795	-0.0520406	-0.419266	-0.0331936	-0.0865101	-0.161021	-0.322719	-0.140335	-0.0422291	-0.152766	-0.15365	-0.235385	-0.148537	-0.118192	-0.131025	-0.239773	-0.118686	-0.0753397	-0.402021	-0.164272	-0.224583	-0.112135	-0.214092	-0.283873	-0.257715	-0.185928	-0.138258	-0.118275	-0.194814	-0.288377
F2RL1	-0.0752493	-0.389986	-0.140701	-0.102236	-0.132599	-0.111744	-0.23193	-0.181014	-0.0894923	-0.132342	-0.386976	-0.148881	-0.235782	-0.128573	-0.00715155	-0.0523878	-0.127418	-0.295068	-0.222249	-0.151252	-0.123334	0.142272	-0.0912359	-0.219192	-0.272098	0.0207805	-0.0571826	-0.156839	-0.109716	-0.323232	-0.150548	-0.184312	-0.089743	-0.205666	-0.228489	-0.105474	-0.118257	0.217015	-0.137942	-0.209796	-0.244386	-0.172443	-0.161221	-0.195403	-0.191186	-0.151773	-0.0767597	-0.156635	-0.148562
CACNB3	0.0656038	0.140749	0.0933793	0.179449	0.288147	0.030853	0.148761	0.0407116	0.0314898	0.189873	0.15442	0.0976	0.138227	0.0797266	0.266797	0.360079	0.119346	0.0848444	0.242692	0.289586	0.0583001	0.416886	0.0295564	0.0890096	0.144087	0.289762	0.112015	0.0386372	0.125694	0.170441	0.208311	0.120446	0.098885	0.107904	0.258506	0.0977369	0.0685413	0.432232	0.13307	0.195592	0.109671	0.186962	0.30472	0.292879	0.162936	0.115076	0.103072	0.164868	0.289259
EPHB6	0.116604	0.420954	0.18348	0.248582	0.340344	0.0858531	0.26045	0.120994	0.0819255	0.251391	0.254313	0.195446	0.219917	0.160396	0.363845	0.422053	0.204449	0.199227	0.295295	0.365913	0.145797	0.424713	0.0767722	0.232991	0.247656	0.406716	0.204922	0.113591	0.215547	0.376692	0.295241	0.216033	0.189916	0.215545	0.332952	0.175174	0.146271	0.397675	0.218714	0.255954	0.185684	0.26992	0.392369	0.348829	0.225047	0.189997	0.202578	0.24146	0.389331
TYRO3	-0.0579432	-0.394942	-0.1616	-0.203414	-0.34044	-0.10874	-0.279403	-0.156225	-0.0787046	-0.243428	-0.433968	-0.151685	-0.270643	-0.130322	-0.183329	-0.300166	-0.157154	-0.275445	-0.393783	-0.356983	-0.110636	-0.19226	-0.0750245	-0.200067	-0.320942	-0.199564	-0.0702101	-0.137091	-0.166491	-0.368401	-0.272011	-0.222776	-0.0982961	-0.224691	-0.408592	-0.106261	-0.113877	-0.138741	-0.199347	-0.30792	-0.255518	-0.275724	-0.365175	-0.411861	-0.253289	-0.183273	-0.0914666	-0.242489	-0.340892
PRKG2	0.0344513	0.0289765	0.0518385	0.132822	0.219253	0.00436711	0.0810204	-0.0077366	0.00662239	0.1348	0.0360604	0.0517915	0.0630892	0.0399213	0.224617	0.30664	0.0768349	-0.00099136	0.147321	0.216977	0.021465	0.392543	0.00390155	0.0290793	0.0617925	0.253204	0.0836996	-0.00105788	0.0866497	0.0652025	0.147228	0.0674806	0.0654363	0.0516056	0.162832	0.0590887	0.0312666	0.448358	0.0885715	0.121834	0.0315086	0.12404	0.221056	0.198362	0.0944522	0.0629203	0.072737	0.109675	0.213965
PRTN3	-0.0982053	-0.116723	-0.122877	-0.213884	-0.242739	-0.0358334	-0.147271	-0.0329554	-0.04536	-0.19348	-0.0518849	-0.128463	-0.10672	-0.108716	-0.354739	-0.331947	-0.162078	-0.0415349	-0.142046	-0.24538	-0.0781985	-0.44212	-0.0417355	-0.10504	-0.0971	-0.397265	-0.199307	-0.0396777	-0.175628	-0.13195	-0.212245	-0.133376	-0.160258	-0.116556	-0.166967	-0.141186	-0.0934795	-0.414526	-0.16644	-0.160446	-0.0659873	-0.179121	-0.253692	-0.186156	-0.139991	-0.124054	-0.175714	-0.171797	-0.272466
SP1	-0.0588254	-0.29786	-0.126945	-0.193263	-0.282347	-0.0476545	-0.181331	-0.0537259	-0.0423519	-0.187734	-0.129149	-0.133439	-0.12806	-0.0989615	-0.315668	-0.383236	-0.138747	-0.0906388	-0.210052	-0.305739	-0.0919983	-0.378867	-0.0356131	-0.156718	-0.151691	-0.36837	-0.15006	-0.0582928	-0.164806	-0.264903	-0.229774	-0.148543	-0.135324	-0.143455	-0.252444	-0.113604	-0.0911795	-0.417178	-0.162456	-0.16941	-0.0853526	-0.199022	-0.315198	-0.280216	-0.137645	-0.114342	-0.150825	-0.175422	-0.314321
ADRA2C	0.076128	0.277578	0.13673	0.210381	0.332235	0.0587668	0.218119	0.0902919	0.0516621	0.228983	0.257222	0.134482	0.19519	0.114629	0.282006	0.3849	0.157727	0.169491	0.304221	0.344543	0.089848	0.395964	0.0490863	0.158256	0.227806	0.309406	0.126395	0.0800741	0.163465	0.283002	0.260965	0.179651	0.121309	0.173706	0.325712	0.1192	0.0968799	0.383425	0.178773	0.24798	0.168023	0.243763	0.359919	0.345684	0.206271	0.156975	0.125114	0.214129	0.347126
ITGB3	0.0538392	0.146223	0.0727443	0.14018	0.227395	0.0162465	0.100461	0.0144781	0.022145	0.13638	0.0640254	0.0816968	0.080272	0.060095	0.262394	0.332954	0.0900393	0.0381576	0.164347	0.235476	0.0567982	0.417213	0.0182073	0.0794975	0.0788839	0.299534	0.116302	0.0183478	0.105498	0.149546	0.159297	0.0804598	0.0957942	0.0714142	0.189834	0.0829076	0.0571304	0.466125	0.0992837	0.11968	0.0534633	0.13216	0.263285	0.229631	0.100506	0.0765254	0.108607	0.114918	0.251653
FUT10	-0.0255361	0.247791	-0.0139179	-0.128662	-0.194874	0.01262	-0.032641	0.035356	0.011754	-0.145195	-0.00896726	0.00535488	-0.0476186	-0.00821366	-0.168153	-0.190864	-0.0558633	0.0536151	-0.131876	-0.158517	0.0402012	-0.380488	0.0093047	0.0745662	-0.0424255	-0.166789	-0.0325714	0.0298609	-0.0534486	0.121197	-0.120645	-0.0453184	-0.0121807	-0.0134556	-0.111663	-0.0271371	0.0104644	-0.340073	-0.0719546	-0.1386	-0.0209616	-0.112961	-0.138893	-0.13227	-0.104666	-0.0512718	-0.00476658	-0.109449	-0.14096
PAM	-0.0128032	-0.475184	-0.0752538	0.0256729	0.0650696	-0.0750883	-0.0715064	-0.0993287	-0.0604836	0.0405831	-0.0704533	-0.0955668	-0.0221729	-0.0603736	0.0304718	0.0597458	-0.022833	-0.123421	0.0234106	0.0151629	-0.123457	0.253594	-0.0506718	-0.20758	-0.0728555	-0.00330011	-0.0556276	-0.0996456	-0.0477604	-0.29133	-0.00204232	-0.0578224	-0.073027	-0.0929392	-0.0199169	-0.0398128	-0.0802426	0.245832	-0.0297922	0.0569855	-0.0275007	-0.00474642	0.00333986	0.00052687	0.0376434	-0.0120465	-0.0910213	0.0024858	0.00350916
SND1	0.00585274	-0.211119	-0.0189407	0.0741762	0.138555	-0.0415332	-0.0109959	-0.0701484	-0.0314603	0.0771188	-0.0538515	-0.0241494	-0.00291408	-0.0177341	0.13872	0.195677	0.017328	-0.0908328	0.0724333	0.114681	-0.0507866	0.336915	-0.0297463	-0.0896742	-0.0270825	0.142424	0.0209014	-0.0610665	0.0159845	-0.113047	0.0655515	-0.00928061	-0.00072872	-0.0342751	0.064556	0.00645814	-0.0274466	0.383709	0.0194237	0.0642073	-0.0266815	0.0480932	0.108906	0.101987	0.0431718	0.00948584	-0.00327127	0.043301	0.101627
CD36	0.077133	0.243705	0.127023	0.207493	0.341452	0.0616549	0.215974	0.0905932	0.0526723	0.232634	0.294055	0.127952	0.210946	0.109428	0.257532	0.377689	0.149937	0.175157	0.337467	0.347545	0.0806827	0.38355	0.0511058	0.134219	0.236127	0.268597	0.109015	0.0791664	0.151455	0.267517	0.255981	0.172734	0.108992	0.164263	0.352634	0.115476	0.0933306	0.367405	0.170495	0.268009	0.186669	0.243912	0.369077	0.380858	0.223699	0.159072	0.106053	0.213804	0.342169
AURKB	-0.0893022	-0.146881	-0.124346	-0.212694	-0.264512	-0.0353908	-0.163171	-0.0391265	-0.0411971	-0.200515	-0.0914295	-0.127541	-0.125817	-0.1062	-0.341959	-0.345799	-0.158557	-0.0642762	-0.179319	-0.268878	-0.0766481	-0.430328	-0.0379146	-0.114875	-0.12145	-0.386536	-0.178241	-0.0423794	-0.172666	-0.162316	-0.223162	-0.141796	-0.147975	-0.126733	-0.202364	-0.133698	-0.0903842	-0.413607	-0.168829	-0.181029	-0.0856428	-0.192417	-0.279276	-0.22275	-0.155552	-0.130149	-0.159819	-0.180099	-0.292563
RPS6KA4	-0.0905555	-0.379523	-0.167737	-0.232799	-0.340853	-0.0812959	-0.249816	-0.111478	-0.0718594	-0.24192	-0.271081	-0.173956	-0.214131	-0.140713	-0.328554	-0.406737	-0.180829	-0.193293	-0.31019	-0.362	-0.126682	-0.389972	-0.0662216	-0.206806	-0.240396	-0.373307	-0.165514	-0.104285	-0.197358	-0.346001	-0.281653	-0.202699	-0.159973	-0.200289	-0.34204	-0.147204	-0.127965	-0.378283	-0.204982	-0.254832	-0.182154	-0.259487	-0.383403	-0.36243	-0.216791	-0.173941	-0.170847	-0.230631	-0.375217
TFRC	-0.137152	-0.478036	-0.214428	-0.277516	-0.37434	-0.114378	-0.338658	-0.173236	-0.101108	-0.298679	-0.396197	-0.234249	-0.3079	-0.200392	-0.330609	-0.401653	-0.248585	-0.295309	-0.379631	-0.397214	-0.166132	-0.352991	-0.0963073	-0.27778	-0.348017	-0.350139	-0.210231	-0.155181	-0.234641	-0.446303	-0.342496	-0.269682	-0.206619	-0.274775	-0.399742	-0.203516	-0.175956	-0.295001	-0.251226	-0.343371	-0.277347	-0.331253	-0.402672	-0.402346	-0.304163	-0.249907	-0.20815	-0.292958	-0.392932
SST	-0.0379046	-0.040446	-0.0576765	-0.147263	-0.254598	-0.0111691	-0.0869294	-0.00039015	-0.0115445	-0.153568	-0.0752885	-0.0532023	-0.0819293	-0.0408206	-0.219342	-0.316645	-0.0761712	-0.0158272	-0.196808	-0.247445	-0.0262348	-0.374994	-0.00891658	-0.0322148	-0.0793559	-0.238716	-0.0710267	-0.00559285	-0.0920728	-0.0810242	-0.160794	-0.0752764	-0.0604906	-0.0579594	-0.213545	-0.0604535	-0.0345112	-0.409613	-0.0969938	-0.144555	-0.0524968	-0.138221	-0.258774	-0.256719	-0.114674	-0.0707621	-0.0637692	-0.123502	-0.237479
MELK	0.0583697	0.137838	0.101989	0.177239	0.253671	0.0310181	0.163024	0.0319776	0.0272878	0.179612	0.101714	0.102644	0.121988	0.0891392	0.269993	0.350275	0.141087	0.0594007	0.173822	0.263488	0.0537219	0.391895	0.0237357	0.096938	0.13076	0.31604	0.129779	0.0350495	0.137296	0.152839	0.206606	0.130932	0.111158	0.119305	0.195357	0.0999253	0.067681	0.442692	0.143351	0.186076	0.0808437	0.182926	0.252043	0.211624	0.149862	0.118607	0.121406	0.163848	0.259566
ENG	0.0957515	0.285923	0.146059	0.234067	0.359284	0.0715181	0.236698	0.107346	0.0636949	0.25865	0.322868	0.148308	0.236582	0.127421	0.287986	0.387469	0.169068	0.203892	0.363292	0.365884	0.102399	0.38442	0.0613868	0.161319	0.261977	0.298357	0.130755	0.0933255	0.172717	0.305584	0.283619	0.192932	0.129358	0.185064	0.372492	0.135971	0.111677	0.341349	0.190547	0.288262	0.215423	0.269943	0.384492	0.395557	0.247935	0.1823	0.128196	0.237462	0.361777
CA12	0.00264539	-0.169021	-0.0183728	0.0691952	0.136392	-0.0430526	-0.0140098	-0.0689687	-0.0318638	0.0691128	-0.0559521	-0.0223262	-0.00742912	-0.0199128	0.153174	0.206076	0.0117872	-0.0883756	0.0737465	0.119135	-0.0442067	0.345943	-0.0306783	-0.0796552	-0.0302023	0.163317	0.0230055	-0.0602935	0.0173296	-0.0827812	0.064668	-0.0131418	0.00155395	-0.0359668	0.0715455	0.00483343	-0.0257111	0.383828	0.0160213	0.0529935	-0.0293286	0.0439872	0.124401	0.111727	0.0347908	0.00515672	0.00152629	0.0370057	0.115522
RNASEL	0.0350302	0.321579	0.0424915	-0.0594558	-0.160603	0.0349713	0.0217437	0.0723296	0.0434525	-0.0849839	0.0192621	0.0666833	0.00265523	0.0476672	-0.0584486	-0.159921	0.0114984	0.103317	-0.112843	-0.124175	0.0881654	-0.292483	0.0415065	0.139855	0.00376787	-0.0452463	0.0548997	0.0641952	0.0136445	0.184953	-0.0596605	0.011958	0.0596826	0.0435279	-0.0940757	0.0409124	0.06181	-0.323521	-0.00957528	-0.0913544	0.0271606	-0.0560543	-0.0955035	-0.128307	-0.0490366	0.00770125	0.0707545	-0.0497576	-0.0794156
FGR	0.0008121	0.344343	0.0635376	0.0234488	0.056059	0.058511	0.13328	0.125357	0.0366655	0.0563824	0.262132	0.0537189	0.125615	0.0582901	-0.0691545	-0.0213387	0.0493121	0.211601	0.146414	0.0861618	0.0489415	-0.171364	0.036998	0.135277	0.207202	-0.0820797	-0.0285465	0.0978464	0.0349467	0.276304	0.0838425	0.107592	0.00305239	0.129191	0.149502	0.0143726	0.0453455	-0.231728	0.0594588	0.0970606	0.143652	0.107256	0.0616849	0.113272	0.0821546	0.0779071	-0.0102536	0.0822994	0.0515255
GABRA1	0.0874474	0.37823	0.133614	0.176763	0.242019	0.0437954	0.164736	0.0647236	0.0535654	0.159185	0.107788	0.150864	0.118854	0.110598	0.337074	0.382126	0.137911	0.111244	0.174858	0.274314	0.120834	0.397748	0.047581	0.188422	0.129952	0.394046	0.186014	0.0654744	0.166015	0.311667	0.206518	0.136217	0.162511	0.138676	0.224192	0.135876	0.111285	0.43917	0.150582	0.130362	0.0892579	0.171255	0.321487	0.25321	0.119803	0.114325	0.182393	0.150887	0.319414
ACOT2	-0.0789962	-0.0469454	-0.0914118	-0.198532	-0.291979	-0.0247912	-0.151363	-0.0405816	-0.028976	-0.213868	-0.183242	-0.0886934	-0.164766	-0.0818427	-0.278142	-0.317611	-0.130016	-0.0970856	-0.263679	-0.276234	-0.0418563	-0.431737	-0.0302448	-0.0561105	-0.153373	-0.286089	-0.107651	-0.0325964	-0.127867	-0.119432	-0.216583	-0.124607	-0.0916443	-0.104911	-0.256954	-0.103089	-0.063919	-0.358284	-0.140734	-0.232106	-0.143877	-0.199833	-0.293974	-0.282308	-0.200146	-0.139104	-0.0879736	-0.181449	-0.286724
L3MBTL3	0.120526	0.403112	0.19262	0.260532	0.361132	0.0951217	0.296187	0.149913	0.0864494	0.281266	0.345912	0.19376	0.270199	0.171904	0.329003	0.391328	0.221972	0.257656	0.345616	0.379879	0.136333	0.390225	0.0846758	0.23084	0.308014	0.354864	0.179266	0.131261	0.21672	0.384668	0.317831	0.246332	0.173676	0.244757	0.366847	0.173803	0.146471	0.303141	0.236505	0.31582	0.244343	0.304902	0.398744	0.364459	0.274775	0.222475	0.17684	0.273976	0.398357
FN1	0.137583	0.607914	0.186669	0.124008	0.0421122	0.110745	0.235854	0.182039	0.112395	0.101863	0.216849	0.221723	0.186333	0.184926	0.176912	0.0635441	0.188347	0.268715	0.0681999	0.0965597	0.197901	-0.0748616	0.108159	0.315096	0.209169	0.20666	0.218708	0.163673	0.176751	0.445982	0.155081	0.189483	0.209639	0.221274	0.103425	0.187122	0.178879	-0.180843	0.162003	0.116503	0.184967	0.149529	0.124256	0.0520038	0.138707	0.171979	0.22512	0.138537	0.157076
MAP4K5	0.0354068	0.106301	0.0735423	0.165956	0.283426	0.0260311	0.152712	0.0324265	0.0166539	0.187821	0.182934	0.06914	0.138888	0.0626347	0.204991	0.338074	0.109118	0.0769571	0.254493	0.286227	0.0213905	0.344828	0.015118	0.0525483	0.167224	0.220232	0.0687284	0.0297244	0.10353	0.150603	0.206795	0.118926	0.0615371	0.104567	0.264355	0.0678136	0.0423808	0.394565	0.122137	0.210062	0.105533	0.193911	0.267693	0.293187	0.162936	0.108207	0.0565695	0.165488	0.247737
SCN11A	-0.0322806	-0.0857817	-0.0682746	-0.129217	-0.186194	-0.0107599	-0.0865403	0.00602103	-0.0118967	-0.117633	0.0206334	-0.0681086	-0.0384745	-0.0506376	-0.248488	-0.302739	-0.0886848	0.0168713	-0.0794652	-0.196785	-0.0384978	-0.371244	-0.00707974	-0.0635237	-0.0427989	-0.304358	-0.111143	-0.00617664	-0.105163	-0.0836677	-0.142316	-0.0766208	-0.0884344	-0.0652043	-0.110138	-0.06686	-0.0417243	-0.446935	-0.0997619	-0.0870708	0.00129625	-0.113109	-0.190612	-0.133378	-0.0639418	-0.0554112	-0.106392	-0.102921	-0.203401
GSTM2	-0.00118485	-0.0770766	0.0131591	0.103828	0.240908	-0.0195502	0.0887137	-0.0116316	-0.0219672	0.137173	0.171579	0.00112291	0.104209	0.00801038	0.10639	0.270515	0.0469615	0.0436972	0.238779	0.227266	-0.0437222	0.290326	-0.0194289	-0.0410533	0.114335	0.101748	-0.0156365	-0.0193946	0.0335534	0.0347274	0.141017	0.0574109	-0.0126003	0.0393164	0.227117	0.0081191	-0.0123395	0.340025	0.0586727	0.176758	0.0874001	0.135153	0.2154	0.264725	0.131446	0.0655458	-0.0283978	0.109176	0.183684
HDAC9	0.094308	0.0274917	0.0894365	0.188979	0.28441	0.0171276	0.144684	0.0502668	0.0287675	0.208083	0.228337	0.0854918	0.183816	0.0817569	0.264514	0.303882	0.124196	0.130245	0.282256	0.263922	0.0433549	0.446506	0.0345154	0.0530112	0.156701	0.26127	0.0989126	0.0328733	0.120255	0.116457	0.20409	0.119764	0.0854631	0.100638	0.264036	0.106226	0.0650084	0.357289	0.134062	0.242616	0.179756	0.190833	0.31322	0.288514	0.216966	0.146501	0.0787235	0.175602	0.299969
KCNJ1	-0.0611811	-0.239535	-0.126825	-0.20555	-0.310873	-0.0626875	-0.189676	-0.0647564	-0.050617	-0.213885	-0.162753	-0.128872	-0.147936	-0.103172	-0.287799	-0.373208	-0.145012	-0.101694	-0.253307	-0.321183	-0.0869742	-0.392899	-0.0432373	-0.137947	-0.177097	-0.324924	-0.134864	-0.0681737	-0.161602	-0.230253	-0.24151	-0.158754	-0.125464	-0.14857	-0.282773	-0.111153	-0.0914405	-0.418411	-0.170231	-0.20683	-0.106667	-0.219833	-0.319805	-0.310324	-0.165842	-0.127862	-0.136145	-0.196077	-0.311703
BMPR1A	-0.0146948	-0.219197	-0.011228	0.0924419	0.202983	-0.0238805	0.0446221	-0.0390893	-0.031131	0.12508	0.100916	-0.0381588	0.0686204	-0.0144077	0.0739858	0.212999	0.0330465	-0.0199406	0.183708	0.175632	-0.0730042	0.268762	-0.0280215	-0.0999472	0.0674291	0.0663165	-0.039275	-0.0400033	0.0153652	-0.0913122	0.107209	0.0335083	-0.0406133	0.00463493	0.161798	-0.0156031	-0.0401159	0.340346	0.0457327	0.165796	0.0499171	0.106358	0.147954	0.191308	0.116221	0.0460964	-0.0548434	0.0933509	0.126927
BRD7	0.0505899	0.0767613	0.070184	0.154865	0.253504	0.0182405	0.11399	0.0145138	0.0191338	0.161868	0.0985352	0.0738467	0.10125	0.0591077	0.236674	0.325944	0.0976816	0.0402417	0.199891	0.251685	0.0380262	0.39111	0.0165619	0.0537336	0.103411	0.256522	0.0971341	0.0173542	0.103574	0.114126	0.175526	0.0918888	0.0815702	0.0772416	0.216073	0.0784669	0.0491791	0.43023	0.108454	0.160838	0.0707237	0.15453	0.262303	0.254017	0.130176	0.0885033	0.0866238	0.136275	0.245938
IKBKB	0.0215118	0.312499	0.0330633	-0.0589916	-0.123902	0.0321202	0.0519718	0.0755508	0.0335215	-0.0678828	0.115894	0.0547187	0.0442251	0.041892	-0.100216	-0.126332	0.0121168	0.133226	-0.0384062	-0.0858165	0.0640092	-0.327019	0.0330972	0.115478	0.0530315	-0.101541	0.0193985	0.0605868	1.552e-05	0.204965	-0.0391941	0.0214873	0.0334087	0.0509449	-0.0268534	0.0275805	0.0483138	-0.324583	-0.0109884	-0.0346382	0.0678801	-0.0290118	-0.0630391	-0.057099	-0.0091963	0.0237425	0.0331729	-0.0333764	-0.0640928
PXN	-0.0498225	-0.188798	-0.100177	-0.182952	-0.281615	-0.0425792	-0.157482	-0.0422864	-0.0344669	-0.189165	-0.117379	-0.103911	-0.117202	-0.0841051	-0.269803	-0.357017	-0.127232	-0.0672846	-0.218616	-0.291272	-0.0648626	-0.377593	-0.0286581	-0.107934	-0.148603	-0.309651	-0.123632	-0.0460657	-0.136337	-0.190478	-0.218029	-0.12994	-0.108152	-0.119835	-0.243274	-0.0937964	-0.0709979	-0.417963	-0.140994	-0.176245	-0.076853	-0.194845	-0.274715	-0.272564	-0.138825	-0.107814	-0.11971	-0.168956	-0.266018
CHEK1	-0.0696769	-0.197981	-0.103943	-0.173893	-0.244292	-0.0272685	-0.127405	-0.0205868	-0.0346637	-0.156539	-0.0478711	-0.119639	-0.0871392	-0.0821163	-0.313425	-0.346057	-0.117137	-0.033454	-0.159221	-0.256481	-0.0810836	-0.387429	-0.0294517	-0.115898	-0.0819068	-0.350192	-0.161358	-0.0307138	-0.145151	-0.186873	-0.187554	-0.106197	-0.137431	-0.0972307	-0.200727	-0.115783	-0.0826232	-0.411489	-0.13242	-0.122918	-0.0453778	-0.151431	-0.28614	-0.239361	-0.105166	-0.0872174	-0.153465	-0.137238	-0.282341
NPFFR2	-0.0367951	-0.0727575	-0.0698375	-0.153335	-0.239643	-0.0156063	-0.107749	-0.00500055	-0.0139512	-0.153891	-0.0622722	-0.0698989	-0.0795919	-0.0535808	-0.245704	-0.318206	-0.0945461	-0.016988	-0.167881	-0.241384	-0.0329591	-0.377684	-0.00986191	-0.0514862	-0.0884027	-0.275607	-0.0981622	-0.011871	-0.107983	-0.103069	-0.173032	-0.0898441	-0.0809302	-0.0749314	-0.189007	-0.0706637	-0.043539	-0.420311	-0.109816	-0.138942	-0.0431443	-0.148509	-0.2385	-0.222849	-0.10732	-0.0766168	-0.0886397	-0.130968	-0.231915
PRKCA	-0.00063232	-0.433552	-0.0496767	0.0627938	0.11718	-0.0499922	-0.0262438	-0.0728918	-0.0449428	0.088206	-0.0108309	-0.0715568	0.0191831	-0.0353787	0.0475424	0.093575	0.0114325	-0.0907813	0.0888853	0.0668599	-0.105092	0.263718	-0.037262	-0.173621	-0.00843249	0.0172054	-0.0374645	-0.0729304	-0.0209032	-0.249264	0.0468165	-0.017393	-0.0540251	-0.0525406	0.0414287	-0.0213167	-0.0613313	0.245243	0.00388731	0.116783	0.00764081	0.0492573	0.0362929	0.0596788	0.0852989	0.0228379	-0.072888	0.0490023	0.0313519
NRP1	-0.00995535	0.12704	-0.00200115	-0.0165431	-0.0463901	-0.0326268	-0.0701655	-0.0724332	-0.0151864	-0.0703325	-0.278625	0.015204	-0.142518	-0.0171948	0.157567	0.142228	-0.0202375	-0.145995	-0.175001	-0.0110548	0.0293697	0.171293	-0.0240297	0.0391083	-0.145984	0.233002	0.094374	-0.044699	0.0239239	0.0349172	-0.0321654	-0.0504841	0.0604681	-0.0449273	-0.112487	0.0122451	0.00334225	0.330623	-0.0188452	-0.166641	-0.173093	-0.0723723	0.0115862	-0.082603	-0.142943	-0.0768246	0.0931826	-0.0666859	0.0301702
PLA2G3	-0.031993	0.106546	-0.0709537	-0.19529	-0.324293	-0.0566488	-0.129208	-0.0391781	-0.0308923	-0.237814	-0.158238	-0.0480839	-0.136795	-0.0567805	-0.1789	-0.237744	-0.104333	-0.0454906	-0.290722	-0.284628	-0.0115545	-0.38736	-0.0283864	-0.00669767	-0.171872	-0.173919	-0.0338853	-0.0415045	-0.103369	0.00056333	-0.214073	-0.128811	-0.0366494	-0.0995662	-0.271437	-0.0512685	-0.0347841	-0.292184	-0.140276	-0.245663	-0.104901	-0.217283	-0.240051	-0.293793	-0.188238	-0.110841	-0.0298188	-0.200631	-0.225312
SRR	0.0603739	0.203978	0.104788	0.191219	0.313423	0.0418408	0.174186	0.0651017	0.036201	0.211645	0.203788	0.103737	0.158467	0.0880546	0.249713	0.360172	0.129268	0.121935	0.282692	0.319955	0.0608577	0.376184	0.0345059	0.109563	0.198213	0.264077	0.103686	0.0574104	0.132851	0.226075	0.235826	0.147166	0.0955687	0.137543	0.300703	0.0969144	0.0726129	0.378745	0.148694	0.215025	0.130448	0.220163	0.318817	0.327988	0.176052	0.127786	0.0967294	0.190341	0.298428
NEU3	-0.0163874	0.0717003	-0.0185247	-0.0989153	-0.153736	0.0135078	-0.0138348	0.0436918	0.00749225	-0.0883694	0.0646652	-0.0161908	0.00472645	-0.00742456	-0.202864	-0.241171	-0.0388404	0.0716466	-0.0638276	-0.145117	0.00079569	-0.343929	0.0105319	0.0180053	0.0153249	-0.239911	-0.0682894	0.0297878	-0.0585915	0.0310683	-0.0930142	-0.0182755	-0.0440921	0.00051357	-0.0763993	-0.0309935	-0.00520067	-0.394882	-0.0507279	-0.0501948	0.0347022	-0.066074	-0.139639	-0.113653	-0.0319315	-0.0156579	-0.0566855	-0.0603066	-0.139063
ENPP7	-0.0373161	0.117477	-0.0362425	-0.135914	-0.188167	0.00562815	-0.0580338	0.0259322	0.0016887	-0.137559	0.00780427	-0.0302582	-0.0472293	-0.0312407	-0.213706	-0.240713	-0.07947	0.0417323	-0.108344	-0.170607	0.00780231	-0.37645	0.00203163	0.022259	-0.0412913	-0.229223	-0.0807164	0.0177595	-0.0772744	0.0360956	-0.134447	-0.0569765	-0.0539217	-0.0327153	-0.107946	-0.0545573	-0.0147977	-0.37395	-0.0835716	-0.121828	-0.0132348	-0.115616	-0.154106	-0.131348	-0.0946541	-0.0610615	-0.0558549	-0.108181	-0.160237
EIF4B	0.00052238	-0.136162	-0.00854855	0.0666896	0.119571	-0.0337201	-0.0123996	-0.0701372	-0.0267146	0.0596535	-0.0941381	-0.0122833	-0.0245816	-0.0133593	0.156263	0.205434	0.0182235	-0.103424	0.0358554	0.10837	-0.0285095	0.32475	-0.0287265	-0.0561047	-0.0429692	0.185953	0.0381673	-0.0548233	0.0270695	-0.0782558	0.060038	-0.00877133	0.0156884	-0.0285698	0.0411722	0.00828197	-0.0186889	0.397337	0.0212921	0.0329773	-0.0528718	0.0366349	0.100658	0.0771448	0.0162204	-0.00029527	0.0243801	0.0322597	0.100225
FXN	-0.0109705	-0.118452	-0.0176177	0.0553699	0.0968887	-0.044307	-0.0271215	-0.0922289	-0.0367375	0.0440552	-0.14826	-0.0221206	-0.0538748	-0.0209766	0.154241	0.193514	0.0127391	-0.143095	0.00722851	0.0914117	-0.0353817	0.306037	-0.0407827	-0.0594896	-0.0644929	0.193652	0.0395786	-0.0714678	0.0220963	-0.0768571	0.0507094	-0.0206563	0.0132558	-0.0403545	0.0167595	-0.00101943	-0.027602	0.389782	0.0113999	0.00841	-0.0904495	0.0245841	0.0799033	0.0520211	-0.00770068	-0.0128222	0.0252698	0.0188825	0.0829511
PPIF	0.0483004	-0.00336026	0.0479923	0.136247	0.244452	0.00749479	0.0958795	0.00696579	0.00961999	0.152133	0.120795	0.0511338	0.107605	0.0442647	0.195928	0.293842	0.0810035	0.0401672	0.214225	0.233159	0.0154923	0.387466	0.0104412	0.0151257	0.0981767	0.197644	0.0661321	0.0055079	0.076079	0.0674797	0.153117	0.0733593	0.0543734	0.055729	0.217064	0.0643288	0.0328863	0.416993	0.0874371	0.171668	0.0853943	0.139394	0.252595	0.257366	0.141248	0.084176	0.0522341	0.123225	0.227899
RPTOR	0.0231747	0.243472	0.0615435	-0.0111415	-0.0781299	0.0623596	0.0910068	0.100725	0.0474318	-0.00749744	0.110074	0.0673826	0.0661224	0.0658433	-0.0852579	-0.146476	0.0540445	0.133488	-0.0281405	-0.0538362	0.0640856	-0.27327	0.0462138	0.127471	0.101075	-0.0892242	0.0255497	0.0885791	0.0331382	0.155461	0.00706228	0.0745704	0.0412589	0.0965885	-0.0221466	0.0377179	0.0573251	-0.334724	0.040946	0.0218634	0.0749213	0.0273629	-0.0756047	-0.0749684	0.0289902	0.0526506	0.0399935	0.0277267	-0.0543714
VWF	-0.0480235	-0.170165	-0.0928707	-0.165627	-0.249945	-0.0313698	-0.137286	-0.0283276	-0.0280386	-0.163627	-0.0829068	-0.0961637	-0.0973259	-0.075229	-0.270451	-0.344528	-0.115307	-0.0478654	-0.17317	-0.262127	-0.0596397	-0.38095	-0.0228744	-0.0984712	-0.112694	-0.314754	-0.121362	-0.0340635	-0.129069	-0.167711	-0.192646	-0.113246	-0.104534	-0.103551	-0.203109	-0.0887649	-0.0646515	-0.427368	-0.129001	-0.148418	-0.0592929	-0.166071	-0.259618	-0.231802	-0.117825	-0.0934198	-0.116934	-0.14622	-0.257787
HSP90B1	0.041295	-0.0242662	0.0588322	0.143491	0.194469	0.00873126	0.0993456	-0.00670487	0.00765404	0.143323	-0.00094036	0.0590708	0.0648818	0.0554543	0.226491	0.277232	0.1076	-0.0186072	0.0958523	0.190353	0.0149365	0.374503	0.00555629	0.0248613	0.0614222	0.259885	0.101928	0.00170753	0.0961074	0.0215036	0.154286	0.0822343	0.0778122	0.0641377	0.10432	0.0711473	0.0341835	0.416985	0.102014	0.138216	0.0222877	0.132887	0.159561	0.118287	0.107007	0.0801211	0.0858353	0.121839	0.176671
HNRNPC	0.0171525	-0.00453516	0.0352465	0.113863	0.198024	-0.00530239	0.059482	-0.025036	-0.00268359	0.114516	0.00365597	0.0354354	0.0353501	0.0232667	0.200516	0.275083	0.0579997	-0.0315936	0.12792	0.192825	0.00404571	0.355697	-0.00547712	0.00536497	0.038393	0.224642	0.0704598	-0.014955	0.0705782	0.0351524	0.124965	0.0481856	0.0513873	0.0313576	0.144207	0.0420536	0.016584	0.419464	0.071211	0.0950134	-0.00040897	0.102567	0.19438	0.181979	0.0662501	0.0390551	0.0583685	0.089663	0.185312
SDC1	0.0371374	0.101566	0.0647532	0.140435	0.260363	0.0176382	0.110448	0.0192636	0.016314	0.15285	0.142876	0.0652214	0.108849	0.0464967	0.21692	0.325184	0.0757992	0.0620859	0.22975	0.259076	0.0358629	0.371766	0.0145171	0.052227	0.108792	0.230432	0.067951	0.0185131	0.0919765	0.135048	0.165553	0.086363	0.0621371	0.0731299	0.24745	0.0626325	0.0422686	0.405568	0.100402	0.160763	0.0853536	0.14682	0.295352	0.290746	0.128483	0.0777658	0.0651475	0.128654	0.26961
FURIN	-0.061071	-0.160513	-0.1037	-0.183164	-0.267027	-0.036318	-0.155469	-0.0392057	-0.0334802	-0.185432	-0.114963	-0.104792	-0.123148	-0.0853277	-0.281019	-0.344364	-0.129616	-0.0676941	-0.198151	-0.274373	-0.062116	-0.395661	-0.0299794	-0.101061	-0.134338	-0.317962	-0.126401	-0.0416526	-0.139944	-0.170079	-0.209396	-0.13023	-0.109956	-0.11807	-0.221712	-0.10136	-0.0716296	-0.40891	-0.145415	-0.179301	-0.0853591	-0.185433	-0.276278	-0.245125	-0.146423	-0.111798	-0.118309	-0.166931	-0.277651
PTPN18	0.0369618	0.186437	0.0792239	0.136912	0.2304	0.027439	0.113245	0.0212163	0.0244396	0.134776	0.069157	0.0812224	0.0767443	0.0604783	0.237574	0.341277	0.0906925	0.0401835	0.160516	0.247136	0.0578039	0.362848	0.0184229	0.090587	0.0919304	0.285222	0.100986	0.027561	0.109347	0.168987	0.164363	0.0926182	0.0884939	0.0856038	0.196398	0.0717369	0.0553537	0.452756	0.106784	0.118094	0.043889	0.138571	0.257224	0.232602	0.0912436	0.0724354	0.102484	0.119752	0.245101
FABP2	-0.0522383	-0.0767194	-0.0817591	-0.176673	-0.258278	-0.0238859	-0.115961	-0.0203494	-0.0236951	-0.178435	-0.0722635	-0.0797707	-0.0940031	-0.0637789	-0.266547	-0.318656	-0.105936	-0.0328898	-0.18573	-0.254788	-0.0421014	-0.391284	-0.0209428	-0.0592657	-0.104559	-0.287106	-0.108202	-0.0240653	-0.122067	-0.110235	-0.19083	-0.104823	-0.0901123	-0.0874259	-0.203927	-0.0850759	-0.0538001	-0.387974	-0.127362	-0.15551	-0.0582495	-0.166968	-0.255291	-0.232122	-0.12538	-0.0898433	-0.0960559	-0.151834	-0.251712
ADCY1	-0.0830268	-0.0900861	-0.0803634	-0.135172	-0.13219	-0.00877215	-0.0705441	0.00340698	-0.0272271	-0.103209	0.0738901	-0.0983212	-0.0331757	-0.0729644	-0.303575	-0.256831	-0.107394	0.0191205	-0.0225636	-0.138542	-0.0732792	-0.385909	-0.0234892	-0.0857982	-0.00219189	-0.357863	-0.181106	-0.00827278	-0.121872	-0.0790322	-0.123708	-0.0643526	-0.139501	-0.0551403	-0.046002	-0.113229	-0.071021	-0.394725	-0.0980745	-0.0584217	-0.00091386	-0.0872839	-0.161855	-0.0641097	-0.0620301	-0.0687841	-0.163635	-0.0863489	-0.188859
FKBP1A	-0.0667981	0.0383327	-0.0924422	-0.206475	-0.243964	-0.0243648	-0.0893993	-0.00705755	-0.0304939	-0.192545	0.0102187	-0.0808838	-0.0612786	-0.0604874	-0.308247	-0.242535	-0.109004	0.0193275	-0.134574	-0.217752	-0.0322873	-0.396188	-0.0308108	-0.0298838	-0.056362	-0.31033	-0.13773	-0.0195273	-0.150143	-0.00986021	-0.176324	-0.10818	-0.105539	-0.0773453	-0.155851	-0.101619	-0.0540683	-0.324436	-0.157777	-0.132332	-0.0140305	-0.152212	-0.233727	-0.177937	-0.105349	-0.0694256	-0.111696	-0.162891	-0.252372
CASP2	0.0891391	0.293783	0.127937	0.200667	0.296341	0.0538574	0.193928	0.0754888	0.0550241	0.204768	0.191229	0.14215	0.16784	0.114635	0.305063	0.387662	0.153363	0.134834	0.255755	0.312992	0.0987584	0.396959	0.0513754	0.152999	0.183614	0.336669	0.157926	0.0711216	0.15834	0.277927	0.238124	0.15401	0.142177	0.149201	0.28497	0.133153	0.104431	0.406648	0.160593	0.209253	0.136297	0.213737	0.337123	0.313266	0.180705	0.143645	0.150792	0.187274	0.323222
HES1	0.0728206	0.390282	0.120837	0.0682313	0.0217413	0.0865927	0.182022	0.142801	0.0753995	0.0723633	0.260503	0.128098	0.167612	0.118315	0.0352387	-0.0311522	0.119138	0.231119	0.0997888	0.0541146	0.111403	-0.163767	0.0744072	0.190834	0.189116	0.0413274	0.0820142	0.121843	0.102903	0.299684	0.0982702	0.141433	0.0970806	0.161646	0.106306	0.0980419	0.106335	-0.280199	0.110338	0.127307	0.178184	0.111685	0.0750104	0.0565872	0.128698	0.131118	0.0951328	0.10449	0.0927698
BAZ2A	-0.0080207	0.445594	0.0463913	-0.0573789	-0.0796669	0.0498142	0.0502411	0.0866719	0.0406571	-0.0709682	0.0780404	0.0647468	0.00980547	0.0352809	-0.064732	-0.0553631	-0.00683388	0.127404	-0.0329528	-0.024994	0.0894552	-0.272225	0.0349968	0.165031	0.0527053	-0.0442628	0.0148093	0.0784769	0.0145218	0.281432	-0.0252594	0.0305886	0.036671	0.06596	0.0147622	0.0128164	0.0540814	-0.224086	4.958e-05	-0.0798382	0.0236959	-0.0234481	0.00128309	-0.00085437	-0.059321	-0.00994333	0.0487056	-0.0317334	-0.00645276
DGAT2	0.00989156	-0.0517911	0.0194061	0.0938001	0.182298	-0.0161828	0.0526999	-0.0365262	-0.014591	0.0995264	0.0219398	0.0180999	0.0401396	0.0130921	0.159379	0.271027	0.0495946	-0.0347167	0.123302	0.178734	-0.0127921	0.325379	-0.0163321	-0.0164493	0.0342118	0.185259	0.0441222	-0.0276715	0.0494002	0.00813652	0.109043	0.0356707	0.0303409	0.0189873	0.132516	0.0273989	0.00208418	0.428292	0.0534084	0.104106	0.00966934	0.0899132	0.172933	0.170883	0.0736579	0.0385294	0.0344006	0.0757508	0.159336
RHOB	0.0483325	0.00681272	0.0646922	0.149801	0.245945	0.010044	0.110145	0.0132689	0.0120089	0.161023	0.125985	0.0596281	0.112539	0.051397	0.220566	0.300615	0.0912345	0.0512667	0.202543	0.236048	0.0212447	0.382531	0.0125316	0.0290212	0.10064	0.234258	0.0755719	0.0105734	0.0960158	0.0727351	0.16701	0.0895979	0.0633186	0.0715606	0.205209	0.068969	0.038116	0.396101	0.106505	0.174307	0.0904956	0.149332	0.25481	0.234625	0.142241	0.0915389	0.0624653	0.135097	0.245364
KCNJ2	-0.037904	0.0562754	-0.0264145	-0.1013	-0.145944	0.0165666	-0.0239426	0.0439241	0.00324571	-0.0863304	0.0619914	-0.0346128	-0.00859031	-0.0180013	-0.210496	-0.240878	-0.0498571	0.0681096	-0.0599491	-0.138104	-0.00705515	-0.335908	0.00488282	0.00931962	0.0166097	-0.230029	-0.0951667	0.0293394	-0.0644942	0.0154098	-0.0897322	-0.0222275	-0.0649426	-0.00420487	-0.0783216	-0.0559671	-0.0173421	-0.393097	-0.0553216	-0.0570412	0.0259744	-0.0622252	-0.157772	-0.116447	-0.0445148	-0.0241254	-0.0737643	-0.0603445	-0.155704
NLK	-0.124047	-0.205346	-0.167884	-0.260039	-0.278455	-0.0643293	-0.224836	-0.0753256	-0.0654966	-0.246557	-0.133584	-0.171165	-0.173761	-0.152281	-0.388637	-0.345963	-0.220793	-0.104956	-0.19129	-0.288051	-0.102	-0.42868	-0.0616555	-0.156153	-0.184565	-0.44147	-0.23799	-0.076197	-0.22202	-0.212097	-0.273268	-0.19904	-0.196278	-0.184048	-0.212511	-0.179872	-0.124037	-0.365846	-0.221329	-0.234865	-0.125553	-0.246535	-0.276238	-0.212777	-0.206002	-0.18227	-0.207861	-0.233239	-0.306789
CHRNA9	0.0536865	0.189807	0.0920721	0.165493	0.269839	0.033758	0.153236	0.0407832	0.0296598	0.174831	0.152	0.0957299	0.130952	0.0778338	0.240527	0.353116	0.116259	0.0850666	0.223871	0.281012	0.0582443	0.366961	0.0260633	0.0982211	0.145765	0.271546	0.104609	0.0404129	0.120876	0.194097	0.200935	0.120611	0.0942497	0.111708	0.247082	0.089522	0.0655026	0.425013	0.128116	0.182419	0.0991629	0.180437	0.285741	0.277642	0.148344	0.108495	0.0997202	0.156403	0.27085
RXRA	-0.0435823	0.0841311	-0.0269304	-0.102341	-0.125972	0.0187054	-0.0233449	0.0414763	0.00295441	-0.08375	0.0704403	-0.0331515	-0.00791821	-0.0244015	-0.220885	-0.220392	-0.0599451	0.063913	-0.0346132	-0.116239	-0.0032175	-0.353275	0.0032245	0.015934	0.0261474	-0.24869	-0.102361	0.0305202	-0.0674187	0.0373684	-0.0863437	-0.0210692	-0.0681888	-0.00219355	-0.0446739	-0.0587655	-0.0183623	-0.380721	-0.0559408	-0.0548245	0.0211399	-0.0581463	-0.128063	-0.0736862	-0.0455125	-0.0330953	-0.0772274	-0.0582712	-0.138261
CTSZ	-0.0918645	-0.127532	-0.107593	-0.202995	-0.266673	-0.0318793	-0.149022	-0.0380946	-0.0391527	-0.198889	-0.120997	-0.114369	-0.134848	-0.0970306	-0.312176	-0.335095	-0.144048	-0.0735383	-0.209735	-0.265836	-0.0717517	-0.422251	-0.0364781	-0.0943023	-0.128453	-0.3405	-0.159433	-0.0380499	-0.150991	-0.157559	-0.214871	-0.126369	-0.132211	-0.110927	-0.22317	-0.126068	-0.0839205	-0.392755	-0.148888	-0.188697	-0.103611	-0.18865	-0.280562	-0.251916	-0.165988	-0.130892	-0.140124	-0.172433	-0.278702
BMP6	0.0283688	0.231966	0.0675345	0.106216	0.172434	0.0155398	0.0828498	0.0033284	0.0182902	0.086951	-0.0115393	0.0805994	0.0254461	0.050953	0.242484	0.318407	0.0730013	0.00711668	0.0870942	0.19948	0.0640229	0.328522	0.00903882	0.100686	0.039115	0.304247	0.119197	0.0149837	0.0985753	0.179722	0.126882	0.0622008	0.098671	0.061442	0.135679	0.0680751	0.0533759	0.445329	0.0812315	0.0470867	-0.0111086	0.0932531	0.214792	0.174783	0.0324863	0.0404729	0.119836	0.0767833	0.209203
FOS	-0.00450906	0.281192	0.0731181	0.115097	0.241124	0.0247074	0.122654	0.0341089	0.0108064	0.127623	0.134585	0.0651474	0.0863285	0.0404028	0.175715	0.33118	0.0606508	0.0727048	0.198193	0.266279	0.0450853	0.276904	0.0064417	0.109086	0.129258	0.223137	0.0413468	0.0353484	0.092324	0.225126	0.163992	0.100822	0.0474	0.0997056	0.238348	0.0355279	0.0370881	0.409384	0.100899	0.119185	0.0571883	0.145807	0.27065	0.270861	0.082597	0.0540197	0.0563473	0.120292	0.248631
G6PD	-0.0453563	-0.126791	-0.0908334	-0.166703	-0.232598	-0.0299521	-0.13324	-0.0185422	-0.0253529	-0.159828	-0.0385998	-0.0943462	-0.0794428	-0.0768766	-0.269469	-0.328024	-0.122995	-0.0215636	-0.132778	-0.243962	-0.0534162	-0.371306	-0.0187317	-0.0897647	-0.0954942	-0.314389	-0.130788	-0.0284792	-0.130814	-0.133482	-0.188297	-0.111245	-0.109632	-0.0999289	-0.164334	-0.088458	-0.06209	-0.417366	-0.129917	-0.137242	-0.0345734	-0.160521	-0.221437	-0.187279	-0.105769	-0.0895009	-0.124999	-0.143391	-0.22917
ULK1	0.0260613	-0.0860238	0.0526656	0.148884	0.253706	0.0126203	0.124216	0.0133039	0.00293096	0.177983	0.162221	0.0331208	0.127814	0.0435738	0.160326	0.266675	0.0955805	0.0515614	0.224214	0.234716	-0.0133343	0.333939	0.00442469	-0.00795092	0.134651	0.167214	0.0310309	0.00850563	0.0807311	0.0167144	0.174711	0.100584	0.0272351	0.0778209	0.209082	0.042996	0.0156985	0.335064	0.10847	0.218045	0.102795	0.169486	0.21219	0.224445	0.167355	0.101629	0.0189363	0.152306	0.206303
ITGA2	-0.0615717	0.368665	0.0170629	0.0224264	0.187125	0.018466	0.0660941	0.0134505	-0.00310579	0.0348038	0.111047	0.0301236	0.0218446	-0.00854625	0.0599427	0.309001	-0.0209997	0.047648	0.178844	0.231857	0.038062	0.115167	-0.0133174	0.0958109	0.0832833	0.101439	-0.0242839	0.0202356	0.0176007	0.27491	0.0913093	0.0283896	5.387e-05	0.0422999	0.239444	-0.024557	0.0098445	0.352072	0.0147881	0.0222056	-0.00021778	0.0715749	0.235076	0.30278	-0.00901684	-0.0215455	0.0137849	0.0323063	0.173112
ERN1	-0.0484447	-0.120679	-0.107322	-0.206104	-0.348276	-0.0726691	-0.218501	-0.0927108	-0.0464797	-0.254912	-0.319234	-0.0970893	-0.221182	-0.0961383	-0.162875	-0.294917	-0.141937	-0.165898	-0.36544	-0.335698	-0.0477282	-0.279314	-0.0440466	-0.091775	-0.268024	-0.152625	-0.0501574	-0.081295	-0.125637	-0.184259	-0.261454	-0.177245	-0.0635305	-0.163127	-0.353206	-0.0814264	-0.0696327	-0.23185	-0.164243	-0.30459	-0.195804	-0.265651	-0.292189	-0.367311	-0.243757	-0.162313	-0.0510647	-0.231009	-0.265373
MECP2	-0.0418169	0.0284556	-0.0615146	-0.159715	-0.224024	-0.0147287	-0.098617	0.00099817	-0.0111699	-0.163278	-0.018417	-0.0577713	-0.0685572	-0.0539323	-0.230572	-0.278815	-0.105911	0.0120947	-0.134905	-0.216143	-0.0153414	-0.371873	-0.00833382	-0.0233676	-0.0848841	-0.253076	-0.101319	-0.0066933	-0.103247	-0.0331066	-0.172874	-0.0905628	-0.0765227	-0.0706188	-0.143599	-0.0705715	-0.0348039	-0.38993	-0.110673	-0.144007	-0.0277659	-0.153112	-0.179141	-0.163497	-0.110761	-0.0804858	-0.0819686	-0.138038	-0.185092
SUFU	0.0261588	0.120248	0.0755913	0.149464	0.252664	0.0247211	0.129048	0.0184262	0.0157434	0.159001	0.107883	0.0689875	0.0985329	0.0559223	0.21874	0.325637	0.0967633	0.0402737	0.192119	0.25979	0.0327487	0.348075	0.0117572	0.0663032	0.117676	0.254208	0.0760997	0.0236449	0.107743	0.134615	0.180934	0.105759	0.068166	0.0931368	0.215917	0.061137	0.0420775	0.414102	0.117221	0.160247	0.0619381	0.161917	0.250907	0.246684	0.120444	0.0832109	0.0737824	0.141778	0.241064
PRKACB	0.0171893	0.203618	0.0755221	0.127123	0.226329	0.0263042	0.114575	0.0210518	0.0173277	0.128957	0.0755967	0.0723451	0.0716031	0.052292	0.21039	0.332004	0.0807827	0.040731	0.155502	0.245651	0.0511483	0.326282	0.0113018	0.0954421	0.0965384	0.263241	0.0778031	0.0277727	0.102489	0.170365	0.160517	0.0947338	0.071919	0.0893186	0.192624	0.0545191	0.0455531	0.44979	0.10442	0.113319	0.0362992	0.137255	0.245204	0.224205	0.0811749	0.0622005	0.0867966	0.117849	0.235112
PANX1	-0.043456	-0.118093	-0.0825488	-0.162687	-0.248781	-0.023256	-0.119021	-0.0185028	-0.0219311	-0.162173	-0.0789903	-0.0815672	-0.0902434	-0.0617365	-0.261363	-0.321536	-0.099976	-0.0364641	-0.179489	-0.252189	-0.0452749	-0.37727	-0.0181344	-0.0707623	-0.0990157	-0.293643	-0.105377	-0.0236525	-0.120031	-0.133859	-0.182353	-0.101574	-0.0896988	-0.0879743	-0.203269	-0.0794916	-0.0536974	-0.395366	-0.121866	-0.143221	-0.0549906	-0.156827	-0.257788	-0.234117	-0.113293	-0.0830868	-0.0975748	-0.140448	-0.254136
INHBA	-0.0590432	-0.411648	-0.127272	-0.0667671	-0.0483021	-0.0974602	-0.176616	-0.159884	-0.0813598	-0.0767925	-0.255559	-0.131727	-0.157197	-0.113916	-0.0242746	0.0144934	-0.104246	-0.241176	-0.115173	-0.0777599	-0.124281	0.153792	-0.0798047	-0.21525	-0.197876	-0.0328157	-0.0707393	-0.139003	-0.102762	-0.304542	-0.103729	-0.147351	-0.0924235	-0.171099	-0.127296	-0.0886764	-0.108994	0.255175	-0.112602	-0.111359	-0.168865	-0.117787	-0.0846928	-0.0832538	-0.110268	-0.115005	-0.0933131	-0.107778	-0.0967565
PLK2	0.0780267	0.0622439	0.0942242	0.192856	0.271204	0.0290067	0.157725	0.0380928	0.029986	0.203837	0.135023	0.0985619	0.144378	0.0901522	0.262421	0.32093	0.143619	0.072877	0.216352	0.265045	0.0459729	0.400552	0.0294401	0.0721076	0.15171	0.272233	0.129155	0.035531	0.13046	0.122118	0.216287	0.130383	0.107018	0.114125	0.219857	0.110015	0.0680759	0.387831	0.142059	0.214933	0.110866	0.198964	0.254035	0.238003	0.180661	0.132558	0.107548	0.178492	0.252571
TP53BP1	-0.0219777	-0.100983	-0.049112	-0.118957	-0.210362	-0.00615207	-0.07298	0.00678164	-0.00753851	-0.11628	-0.0282859	-0.0532919	-0.0453603	-0.0331656	-0.21841	-0.306147	-0.0606818	0.00200898	-0.144636	-0.217458	-0.029452	-0.345642	-0.00300409	-0.0454733	-0.0566524	-0.252905	-0.0795905	-0.00188694	-0.0820613	-0.109914	-0.138566	-0.0588182	-0.0643913	-0.0481443	-0.172453	-0.0509721	-0.0321718	-0.416719	-0.0779894	-0.0888181	-0.0125828	-0.112238	-0.22404	-0.214465	-0.0646809	-0.0439895	-0.0743275	-0.0943747	-0.20891
WNT3	-0.0638598	-0.0667933	-0.0820513	-0.165207	-0.231259	-0.0159648	-0.117113	-0.0101554	-0.0220837	-0.159346	-0.0546424	-0.087423	-0.0889101	-0.0704359	-0.260191	-0.312798	-0.116983	-0.021691	-0.154514	-0.230727	-0.0397554	-0.378993	-0.0199726	-0.0573824	-0.0867875	-0.280354	-0.13637	-0.0160222	-0.122832	-0.101219	-0.174186	-0.0983854	-0.108112	-0.0824315	-0.175935	-0.0988299	-0.0576685	-0.417304	-0.122116	-0.147225	-0.0501071	-0.149201	-0.239396	-0.204026	-0.120253	-0.0907756	-0.114589	-0.137245	-0.237563
TOP2B	0.0320077	0.109504	0.0793122	0.164868	0.289424	0.0317408	0.154199	0.0462168	0.02007	0.191211	0.199833	0.0674217	0.14465	0.0635962	0.189802	0.319376	0.106192	0.0978937	0.263438	0.28818	0.025616	0.332871	0.0191206	0.0620037	0.17377	0.203845	0.0542256	0.0392705	0.104735	0.149217	0.206167	0.125811	0.0541049	0.112096	0.270133	0.0614939	0.0430946	0.355843	0.127479	0.214163	0.118609	0.195882	0.272181	0.293363	0.166644	0.110455	0.0504403	0.169956	0.254865
HGF	0.0227406	0.105078	0.0301403	0.062727	0.0844562	-0.0271008	0.0037252	-0.0344656	-0.00676525	0.0312956	-0.100729	0.0367408	-0.0316124	0.0154921	0.229539	0.236141	0.0304115	-0.0441859	-0.00711345	0.101701	0.0307325	0.325264	-0.0100582	0.0430131	-0.0462539	0.29055	0.101768	-0.0256344	0.0637522	0.0736787	0.0598289	0.0061158	0.0709296	0.00231499	0.025868	0.0426891	0.0222284	0.405371	0.0361018	-0.0274419	-0.0492868	0.0231055	0.134612	0.0579902	-0.0210757	0.001942	0.0931206	0.0187861	0.144472
VEGFB	-0.0872009	-0.2059	-0.129851	-0.199605	-0.260941	-0.0455625	-0.176855	-0.0550844	-0.0475132	-0.19264	-0.116185	-0.13757	-0.137575	-0.112785	-0.319927	-0.349862	-0.159461	-0.0885535	-0.186109	-0.27175	-0.0891985	-0.411097	-0.0436633	-0.136398	-0.139893	-0.364139	-0.175827	-0.0567354	-0.168575	-0.19986	-0.219297	-0.148211	-0.150821	-0.138549	-0.212733	-0.134616	-0.0983016	-0.420287	-0.166617	-0.186261	-0.0997366	-0.192701	-0.285756	-0.229834	-0.159639	-0.133674	-0.164482	-0.177707	-0.295285
UBA7	0.0277601	0.169443	0.0443636	-0.0248231	-0.0886311	0.0467599	0.0685829	0.0907292	0.0393275	-0.0170797	0.13641	0.0470561	0.0740504	0.0502731	-0.0974012	-0.172403	0.0348607	0.137816	-0.0105523	-0.0751897	0.048431	-0.262534	0.0419665	0.0907732	0.0867077	-0.114196	0.00303474	0.0732013	0.0136255	0.115304	-0.0142561	0.0539894	0.0204125	0.0723343	-0.0199225	0.0283086	0.0442921	-0.365849	0.0227437	0.0292151	0.0961534	0.00895671	-0.0650262	-0.0698025	0.0405335	0.0500207	0.0138204	0.0132353	-0.0488544
NOTCH3	0.100279	0.311912	0.114449	0.150969	0.17351	0.0216611	0.120435	0.0428509	0.0450164	0.118857	0.0373867	0.137817	0.0854653	0.0996408	0.340828	0.325277	0.123059	0.0805088	0.0981062	0.200243	0.113789	0.394784	0.0414907	0.161622	0.064441	0.395188	0.198661	0.0427218	0.148406	0.252978	0.159573	0.0982622	0.164318	0.100348	0.139447	0.138621	0.10369	0.404454	0.121591	0.0805248	0.0645103	0.119485	0.264888	0.164617	0.0891394	0.0976367	0.186282	0.109021	0.275811
OPRD1	0.0364762	-0.0216788	0.0543132	0.140848	0.24812	0.00948062	0.100328	0.0118532	0.00846728	0.159062	0.129087	0.0457236	0.107158	0.0417831	0.19101	0.282655	0.0794547	0.0480173	0.213354	0.232444	0.0119581	0.36853	0.00901798	0.0160098	0.101555	0.199881	0.0525551	0.00846492	0.0822866	0.0499945	0.159214	0.0828624	0.045457	0.0639344	0.210919	0.0536476	0.0281121	0.377711	0.0975639	0.17558	0.0866366	0.145759	0.245463	0.241274	0.139475	0.0840895	0.0438815	0.131272	0.231339
NCSTN	0.0236084	0.187917	0.0519168	-0.0109247	-0.0662051	0.0536258	0.0886973	0.103763	0.0409645	0.00163552	0.157672	0.0511201	0.086612	0.0592439	-0.0903359	-0.152463	0.0487099	0.158362	0.00419093	-0.0506567	0.0468598	-0.23835	0.0430871	0.0990284	0.113913	-0.103946	0.0022326	0.0824263	0.0219734	0.133021	0.00831768	0.0710078	0.0209725	0.0897715	-0.00581688	0.0280438	0.0468105	-0.341258	0.035652	0.045779	0.109119	0.0329144	-0.0627179	-0.0595999	0.0515499	0.0637227	0.014075	0.0321222	-0.0431793
NOS2	0.145944	0.552988	0.221614	0.23132	0.281492	0.128169	0.323713	0.216283	0.119621	0.252387	0.44183	0.226909	0.312151	0.202389	0.251455	0.242394	0.229026	0.362693	0.334796	0.308583	0.181673	0.175413	0.11996	0.303778	0.351638	0.258203	0.180071	0.184646	0.221107	0.477737	0.288081	0.26962	0.188492	0.283611	0.351365	0.193884	0.181778	0.00145356	0.241151	0.308943	0.311259	0.289994	0.354934	0.31723	0.286024	0.245472	0.187281	0.265433	0.359617
NANOG	0.0448424	0.0810336	0.06778	0.140262	0.225347	0.0149373	0.101906	0.0126432	0.0175962	0.142342	0.0702123	0.0702453	0.0836558	0.0541269	0.23484	0.307451	0.0892969	0.0314166	0.163863	0.226281	0.0375779	0.382415	0.0156988	0.054865	0.0839063	0.261418	0.0957991	0.0159544	0.0990305	0.106828	0.157796	0.0838621	0.0795312	0.0711678	0.182834	0.0729236	0.0462514	0.418237	0.101288	0.135063	0.0542198	0.135479	0.243381	0.214173	0.10866	0.0765033	0.0867564	0.120691	0.23558
AKR1C3	-0.00662289	-0.133589	-0.0030088	0.0879205	0.225825	-0.0272548	0.0577505	-0.0126952	-0.0283722	0.126278	0.151306	-0.0227929	0.0853823	-0.00826498	0.0682766	0.221463	0.0287171	0.034853	0.22985	0.204049	-0.059519	0.265678	-0.0235667	-0.0637689	0.10713	0.0459433	-0.0394217	-0.0242791	0.0138201	-0.00422222	0.120135	0.0440422	-0.0364073	0.0243876	0.213375	-0.00731576	-0.0289652	0.282149	0.0443866	0.160137	0.0760729	0.120151	0.190376	0.249914	0.117696	0.0510943	-0.0579381	0.0973314	0.156439
KCNH2	-0.0670831	-0.407825	-0.136028	-0.189265	-0.301136	-0.0687046	-0.205057	-0.091513	-0.0608674	-0.194413	-0.220814	-0.148498	-0.163754	-0.112653	-0.27757	-0.383259	-0.139397	-0.157529	-0.275187	-0.330941	-0.113207	-0.322742	-0.0534036	-0.190553	-0.206043	-0.319906	-0.141492	-0.0885935	-0.161174	-0.351083	-0.24102	-0.162532	-0.136464	-0.165341	-0.317382	-0.119094	-0.108763	-0.363788	-0.161789	-0.188925	-0.132225	-0.217711	-0.34398	-0.348565	-0.157247	-0.129778	-0.146724	-0.184785	-0.321771
KIF23	0.0683283	0.264314	0.137192	0.197181	0.257291	0.0591611	0.194878	0.0635999	0.0498003	0.193072	0.104639	0.140435	0.12961	0.115983	0.297381	0.351494	0.165686	0.0839364	0.167431	0.279428	0.090361	0.362639	0.0436409	0.158243	0.160776	0.358757	0.167201	0.0691799	0.172987	0.22765	0.229857	0.16684	0.146819	0.160794	0.205785	0.125017	0.0969684	0.415698	0.176655	0.181339	0.0797569	0.205779	0.264215	0.213193	0.146369	0.129042	0.162869	0.187226	0.279679
HIPK2	0.118295	0.336879	0.182503	0.257009	0.320677	0.106357	0.326458	0.168893	0.0863164	0.290878	0.393377	0.188773	0.302357	0.185621	0.244843	0.283307	0.247196	0.281229	0.340209	0.332832	0.109281	0.250072	0.0853607	0.208323	0.35584	0.247679	0.163975	0.144141	0.200289	0.346338	0.319356	0.260386	0.159628	0.259529	0.335498	0.172489	0.141656	0.130982	0.233562	0.359426	0.274912	0.324307	0.283364	0.309397	0.310434	0.251882	0.148068	0.287887	0.291566
DOT1L	0.0621329	0.116238	0.0954881	0.175503	0.251544	0.0311835	0.141752	0.0338328	0.0303745	0.178584	0.0994925	0.0961053	0.114682	0.08135	0.266936	0.322922	0.125981	0.0582007	0.183839	0.253994	0.0544236	0.392838	0.0276446	0.0855039	0.12374	0.299469	0.12447	0.0356969	0.130966	0.138155	0.197026	0.120887	0.105243	0.107633	0.200718	0.0978073	0.0662422	0.405076	0.136449	0.172629	0.0802176	0.175385	0.253714	0.221622	0.142103	0.10892	0.112991	0.158724	0.255842
RORC	0.0310448	0.121886	0.0538399	0.106972	0.16739	0.00224884	0.0626061	-0.00691424	0.0096216	0.0923945	-0.0136684	0.0604694	0.0277261	0.0376319	0.240872	0.286531	0.0625599	-0.00815206	0.0865965	0.180109	0.0385809	0.354343	0.00605196	0.0590069	0.0276002	0.288167	0.102251	0.00190415	0.0867993	0.110016	0.118406	0.0523547	0.0793585	0.0447818	0.11917	0.060353	0.038202	0.416513	0.0751079	0.0564495	-0.00226791	0.0880541	0.201328	0.153185	0.043233	0.038294	0.0934624	0.0765278	0.201765
MC3R	0.0414528	0.15341	0.070983	0.12643	0.209299	0.0187996	0.0973834	0.0162481	0.0209991	0.123959	0.0568165	0.0748302	0.0705144	0.0556374	0.235124	0.313235	0.0834577	0.0369658	0.147475	0.220031	0.0540247	0.375554	0.0162545	0.0802812	0.0760813	0.280728	0.101579	0.0207073	0.0996182	0.145053	0.147565	0.0794823	0.085602	0.0722755	0.173331	0.0707021	0.0518436	0.441227	0.0952176	0.108067	0.0440748	0.123182	0.239341	0.207325	0.0872863	0.0688312	0.0992331	0.107176	0.23087
CHRM1	-0.0439582	-0.0485421	-0.0631265	-0.132265	-0.180795	-0.00729735	-0.0779438	0.00887188	-0.0136606	-0.118033	0.0175741	-0.0693393	-0.0400805	-0.0497873	-0.248025	-0.280762	-0.0880483	0.0208241	-0.0850968	-0.184225	-0.033477	-0.351751	-0.0105223	-0.045716	-0.0353074	-0.284938	-0.122578	-0.00264628	-0.102283	-0.0636829	-0.135492	-0.0682422	-0.0941062	-0.0543823	-0.113009	-0.0766068	-0.0429995	-0.400071	-0.0953218	-0.088141	-0.00110949	-0.106833	-0.187317	-0.141294	-0.0682137	-0.0542826	-0.107636	-0.0992923	-0.193848
HDAC5	-0.0293904	-0.642321	-0.12494	-0.0631243	-0.112356	-0.0945315	-0.170785	-0.131446	-0.0773289	-0.0565344	-0.209787	-0.14763	-0.107271	-0.100251	-0.100305	-0.174031	-0.0782461	-0.202808	-0.144206	-0.176502	-0.150979	0.0604037	-0.0657044	-0.263771	-0.174248	-0.15688	-0.0957032	-0.126466	-0.111253	-0.454573	-0.123697	-0.126752	-0.114864	-0.159845	-0.206926	-0.0792061	-0.115178	-0.00692953	-0.0983633	-0.0481168	-0.0990083	-0.11315	-0.194934	-0.213838	-0.0434686	-0.0699716	-0.133324	-0.0850495	-0.173692
ERCC5	0.0355639	-0.00163101	0.0363042	0.121488	0.208635	-0.00225462	0.0713242	-0.0107635	0.00213537	0.126243	0.0612555	0.0414099	0.0701838	0.0322617	0.199416	0.278838	0.066553	0.00567382	0.162477	0.201606	0.0107995	0.354932	0.00091823	0.00765369	0.0597455	0.213971	0.0691059	-0.00782204	0.0688289	0.05273	0.134217	0.0516001	0.0528345	0.035502	0.169136	0.0533459	0.0245085	0.391456	0.0705316	0.126801	0.0454416	0.113671	0.210247	0.209779	0.101676	0.0621116	0.0548152	0.0977022	0.19276
KCNN4	0.101407	0.375574	0.161872	0.218131	0.292654	0.0679079	0.227115	0.0928661	0.0680678	0.210204	0.19511	0.179911	0.179556	0.141359	0.338507	0.389327	0.181583	0.155928	0.240325	0.318112	0.127063	0.375052	0.0625059	0.200577	0.18952	0.382714	0.199394	0.0898091	0.195677	0.327796	0.252898	0.180438	0.181659	0.179359	0.28011	0.161194	0.131079	0.386022	0.190753	0.209117	0.142697	0.223494	0.344144	0.301964	0.18349	0.158674	0.196384	0.200765	0.343192
GABBR2	0.0567981	0.333983	0.12893	0.174144	0.301955	0.0752157	0.232839	0.135877	0.0562289	0.215897	0.391045	0.115779	0.237772	0.108756	0.152528	0.271472	0.136107	0.259026	0.355846	0.315746	0.0797769	0.198827	0.0562254	0.162234	0.298168	0.150087	0.0525888	0.109375	0.131759	0.333111	0.241995	0.19038	0.0721918	0.193051	0.361431	0.0881155	0.0878985	0.134993	0.163327	0.26905	0.23597	0.247483	0.321012	0.362467	0.22561	0.166442	0.0612819	0.212404	0.293866
CHUK	0.0796853	0.115765	0.106077	0.192995	0.294457	0.0422919	0.186935	0.0628408	0.0386398	0.214933	0.215112	0.107759	0.182931	0.0999664	0.242867	0.329521	0.149937	0.123094	0.268423	0.29036	0.0550606	0.387472	0.0390142	0.0926986	0.193433	0.250513	0.112916	0.0546655	0.133055	0.169446	0.227557	0.149571	0.102066	0.136502	0.269684	0.111128	0.0764888	0.365767	0.151833	0.251853	0.155604	0.216837	0.292204	0.286048	0.211886	0.151271	0.0990172	0.193503	0.282573
LGMN	0.0148523	0.156901	0.0636408	0.123156	0.254088	0.0197754	0.119729	0.0278223	0.0123898	0.141378	0.154798	0.0582491	0.102735	0.0425529	0.173665	0.323334	0.0692811	0.0745947	0.223155	0.263711	0.030971	0.314137	0.00959688	0.0691516	0.129732	0.197871	0.0432749	0.026437	0.0831948	0.169056	0.165306	0.0937623	0.0457407	0.0869028	0.246567	0.0432232	0.0351318	0.38963	0.0954816	0.14897	0.0790441	0.150171	0.272305	0.283862	0.111376	0.0703772	0.0483227	0.125294	0.245792
KDM2A	-0.0240107	-0.211925	-0.0500997	0.00627814	0.0303477	-0.0560707	-0.0863358	-0.101021	-0.0435598	-0.0109354	-0.19849	-0.0526132	-0.0996241	-0.0522961	0.0975534	0.119995	-0.034249	-0.165504	-0.0639748	0.0174155	-0.0564014	0.253074	-0.0444719	-0.102963	-0.124395	0.118884	0.00907617	-0.0823	-0.0188318	-0.159405	-0.0168934	-0.0664465	-0.0166456	-0.0853344	-0.0542684	-0.0264886	-0.0491326	0.33585	-0.0310226	-0.0585171	-0.12348	-0.0401443	0.0159153	-0.0188427	-0.0625539	-0.0597551	-0.00829247	-0.0347491	0.0195437
F5	-0.0780515	-0.252227	-0.138583	-0.203802	-0.278644	-0.0557984	-0.202986	-0.0713214	-0.05087	-0.2051	-0.156639	-0.142028	-0.156039	-0.118471	-0.303055	-0.356102	-0.1662	-0.115997	-0.211435	-0.294353	-0.0915796	-0.38471	-0.0463943	-0.156118	-0.176672	-0.347338	-0.160495	-0.070597	-0.172015	-0.239069	-0.238539	-0.168927	-0.143847	-0.162353	-0.240321	-0.12925	-0.100184	-0.387572	-0.177579	-0.205947	-0.116604	-0.215451	-0.295722	-0.251891	-0.171803	-0.143187	-0.155125	-0.194796	-0.304646
BACE2	0.071256	0.191828	0.110009	0.17596	0.253905	0.0390951	0.157557	0.0486834	0.0398758	0.176099	0.117834	0.115082	0.126096	0.0930404	0.275882	0.338806	0.132867	0.0816078	0.189509	0.263939	0.0721006	0.390217	0.0369459	0.115908	0.134261	0.310005	0.138891	0.0496133	0.141441	0.188346	0.199669	0.13187	0.120717	0.122989	0.216479	0.111635	0.0811097	0.422067	0.145083	0.17286	0.0909946	0.177143	0.281331	0.237785	0.144893	0.114348	0.129078	0.161284	0.281849
IAPP	0.0569476	0.229969	0.0900703	0.159768	0.292518	0.0375962	0.162991	0.0695925	0.030615	0.18322	0.221718	0.0863103	0.153357	0.0836777	0.189116	0.342684	0.124159	0.137238	0.277915	0.307587	0.0485167	0.321699	0.0303649	0.102342	0.202419	0.192315	0.082147	0.055332	0.109811	0.243211	0.209506	0.133863	0.0772662	0.128361	0.3037	0.083724	0.061127	0.360441	0.127403	0.207141	0.136294	0.199313	0.310501	0.335704	0.169504	0.125931	0.0749145	0.168072	0.272731
PROC	0.0305579	-0.0734019	0.0267188	0.109469	0.172307	-0.0158221	0.0437204	-0.0251425	-0.00757381	0.110321	0.00445101	0.0225219	0.0419461	0.0207567	0.191756	0.23723	0.0570623	-0.0238955	0.107314	0.159887	-0.00647368	0.359093	-0.00645397	-0.017091	0.0264739	0.205166	0.0617572	-0.0219835	0.0606388	-0.00990455	0.111143	0.0396787	0.0405395	0.0201856	0.11031	0.0428058	0.0100888	0.382788	0.0635691	0.0983801	0.0191883	0.0912481	0.167627	0.139119	0.0779576	0.0474803	0.0424861	0.0836548	0.165853
HEXA	0.0580094	0.137235	0.0893137	0.161303	0.241516	0.0262665	0.134644	0.0295333	0.0269588	0.16409	0.0956341	0.0932377	0.108466	0.0762012	0.255556	0.321125	0.115902	0.0577188	0.179639	0.246974	0.0563561	0.384388	0.0237597	0.0900904	0.115508	0.289484	0.118131	0.031618	0.121504	0.150323	0.18573	0.110629	0.100923	0.100264	0.197943	0.0922928	0.0640404	0.413754	0.124104	0.159204	0.0762417	0.163506	0.252661	0.222265	0.131792	0.101349	0.10966	0.145279	0.251043
CRHBP	0.0662636	0.0738666	0.0896622	0.171105	0.269007	0.021885	0.15471	0.0443816	0.0243908	0.188525	0.19025	0.0862539	0.156707	0.0777218	0.234371	0.309435	0.121206	0.106502	0.243751	0.263456	0.038227	0.382194	0.0263822	0.0686097	0.158236	0.243	0.093253	0.0350054	0.116875	0.138713	0.199649	0.125619	0.0821932	0.111877	0.245266	0.0921236	0.0588331	0.367079	0.132464	0.213976	0.13658	0.18653	0.282658	0.266481	0.180371	0.125702	0.0784085	0.167358	0.273652
RAB1A	-0.00526394	0.0385299	-0.0268525	-0.117101	-0.212741	-0.00332175	-0.0493539	0.0159292	0.00146625	-0.123968	-0.0174834	-0.0193041	-0.0348658	-0.0130564	-0.184212	-0.257937	-0.0436076	0.0253503	-0.143559	-0.202048	0.00333777	-0.344727	0.00447781	0.00904883	-0.0472683	-0.198346	-0.0360667	0.00829218	-0.0613941	-0.0140365	-0.128756	-0.0467849	-0.0265889	-0.0281647	-0.156608	-0.0235089	-0.00765282	-0.358219	-0.0683508	-0.0978993	-0.00570924	-0.109497	-0.188617	-0.195147	-0.0658842	-0.0335568	-0.0289149	-0.0952805	-0.176021
PTBP1	-0.120573	-0.604833	-0.214179	-0.21713	-0.258494	-0.103458	-0.251297	-0.141927	-0.10142	-0.193796	-0.175825	-0.240205	-0.174557	-0.178977	-0.373868	-0.358264	-0.199541	-0.201758	-0.194368	-0.305486	-0.208423	-0.330702	-0.0919053	-0.328009	-0.204406	-0.447842	-0.257921	-0.140838	-0.239684	-0.456558	-0.256089	-0.214312	-0.240763	-0.229954	-0.259101	-0.1962	-0.182087	-0.321758	-0.219016	-0.16033	-0.14004	-0.223232	-0.346831	-0.264922	-0.1523	-0.163106	-0.272838	-0.203214	-0.361224
TRPM7	-0.0318324	-0.126043	-0.0577904	-0.124117	-0.213265	-0.00848157	-0.0830528	-0.00189462	-0.0122875	-0.12004	-0.0525228	-0.0638787	-0.0608943	-0.0401578	-0.225942	-0.307848	-0.0657876	-0.0181498	-0.154309	-0.221064	-0.0392124	-0.340731	-0.00836109	-0.0584209	-0.0632595	-0.255954	-0.0863817	-0.00811155	-0.0894455	-0.130141	-0.143001	-0.0654562	-0.0725544	-0.0559233	-0.182548	-0.0609207	-0.040724	-0.403672	-0.0846438	-0.0986689	-0.0314759	-0.115801	-0.241318	-0.223942	-0.0770927	-0.052701	-0.0815879	-0.0989987	-0.226088
BBOX1	-0.0474785	-0.114937	-0.0810224	-0.150822	-0.224196	-0.0217258	-0.122605	-0.0187044	-0.0213136	-0.148269	-0.0703187	-0.0846982	-0.0898217	-0.0671968	-0.255896	-0.314028	-0.107372	-0.0372044	-0.151351	-0.231627	-0.0470349	-0.369301	-0.0179128	-0.0766576	-0.0938122	-0.296794	-0.113792	-0.0231761	-0.115441	-0.128706	-0.172425	-0.0986099	-0.0955116	-0.0878409	-0.173451	-0.0827031	-0.0554905	-0.395633	-0.115172	-0.140384	-0.0557721	-0.147175	-0.232735	-0.198524	-0.112725	-0.0874706	-0.106517	-0.130653	-0.235345
AKR1B10	0.0718851	0.190243	0.109833	0.189905	0.300504	0.0492264	0.177942	0.0690848	0.044236	0.207153	0.21093	0.108942	0.167033	0.0959895	0.248348	0.344154	0.137278	0.12828	0.273714	0.304243	0.0674446	0.375121	0.0424771	0.108869	0.189506	0.263237	0.11152	0.061399	0.137779	0.211333	0.225902	0.147356	0.103041	0.136806	0.288047	0.10547	0.0796131	0.376393	0.152029	0.224462	0.141679	0.211637	0.314266	0.311466	0.18671	0.136344	0.104304	0.187486	0.297346
AVPR1A	0.0817074	0.424197	0.130561	0.0607482	-0.0140388	0.083253	0.176177	0.136847	0.0774002	0.0497937	0.181212	0.150967	0.136214	0.129394	0.0619576	-0.00818985	0.130168	0.203182	0.0285283	0.0319118	0.131779	-0.174155	0.074641	0.22143	0.161886	0.0859576	0.132778	0.122293	0.113553	0.312568	0.091611	0.13814	0.134101	0.164563	0.0492154	0.117759	0.120615	-0.235842	0.107532	0.0814667	0.138442	0.0960841	0.037859	-0.00195176	0.0935446	0.120825	0.143381	0.0878424	0.0652047
LGALS8	0.0178074	-0.103671	0.0138856	0.0821483	0.109894	-0.0325439	0.010007	-0.0478252	-0.0211812	0.0729444	-0.099408	0.0093309	-0.00848554	0.00622099	0.186269	0.193836	0.042724	-0.0777759	0.0124826	0.100881	-0.0161334	0.338037	-0.0195173	-0.025538	-0.0238445	0.210001	0.0643299	-0.0390224	0.0480885	-0.052914	0.0762499	0.0185042	0.0367661	0.00073911	0.0189684	0.0315321	-0.00348873	0.363631	0.0455274	0.0405179	-0.0361194	0.0531183	0.101294	0.035068	0.0298329	0.0190577	0.0447462	0.05211	0.120959
CRAT	0.0676078	0.0389844	0.0816799	0.172007	0.249763	0.0196853	0.13209	0.0290405	0.0231018	0.181367	0.119111	0.0822991	0.12505	0.0754018	0.244164	0.298775	0.122093	0.0635373	0.199095	0.241573	0.0383899	0.390137	0.0232182	0.057105	0.124069	0.258493	0.110151	0.0257601	0.115367	0.098169	0.19042	0.110279	0.0910162	0.0941844	0.200083	0.0937611	0.0570518	0.380002	0.124483	0.188137	0.0986553	0.172829	0.241081	0.219929	0.158487	0.114945	0.0928511	0.1559	0.239046
ADRB2	-0.0440021	-0.326765	-0.084509	-0.0435036	-0.0690149	-0.0717194	-0.145101	-0.136885	-0.062664	-0.0656378	-0.315663	-0.0881735	-0.161829	-0.0788259	0.0361748	0.0101899	-0.0632949	-0.242411	-0.172862	-0.0864145	-0.0764284	0.170269	-0.0651112	-0.14268	-0.191004	0.0596549	-0.0138759	-0.110771	-0.0570159	-0.263712	-0.0792082	-0.109807	-0.041785	-0.128843	-0.177294	-0.055937	-0.0765937	0.24442	-0.0734809	-0.120894	-0.185356	-0.0985025	-0.109028	-0.157759	-0.114271	-0.0939399	-0.0276975	-0.0855038	-0.0859447
GSK3A	-0.0195371	0.200312	-0.0084913	-0.0978793	-0.140406	0.0210013	-0.00672569	0.0492436	0.0131814	-0.0943423	0.0726851	-0.00173576	0.0050387	-0.0003623	-0.160799	-0.169992	-0.0394123	0.0880134	-0.0514906	-0.115211	0.0353202	-0.318201	0.0117547	0.0646921	0.0110096	-0.163654	-0.0600479	0.0370718	-0.0477847	0.1121	-0.081126	-0.0211774	-0.0294943	0.00492568	-0.0558316	-0.0309806	0.00919856	-0.331364	-0.0534747	-0.0609177	0.0397307	-0.0650156	-0.101311	-0.0803352	-0.0380819	-0.0111952	-0.0278944	-0.0672571	-0.106982
RALA	-0.0593447	-0.0356339	-0.0750487	-0.165037	-0.242713	-0.0172181	-0.10329	-0.0127289	-0.0222547	-0.167274	-0.0643111	-0.074788	-0.0899992	-0.0586888	-0.237583	-0.290422	-0.0989054	-0.0233854	-0.175453	-0.232137	-0.0346164	-0.37355	-0.0213919	-0.0437673	-0.0883068	-0.240082	-0.105199	-0.0173517	-0.111196	-0.0788868	-0.170127	-0.0951012	-0.086119	-0.076205	-0.192676	-0.0871655	-0.0500879	-0.376811	-0.118785	-0.150171	-0.0542154	-0.149541	-0.246443	-0.221954	-0.122772	-0.0819633	-0.0881668	-0.140825	-0.238759
RASGRF1	0.0623201	0.378865	0.123209	0.161364	0.246652	0.052922	0.172384	0.0666386	0.0503902	0.152113	0.13453	0.141348	0.119874	0.102608	0.282795	0.367242	0.127759	0.113658	0.192191	0.279394	0.110793	0.328807	0.0424684	0.180422	0.142101	0.336994	0.154342	0.0686734	0.149651	0.30985	0.201241	0.132703	0.14205	0.137275	0.240638	0.115088	0.101364	0.396932	0.139188	0.13581	0.0869161	0.170927	0.300355	0.273337	0.115037	0.105603	0.160721	0.145346	0.288793
PKN1	0.0896648	0.232637	0.132406	0.193584	0.277471	0.0494806	0.185175	0.0751091	0.0520707	0.196726	0.198932	0.132655	0.170414	0.110766	0.303006	0.34838	0.148669	0.142517	0.239507	0.285446	0.0940997	0.417666	0.0507772	0.14404	0.165776	0.341939	0.145608	0.0675508	0.161527	0.230872	0.219822	0.154225	0.132387	0.146639	0.258844	0.126764	0.0986694	0.389742	0.165852	0.210152	0.149257	0.197993	0.332098	0.277694	0.183684	0.144355	0.14113	0.18244	0.331478
MMP2	0.047178	0.0646158	0.0515364	0.106729	0.136006	-0.0104571	0.0477879	-0.019297	0.0055809	0.0859046	-0.0508336	0.0585355	0.0196594	0.0400404	0.247994	0.251394	0.0691257	-0.025422	0.0490306	0.142734	0.0357605	0.36196	0.00323171	0.0451798	0.00315402	0.286265	0.117657	-0.0104911	0.0874075	0.0686423	0.104138	0.0438799	0.0874212	0.0336418	0.0742189	0.0708085	0.038375	0.397083	0.0722654	0.0481497	-0.00759194	0.0734558	0.171649	0.100575	0.0436368	0.0431255	0.101596	0.0688983	0.181325
AURKA	-0.0550047	-0.16532	-0.0951888	-0.176395	-0.280575	-0.0394019	-0.157962	-0.0501208	-0.0342637	-0.189779	-0.172175	-0.094027	-0.141788	-0.0801874	-0.241636	-0.332325	-0.118995	-0.0970888	-0.243512	-0.285004	-0.056263	-0.360189	-0.0314521	-0.0937489	-0.160245	-0.266301	-0.0969774	-0.0471107	-0.124702	-0.18255	-0.209399	-0.128353	-0.08936	-0.117271	-0.258987	-0.0883687	-0.0663766	-0.372023	-0.136136	-0.198003	-0.113123	-0.192193	-0.286407	-0.283491	-0.161095	-0.115866	-0.0924042	-0.169042	-0.274157
KAT2A	-0.0682915	-0.211001	-0.108777	-0.173761	-0.240287	-0.0357008	-0.146184	-0.0378631	-0.0377017	-0.163799	-0.0846233	-0.118441	-0.105322	-0.0907504	-0.292951	-0.337624	-0.129313	-0.0621529	-0.165904	-0.255346	-0.0801436	-0.369532	-0.0327134	-0.123018	-0.112388	-0.336507	-0.154045	-0.0426655	-0.146164	-0.19617	-0.19503	-0.121076	-0.132037	-0.113587	-0.199252	-0.112475	-0.0828917	-0.396405	-0.139477	-0.145479	-0.0683814	-0.165694	-0.267081	-0.225254	-0.122546	-0.103522	-0.147415	-0.148739	-0.268269
PDCD1LG2	-0.0575545	-0.21159	-0.10335	-0.175679	-0.258626	-0.0323667	-0.145419	-0.0393095	-0.0325821	-0.171217	-0.112622	-0.108468	-0.11145	-0.0807587	-0.286366	-0.339688	-0.117372	-0.072637	-0.193834	-0.272001	-0.0723893	-0.358044	-0.0286122	-0.117279	-0.125588	-0.320372	-0.131241	-0.041378	-0.140134	-0.206718	-0.204016	-0.121781	-0.11501	-0.11395	-0.225802	-0.0994392	-0.0743334	-0.361192	-0.137433	-0.151067	-0.0782081	-0.174955	-0.284274	-0.254362	-0.125143	-0.0994809	-0.127251	-0.153989	-0.280657
MBTPS1	-0.11922	-0.299462	-0.187785	-0.26729	-0.344007	-0.0901913	-0.284203	-0.136373	-0.0804594	-0.286737	-0.33691	-0.182515	-0.272354	-0.164023	-0.325609	-0.33686	-0.217853	-0.235309	-0.336713	-0.348516	-0.120562	-0.373448	-0.080039	-0.196817	-0.287283	-0.343686	-0.16726	-0.119755	-0.217249	-0.310395	-0.306726	-0.240462	-0.162891	-0.231108	-0.343405	-0.169637	-0.137415	-0.251159	-0.23966	-0.325386	-0.246913	-0.296933	-0.369422	-0.337919	-0.285482	-0.223361	-0.162169	-0.275446	-0.377937
ACVR1	-0.124515	-0.319277	-0.173575	-0.24252	-0.301497	-0.0717517	-0.232545	-0.101058	-0.0742372	-0.237845	-0.19493	-0.185154	-0.195399	-0.155422	-0.358298	-0.373136	-0.203369	-0.161	-0.244414	-0.317371	-0.132531	-0.420271	-0.0702576	-0.204822	-0.207143	-0.396144	-0.214819	-0.0962822	-0.210288	-0.298075	-0.270234	-0.198593	-0.191574	-0.193653	-0.27224	-0.177952	-0.139111	-0.382449	-0.209935	-0.234947	-0.160684	-0.245057	-0.338866	-0.282233	-0.211098	-0.182146	-0.203793	-0.225724	-0.346574
CDKN1B	-0.058787	-0.223821	-0.105632	-0.178732	-0.272429	-0.0384115	-0.157883	-0.0493865	-0.0360628	-0.183022	-0.151346	-0.110964	-0.133734	-0.0851444	-0.268963	-0.340664	-0.119072	-0.0976217	-0.229417	-0.282689	-0.0760802	-0.363688	-0.0312345	-0.121378	-0.148232	-0.298608	-0.119349	-0.0486206	-0.137257	-0.219604	-0.210822	-0.128247	-0.10915	-0.120823	-0.253078	-0.0994894	-0.0783961	-0.382142	-0.139373	-0.175003	-0.104055	-0.187331	-0.295078	-0.282377	-0.146559	-0.112607	-0.117153	-0.16384	-0.283999
WRN	-0.054151	0.0742899	-0.0316499	-0.0971923	-0.0974454	0.0156906	-0.0144059	0.0428449	-0.00233009	-0.0711436	0.102901	-0.0414322	0.00373821	-0.0296631	-0.224541	-0.194835	-0.0625913	0.0732229	-0.00331942	-0.0890976	-0.018929	-0.322794	-0.00015632	0.00222713	0.0428029	-0.256576	-0.120471	0.0289921	-0.0719965	0.0381128	-0.0737384	-0.0166017	-0.0831472	6.445e-05	-0.014107	-0.068509	-0.0267261	-0.342689	-0.0539731	-0.0354457	0.0324138	-0.0439059	-0.105336	-0.0403149	-0.0348737	-0.0317335	-0.0975476	-0.0479205	-0.120961
EPHB2	0.0613899	0.165303	0.0363321	0.0883694	0.0929723	-0.00748524	0.0396462	-0.0229612	0.0110817	0.0552054	-0.125779	0.0813331	-0.00919294	0.0506544	0.23236	0.249694	0.0740499	-0.0546502	-0.00788423	0.115293	0.057353	0.284329	0.00430242	0.0743241	-0.0186311	0.261046	0.164278	-0.00726059	0.0707397	0.122974	0.0919226	0.0179298	0.120659	0.0182633	0.0287979	0.0929921	0.0550313	0.380483	0.0395408	0.00021934	-0.0489339	0.0541196	0.102837	0.0651655	0.0108023	0.0310056	0.138398	0.0375659	0.10393
DVL2	0.0956982	0.0496437	0.126013	0.22634	0.305423	0.05136	0.218887	0.0841072	0.046025	0.255408	0.268359	0.116266	0.226162	0.120243	0.246476	0.285842	0.181848	0.160264	0.292473	0.287429	0.0519862	0.368745	0.048758	0.0883216	0.229613	0.244276	0.115982	0.068499	0.154878	0.136039	0.254926	0.182723	0.106663	0.16379	0.272283	0.126044	0.0848731	0.271352	0.184549	0.30795	0.203451	0.251457	0.276597	0.26809	0.262835	0.190988	0.0973655	0.232753	0.283284
MAP2K7	0.05929	0.0530277	0.0770177	0.160117	0.239335	0.0191456	0.129357	0.0231406	0.0201966	0.168515	0.11017	0.0775459	0.117677	0.0685917	0.232483	0.299525	0.114074	0.0537173	0.184839	0.234916	0.0340949	0.371566	0.0197932	0.0543051	0.115491	0.24898	0.102017	0.0221365	0.108754	0.0994951	0.180064	0.104787	0.0846076	0.0896024	0.190843	0.0867685	0.0512705	0.377579	0.118303	0.180191	0.0880615	0.16203	0.235418	0.210504	0.148735	0.105026	0.0862988	0.146034	0.234818
MAP3K12	-0.0537581	0.0906744	-0.0591243	-0.16016	-0.231931	-0.00877504	-0.0984874	-0.00824421	-0.0107532	-0.176039	-0.105657	-0.0446163	-0.113428	-0.0490065	-0.210486	-0.238615	-0.0961835	-0.0332358	-0.189502	-0.206083	-0.0056119	-0.378858	-0.0130246	0.00123786	-0.0976491	-0.210174	-0.0653089	-0.00574758	-0.0933888	-0.003205	-0.164288	-0.0905933	-0.0513157	-0.0657979	-0.174285	-0.0665452	-0.0297399	-0.312308	-0.110779	-0.189006	-0.0923936	-0.153247	-0.210766	-0.190703	-0.157221	-0.100368	-0.0450579	-0.145559	-0.213676
BCL2L10	-0.0559286	-0.146579	-0.090236	-0.177792	-0.264567	-0.0261012	-0.138902	-0.0359539	-0.0255363	-0.182176	-0.137503	-0.0873179	-0.125117	-0.0718739	-0.26209	-0.317758	-0.112156	-0.0763389	-0.216632	-0.26836	-0.0499148	-0.358136	-0.0236378	-0.0834688	-0.136051	-0.283568	-0.103607	-0.0334286	-0.126911	-0.168217	-0.203165	-0.117697	-0.0900431	-0.104929	-0.233506	-0.088295	-0.0597801	-0.350304	-0.132371	-0.175417	-0.0982886	-0.180424	-0.273526	-0.259095	-0.146563	-0.10794	-0.0931807	-0.159747	-0.267618
MCM2	-0.0936587	-0.640963	-0.191223	-0.183327	-0.232466	-0.108571	-0.256399	-0.147509	-0.0974278	-0.169391	-0.22061	-0.21747	-0.176594	-0.164629	-0.296274	-0.337017	-0.180587	-0.220089	-0.19939	-0.291145	-0.188278	-0.206038	-0.0862563	-0.31276	-0.227754	-0.366944	-0.209322	-0.144012	-0.204742	-0.485721	-0.240114	-0.20439	-0.203674	-0.225876	-0.265338	-0.164426	-0.164115	-0.235968	-0.192392	-0.156997	-0.144731	-0.214665	-0.311778	-0.269018	-0.142241	-0.152514	-0.229162	-0.185765	-0.313964
USP4	0.0300913	0.018043	0.0353621	0.102028	0.160224	-0.00505182	0.0428898	-0.0238231	0.00197022	0.0929771	-0.0222579	0.0404267	0.0239258	0.0261828	0.20917	0.254431	0.0543471	-0.030431	0.0873857	0.159768	0.0219708	0.342182	-0.00167901	0.0197384	0.0134676	0.242478	0.0840851	-0.013956	0.068891	0.040379	0.105173	0.0354732	0.0624011	0.0224474	0.104971	0.04961	0.0243703	0.392876	0.0605162	0.0665344	-0.0033613	0.0792957	0.172504	0.140865	0.0519107	0.036502	0.0745801	0.0700284	0.16825
USP5	-0.084327	-0.252515	-0.134631	-0.20639	-0.282857	-0.0532799	-0.191863	-0.070005	-0.0520938	-0.206788	-0.165634	-0.142584	-0.157122	-0.114486	-0.301285	-0.353631	-0.156997	-0.117275	-0.232722	-0.295591	-0.0937296	-0.3768	-0.0478883	-0.149039	-0.175042	-0.332569	-0.162386	-0.0686771	-0.169106	-0.245803	-0.235817	-0.160857	-0.144874	-0.153254	-0.259513	-0.133737	-0.102447	-0.383882	-0.172249	-0.201041	-0.120473	-0.212772	-0.308389	-0.279535	-0.17173	-0.13937	-0.153185	-0.19204	-0.305978
RAC2	0.0667474	0.24509	0.11785	0.177941	0.261812	0.0531862	0.172396	0.0597144	0.0470697	0.181871	0.119795	0.126428	0.127425	0.101847	0.264831	0.348911	0.140704	0.0895836	0.197229	0.278364	0.0861115	0.365083	0.0409419	0.141075	0.158926	0.303147	0.145507	0.0631673	0.146379	0.225606	0.213411	0.144113	0.129461	0.139564	0.228135	0.113353	0.0899669	0.41991	0.150003	0.173463	0.0880728	0.192869	0.273821	0.247254	0.142423	0.117932	0.141542	0.170103	0.270585
PIK3C3	-0.0144609	-0.00650106	-0.0404196	-0.126205	-0.252017	-0.0116939	-0.0958655	-0.0109513	-0.00387085	-0.151634	-0.154067	-0.0280044	-0.104485	-0.0269396	-0.150562	-0.272243	-0.0605771	-0.0472672	-0.237318	-0.24253	0.00106538	-0.313745	-0.00350508	-0.00736509	-0.119971	-0.153502	-0.0158075	-0.00875967	-0.0646366	-0.0741327	-0.155236	-0.077113	-0.0178402	-0.0603097	-0.239834	-0.0295744	-0.014504	-0.330689	-0.0842289	-0.173174	-0.0844808	-0.14675	-0.243588	-0.275852	-0.131166	-0.0719764	-0.0108215	-0.125816	-0.215412
GABRR1	0.0490974	0.167803	0.0869363	0.153476	0.244204	0.0286552	0.134118	0.0325006	0.0269671	0.157491	0.114911	0.0908776	0.107776	0.0715391	0.241629	0.324691	0.106338	0.0664148	0.193515	0.25354	0.0570524	0.359784	0.023068	0.0940056	0.121233	0.27545	0.107238	0.0342702	0.116807	0.173039	0.182978	0.10797	0.0941998	0.0998377	0.216206	0.0840742	0.0622692	0.398574	0.118757	0.153073	0.0777714	0.161222	0.261138	0.246462	0.124341	0.0946604	0.102548	0.140183	0.250626
HSD3B2	0.0259284	0.118884	0.0574715	0.113452	0.180909	0.0156025	0.0852539	-0.00090231	0.0123214	0.109685	0.00112038	0.0619635	0.0427075	0.0465753	0.207875	0.28914	0.0784154	-0.00616174	0.0999036	0.193319	0.0396424	0.33119	0.0062006	0.0652309	0.0566689	0.258946	0.0921495	0.010196	0.087107	0.103358	0.134651	0.0690146	0.0750747	0.0611126	0.125676	0.0572914	0.038881	0.432807	0.0836789	0.088939	0.00534175	0.111013	0.179856	0.152659	0.0646366	0.0534267	0.0894326	0.0949792	0.180619
PDE2A	-0.0669392	-0.619002	-0.181332	-0.137243	-0.179773	-0.128985	-0.249823	-0.169541	-0.103011	-0.139393	-0.2658	-0.198778	-0.178315	-0.153871	-0.164634	-0.213745	-0.155874	-0.24653	-0.195253	-0.233784	-0.183516	-0.0197873	-0.0905975	-0.309619	-0.249097	-0.219218	-0.151159	-0.163812	-0.17304	-0.461594	-0.199086	-0.201987	-0.166005	-0.229125	-0.248745	-0.13132	-0.153411	-0.0297617	-0.172948	-0.151246	-0.157663	-0.193332	-0.240622	-0.234561	-0.132066	-0.140054	-0.187503	-0.167508	-0.238487
EPRS	0.0066757	-0.34883	-0.0696066	-0.0300537	-0.0835606	-0.0782325	-0.137355	-0.110185	-0.0483914	-0.0564042	-0.246496	-0.066701	-0.11251	-0.0576985	0.0602235	-0.0259522	-0.0464798	-0.175178	-0.15921	-0.114228	-0.063039	0.185515	-0.0430742	-0.138085	-0.186639	0.0606295	0.0170299	-0.0983819	-0.0454468	-0.267348	-0.0850348	-0.104469	-0.0179935	-0.124099	-0.180054	-0.0171442	-0.0531963	0.178223	-0.0647241	-0.0940009	-0.112889	-0.102548	-0.0914987	-0.166988	-0.069782	-0.0615314	-0.0120211	-0.0798349	-0.0664712
HTR1A	0.0243649	0.14456	0.0768297	0.138642	0.241848	0.0255169	0.124682	0.0254079	0.0177781	0.14821	0.119425	0.0703684	0.0968375	0.0539698	0.204334	0.31651	0.0875892	0.0576018	0.194741	0.251055	0.0401784	0.3226	0.0139361	0.0755681	0.119253	0.239596	0.0714512	0.027828	0.103488	0.152182	0.171517	0.102668	0.0667752	0.0931351	0.219093	0.0583796	0.0442474	0.394163	0.111625	0.147203	0.0662612	0.153324	0.256114	0.24787	0.111126	0.0782038	0.0740296	0.133349	0.242496
MUC1	-0.00880279	0.206477	0.0219479	-0.042958	-0.0345595	0.035864	0.0466436	0.0858161	0.0247971	-0.020237	0.19221	0.0160145	0.070402	0.014794	-0.130476	-0.121181	-0.0162517	0.155616	0.071565	-0.0218854	0.0335241	-0.245676	0.0279162	0.0760252	0.0988199	-0.158478	-0.0615597	0.0640995	-0.0147466	0.150827	-0.0153334	0.0348278	-0.0278269	0.0544433	0.0648465	-0.0142075	0.0198611	-0.3083	-0.00069367	0.0206364	0.103718	0.00851092	0.00378562	0.0394666	0.0247037	0.0198021	-0.038489	0.00280706	-0.0106497
PDE4A	-0.0626975	-0.292157	-0.125391	-0.188469	-0.285819	-0.0555772	-0.19198	-0.0732614	-0.0481078	-0.19452	-0.185206	-0.130474	-0.152449	-0.103942	-0.27345	-0.354132	-0.140918	-0.127086	-0.242019	-0.304812	-0.0888607	-0.342066	-0.042818	-0.154005	-0.184517	-0.308846	-0.132414	-0.0708906	-0.154251	-0.271889	-0.231682	-0.15603	-0.123969	-0.152715	-0.273935	-0.110704	-0.0924865	-0.35121	-0.159662	-0.192967	-0.119181	-0.209901	-0.309487	-0.296062	-0.158772	-0.128101	-0.132918	-0.182946	-0.301652
NOS3	-0.00757752	-0.19371	-0.0010458	0.0925861	0.219528	-0.00910785	0.069629	0.00156502	-0.0206613	0.142903	0.196121	-0.0298968	0.111178	-0.00273532	0.0271943	0.16481	0.0354837	0.0518114	0.246413	0.185559	-0.0657578	0.221122	-0.0149297	-0.0796281	0.131301	-0.00664845	-0.0627326	-0.0124405	0.0110805	-0.0526349	0.120663	0.0568855	-0.0511742	0.0334656	0.210521	-0.0141457	-0.0300285	0.203156	0.0523893	0.198745	0.107187	0.13271	0.159219	0.229748	0.147877	0.0683692	-0.0758497	0.11385	0.129635
PLA2G2A	0.0708514	0.345975	0.150136	0.20815	0.29024	0.0692617	0.22624	0.09934	0.0578518	0.214578	0.20799	0.148431	0.176554	0.123219	0.282581	0.350387	0.166591	0.156093	0.242207	0.317277	0.0972244	0.315392	0.0543089	0.176972	0.222167	0.310816	0.141443	0.0932121	0.178526	0.315709	0.254507	0.193184	0.134539	0.190346	0.285121	0.127485	0.105465	0.321746	0.192079	0.213075	0.138435	0.236819	0.325357	0.292941	0.177123	0.148909	0.139314	0.212684	0.325314
BAD	-0.0258544	0.0245659	-0.0326565	-0.124356	-0.203719	0.00223554	-0.0553254	0.0128336	-0.00021337	-0.129863	-0.0441754	-0.0264848	-0.0570856	-0.0217805	-0.200432	-0.253724	-0.0549793	0.00556918	-0.151245	-0.192501	-0.00405772	-0.346558	0.00070023	0.00239624	-0.0553767	-0.216012	-0.052396	0.0096109	-0.0671082	-0.0307543	-0.134118	-0.050065	-0.0378773	-0.031735	-0.154356	-0.0398885	-0.0148343	-0.339102	-0.0710498	-0.114084	-0.0350522	-0.113934	-0.192437	-0.186901	-0.0897236	-0.0536688	-0.039074	-0.0995892	-0.183134
CD4	0.0754009	0.428366	0.150738	0.171659	0.236201	0.0634148	0.1947	0.0871256	0.0626425	0.154405	0.151624	0.163041	0.135564	0.121382	0.314295	0.358695	0.14635	0.143683	0.177343	0.272766	0.130602	0.330115	0.0561108	0.212002	0.144901	0.378765	0.173673	0.0861202	0.177244	0.337626	0.204289	0.155981	0.162346	0.162005	0.232164	0.133115	0.119304	0.366756	0.165752	0.141429	0.104065	0.172549	0.324764	0.253113	0.123294	0.119734	0.18411	0.156381	0.328296
GZMB	0.0502456	0.122345	0.074653	0.145564	0.236017	0.025023	0.128495	0.025222	0.0234011	0.15198	0.113619	0.0815236	0.109772	0.065343	0.223607	0.318198	0.10257	0.0553938	0.187313	0.242017	0.0442533	0.351535	0.0206396	0.0697538	0.1127	0.249064	0.0970373	0.027044	0.102974	0.141665	0.172075	0.0977273	0.0843227	0.0872834	0.206184	0.0810901	0.0544989	0.393778	0.108201	0.162708	0.0774651	0.152331	0.247762	0.236486	0.131887	0.0924931	0.0884412	0.132935	0.23627
FUT5	0.0859016	0.280441	0.135043	0.199762	0.294989	0.0602642	0.209031	0.0887034	0.0556449	0.210738	0.228053	0.141057	0.187011	0.120029	0.277949	0.355939	0.160362	0.159536	0.264613	0.309178	0.0975179	0.367933	0.0528876	0.160749	0.205658	0.309631	0.142744	0.0805578	0.160747	0.271634	0.240545	0.168728	0.133434	0.1646	0.286557	0.128621	0.103703	0.366325	0.169653	0.229916	0.160627	0.223064	0.322807	0.304891	0.197666	0.156082	0.139843	0.197785	0.313874
CHRM3	0.0222301	-0.0209379	0.0305754	0.113172	0.198256	-0.00111244	0.060917	-0.0157153	-0.00078761	0.11958	0.0339684	0.0310115	0.0517288	0.0247605	0.179457	0.259117	0.058569	-0.0127999	0.141888	0.190701	0.00322117	0.33507	-0.00296706	0.00041542	0.053092	0.194618	0.0567479	-0.00975206	0.0620056	0.0315921	0.126546	0.0482134	0.0421622	0.0318932	0.149605	0.040242	0.0160721	0.375607	0.0660714	0.110762	0.0243661	0.108094	0.182086	0.185813	0.0836261	0.0496099	0.0452794	0.0927384	0.168811
BID	0.023698	-0.0419181	0.00891374	0.0117515	-0.0109625	0.0218078	0.0823257	0.0687686	0.0130279	0.0459911	0.216289	0.0025916	0.123591	0.034973	-0.11596	-0.145624	0.0477777	0.137608	0.0882503	-0.0259021	-0.0280336	-0.177761	0.0209966	-0.0116713	0.131445	-0.178587	-0.0432378	0.0426132	-0.0127415	0.0157555	0.0263058	0.0533626	-0.0288273	0.0550853	0.0450208	0.0116947	0.00663187	-0.3326	0.0202443	0.13476	0.143221	0.0591551	-0.0577352	0.00062278	0.120033	0.0824765	-0.06192	0.0534424	-0.0553865
EGLN1	-0.0334513	-0.372245	-0.0755621	0.00362122	0.0441439	-0.0705452	-0.0736994	-0.114413	-0.0618216	0.00970102	-0.116635	-0.0857286	-0.0557614	-0.0642172	0.0240309	0.0839709	-0.0325781	-0.157894	-0.00726457	0.0134553	-0.108005	0.205748	-0.0579881	-0.177747	-0.0927162	0.0130982	-0.04474	-0.102784	-0.0485309	-0.239279	-0.0132564	-0.0690413	-0.0609106	-0.0972716	-0.0305772	-0.0474079	-0.076934	0.268971	-0.0421011	0.0155945	-0.0742262	-0.0225397	-0.00689082	-0.00250172	-0.00456714	-0.035965	-0.0682414	-0.0209525	-0.0101038
DUT	-0.00437022	0.129804	-0.011988	-0.105839	-0.180446	0.00292954	-0.021674	0.0297101	0.00838803	-0.115445	0.0142943	0.00203967	-0.0201739	-0.00054486	-0.161333	-0.200728	-0.0331318	0.0549636	-0.113522	-0.159602	0.0192553	-0.338698	0.00971466	0.041086	-0.0261594	-0.178231	-0.0217876	0.0206777	-0.0468057	0.058224	-0.106616	-0.0322974	-0.00996203	-0.00918928	-0.110889	-0.0125375	0.00702415	-0.324955	-0.0561831	-0.0902114	0.00629133	-0.092737	-0.138721	-0.140261	-0.0614407	-0.0257125	-0.0106397	-0.0846998	-0.1346
COMT	-0.0324953	-0.0507032	-0.0608576	-0.144123	-0.238694	-0.0171913	-0.100218	-0.0129477	-0.0142149	-0.153129	-0.0942277	-0.0570749	-0.0881416	-0.0442566	-0.213803	-0.285781	-0.0795132	-0.0311158	-0.192399	-0.233734	-0.0233118	-0.341035	-0.0123701	-0.0349982	-0.0991641	-0.232107	-0.0721205	-0.0150242	-0.0933064	-0.0896836	-0.162833	-0.0853677	-0.0606278	-0.0691052	-0.204415	-0.0594102	-0.0355802	-0.35344	-0.102284	-0.147853	-0.0579133	-0.144942	-0.237863	-0.233874	-0.114297	-0.0722513	-0.0627678	-0.128965	-0.226976
KCNJ5	-0.0321081	-0.0762232	-0.0637889	-0.149036	-0.245319	-0.0191206	-0.108496	-0.0157102	-0.015312	-0.158018	-0.107125	-0.0589388	-0.0957779	-0.0480171	-0.212417	-0.290919	-0.0833334	-0.0414299	-0.199736	-0.2424	-0.0264401	-0.33871	-0.0125793	-0.0436851	-0.105292	-0.231617	-0.0677689	-0.0175354	-0.0964545	-0.109239	-0.171157	-0.0892141	-0.0595702	-0.0743518	-0.211992	-0.058848	-0.0381449	-0.35395	-0.104484	-0.152387	-0.0675658	-0.152022	-0.239185	-0.243352	-0.11927	-0.0795832	-0.0609849	-0.133254	-0.226719
SIRT1	-0.0339381	-0.171587	-0.0701798	-0.140843	-0.290604	-0.0360189	-0.135047	-0.0587514	-0.0291832	-0.171334	-0.265197	-0.0646283	-0.155979	-0.0529322	-0.158453	-0.297837	-0.0701732	-0.140607	-0.322999	-0.288748	-0.0432397	-0.285474	-0.0278538	-0.0716499	-0.179837	-0.157782	-0.0274602	-0.0470471	-0.0847727	-0.204459	-0.184119	-0.104548	-0.0397784	-0.0972259	-0.32836	-0.0518319	-0.0493306	-0.287276	-0.101295	-0.194102	-0.151188	-0.177108	-0.313958	-0.371382	-0.158737	-0.0994105	-0.0319197	-0.147372	-0.264913
GPR55	0.087877	0.337506	0.146461	0.208007	0.292845	0.0691814	0.214303	0.097067	0.0650663	0.212382	0.205778	0.154038	0.175643	0.127134	0.299331	0.363195	0.165539	0.155614	0.250334	0.31505	0.107844	0.352045	0.0611018	0.17764	0.207771	0.332229	0.160392	0.0916369	0.174561	0.305756	0.248306	0.178454	0.148188	0.175873	0.285815	0.13781	0.113957	0.346876	0.181305	0.212437	0.1426	0.227743	0.330317	0.30099	0.181305	0.150782	0.156061	0.203161	0.325875
PDXK	-0.106239	-0.581964	-0.198194	-0.200809	-0.232612	-0.0988555	-0.2352	-0.132096	-0.0947993	-0.179011	-0.140334	-0.227473	-0.151575	-0.1704	-0.351774	-0.319179	-0.189062	-0.181128	-0.166028	-0.275838	-0.200347	-0.317242	-0.0835822	-0.32529	-0.190956	-0.425613	-0.245342	-0.134765	-0.220579	-0.433695	-0.240553	-0.199981	-0.227922	-0.218827	-0.223845	-0.17963	-0.172224	-0.286255	-0.199749	-0.135732	-0.115717	-0.209947	-0.298312	-0.227227	-0.129775	-0.149624	-0.261015	-0.187997	-0.315874
GPR17	-0.0471171	-0.04402	-0.0774103	-0.161102	-0.236304	-0.0254257	-0.117838	-0.0217353	-0.0221594	-0.167885	-0.0780863	-0.0746329	-0.095284	-0.0635558	-0.23968	-0.281167	-0.106014	-0.0345999	-0.171665	-0.230143	-0.0356689	-0.371172	-0.0196974	-0.0551231	-0.107601	-0.264963	-0.100303	-0.0250707	-0.112478	-0.0850633	-0.177448	-0.103723	-0.083212	-0.0877751	-0.180853	-0.077623	-0.0495167	-0.359192	-0.120684	-0.158819	-0.0618455	-0.15993	-0.22075	-0.200386	-0.126306	-0.0902658	-0.0893781	-0.145601	-0.22384
PAK6	-0.0214118	0.177516	-0.0229577	-0.115233	-0.170313	0.00739678	-0.0362004	0.0275575	0.00682727	-0.124354	0.00804026	-0.0076617	-0.035429	-0.0148996	-0.1659	-0.178771	-0.0556581	0.0443897	-0.100032	-0.142035	0.0223029	-0.346223	0.00584746	0.0438452	-0.0301976	-0.1756	-0.0427618	0.0210232	-0.0579669	0.0864709	-0.109274	-0.0452254	-0.0244481	-0.0197812	-0.088882	-0.029729	0.00050805	-0.311432	-0.0700917	-0.108234	-0.00975063	-0.0980325	-0.123435	-0.106272	-0.0803489	-0.0447323	-0.0242089	-0.0955644	-0.13172
SSB	0.0331196	0.13953	0.070937	0.141089	0.258252	0.0263451	0.14095	0.0450795	0.0195237	0.162576	0.189292	0.0656446	0.131425	0.060867	0.171074	0.312767	0.0951733	0.0993906	0.236712	0.263952	0.0283001	0.305774	0.018763	0.0674281	0.155441	0.187543	0.0541075	0.0373396	0.0913616	0.163001	0.181414	0.108495	0.053593	0.0996145	0.248498	0.0586892	0.0436473	0.357367	0.107962	0.186841	0.110573	0.170129	0.255451	0.273982	0.146509	0.0998463	0.0505155	0.144576	0.233298
NLRP1	-0.055019	-0.614006	-0.163355	-0.0962727	-0.0917931	-0.104787	-0.200571	-0.140384	-0.0883108	-0.0774623	-0.145616	-0.181695	-0.11034	-0.134707	-0.163048	-0.158263	-0.130922	-0.18948	-0.0701994	-0.154887	-0.171164	0.00740911	-0.0770672	-0.296238	-0.167373	-0.231886	-0.156896	-0.139395	-0.157194	-0.424469	-0.142731	-0.164353	-0.162579	-0.194431	-0.136667	-0.117458	-0.138417	-0.0158616	-0.144125	-0.0613726	-0.089038	-0.129067	-0.16689	-0.114212	-0.0587451	-0.0986022	-0.190347	-0.113774	-0.18625
ITGAM	0.0323608	0.191025	0.021967	-0.0631076	-0.196509	0.0167994	-0.0159077	0.0339772	0.0260084	-0.0985639	-0.127844	0.0489528	-0.0560491	0.0350999	-0.0387135	-0.173629	0.0144445	0.00974856	-0.212273	-0.166146	0.0641905	-0.234612	0.0239633	0.0996714	-0.0538872	-0.0247936	0.0788082	0.0350713	0.00502695	0.0765259	-0.077317	-0.010249	0.0640394	0.014195	-0.191883	0.0400209	0.0428595	-0.255614	-0.0212165	-0.129976	-0.0500649	-0.0787549	-0.168436	-0.23314	-0.0856945	-0.0158265	0.0794871	-0.0662552	-0.130629
IL2RB	-0.0708056	-0.166355	-0.111119	-0.189801	-0.273162	-0.041371	-0.170787	-0.0570179	-0.0394156	-0.198383	-0.166519	-0.113192	-0.150921	-0.0958454	-0.270588	-0.322035	-0.138464	-0.10614	-0.23189	-0.275563	-0.0690849	-0.371514	-0.0370351	-0.111214	-0.162499	-0.29644	-0.126268	-0.0533025	-0.142905	-0.187283	-0.218486	-0.141458	-0.112844	-0.130954	-0.244725	-0.108927	-0.0805056	-0.35333	-0.151062	-0.202521	-0.121992	-0.199794	-0.28217	-0.265108	-0.171112	-0.1313	-0.117798	-0.179121	-0.278598
GART	-0.0578169	-0.195543	-0.113124	-0.185777	-0.274533	-0.0491068	-0.180951	-0.0573746	-0.039413	-0.195401	-0.163312	-0.113	-0.145673	-0.095691	-0.254827	-0.330362	-0.140646	-0.0983032	-0.224929	-0.284769	-0.0675168	-0.34301	-0.0348461	-0.118891	-0.173159	-0.284905	-0.120278	-0.0575341	-0.144114	-0.204062	-0.222574	-0.149043	-0.109773	-0.140309	-0.247729	-0.101474	-0.0780892	-0.349289	-0.154414	-0.202015	-0.108875	-0.204989	-0.276076	-0.265597	-0.163534	-0.126547	-0.115441	-0.181572	-0.272547
PLD2	0.0515137	0.0416664	0.0791876	0.155192	0.225066	0.0221759	0.123874	0.0208032	0.0210146	0.160384	0.0871789	0.0764503	0.103445	0.0676644	0.229583	0.283442	0.111901	0.0416667	0.162397	0.220126	0.0358892	0.360765	0.0193916	0.0551967	0.100233	0.257008	0.10138	0.0225464	0.111518	0.0799844	0.170108	0.103256	0.0850302	0.0876384	0.170343	0.0812881	0.0504945	0.375735	0.119854	0.166736	0.0717814	0.152051	0.21933	0.187663	0.134781	0.0977897	0.0911265	0.140415	0.224551
ALDH5A1	0.0469763	0.0950617	0.0716003	0.141834	0.220252	0.0185477	0.110912	0.017762	0.019492	0.144556	0.0813401	0.0747758	0.0906018	0.0599131	0.230158	0.294686	0.0957839	0.0407636	0.163787	0.22291	0.0412282	0.358407	0.016826	0.0637894	0.0947825	0.257529	0.0994684	0.0203252	0.102133	0.117684	0.162321	0.09019	0.0831606	0.0789618	0.179989	0.0761452	0.0498721	0.385048	0.104576	0.13977	0.0618639	0.141457	0.230228	0.207447	0.113716	0.0836398	0.0900897	0.125007	0.225339
AGK	-0.0401414	-0.0919061	-0.0694909	-0.141319	-0.214146	-0.0163734	-0.0971282	-0.0104986	-0.0178314	-0.137823	-0.0502999	-0.0694876	-0.071654	-0.0518332	-0.238176	-0.28877	-0.0855656	-0.0218611	-0.143512	-0.216782	-0.0387075	-0.347377	-0.0147676	-0.057686	-0.0736574	-0.265449	-0.0950388	-0.0159713	-0.103487	-0.106409	-0.155256	-0.0831907	-0.0795051	-0.0705151	-0.166476	-0.0701478	-0.0455849	-0.365597	-0.103722	-0.118159	-0.0402469	-0.130425	-0.225683	-0.19444	-0.0939797	-0.0689995	-0.0877827	-0.117758	-0.224547
TTBK1	-0.0139016	-0.185764	-0.0238051	0.0590623	0.163192	-0.0327266	-0.00209488	-0.0490696	-0.0305894	0.0796868	0.0470443	-0.038209	0.0269768	-0.0301083	0.078506	0.18201	-0.00613288	-0.0380506	0.146351	0.137242	-0.0554634	0.274338	-0.0278837	-0.0914813	0.0144882	0.0689526	-0.0341674	-0.0479919	-0.00139985	-0.080496	0.0649607	-0.00461183	-0.0360112	-0.0270191	0.132314	-0.0197575	-0.0363716	0.309525	0.0124713	0.0904166	0.0175628	0.0573618	0.144423	0.173739	0.0610318	0.00900392	-0.0445105	0.0473962	0.117009
DICER1	-0.0366823	0.00400168	-0.0444827	-0.137948	-0.249012	-0.0114249	-0.0969533	-0.0171601	-0.00957462	-0.161648	-0.162042	-0.0385304	-0.119191	-0.0374198	-0.171181	-0.260784	-0.0712179	-0.0616145	-0.242908	-0.232738	-0.00843871	-0.333111	-0.0104391	-0.00878207	-0.120846	-0.165876	-0.0380596	-0.0111171	-0.0701946	-0.0703585	-0.159741	-0.0770071	-0.0338162	-0.0592496	-0.234486	-0.0485348	-0.0254464	-0.313386	-0.0864661	-0.183412	-0.105173	-0.150652	-0.24078	-0.268029	-0.149197	-0.0877438	-0.0264705	-0.130761	-0.214962
STK31	0.0078554	-0.210788	-0.02981	0.0434744	0.0760521	-0.0521614	-0.0383638	-0.0707643	-0.0356258	0.0390374	-0.0971102	-0.0294678	-0.0272809	-0.0235806	0.119478	0.135716	0.00317136	-0.0979871	0.013163	0.0547361	-0.0501438	0.291574	-0.0321902	-0.089147	-0.0582896	0.119997	0.0235322	-0.0649531	6.349e-05	-0.124353	0.0280194	-0.0308895	-0.00164246	-0.0508861	0.00317915	0.00379871	-0.029771	0.317054	-0.00368677	0.0197398	-0.0419722	0.0109888	0.0587239	0.0323828	0.013616	-0.00502949	-0.00290071	0.0105154	0.0593155
SLC2A5	-0.0861849	-0.305025	-0.139612	-0.188295	-0.238502	-0.0516877	-0.174538	-0.0626445	-0.0551553	-0.171468	-0.0948243	-0.155494	-0.121661	-0.116244	-0.323225	-0.342109	-0.150951	-0.0914334	-0.159761	-0.262456	-0.11578	-0.358542	-0.0494121	-0.179896	-0.13033	-0.369132	-0.187473	-0.0679189	-0.174052	-0.260874	-0.211161	-0.14768	-0.165692	-0.146076	-0.204583	-0.140673	-0.112169	-0.370191	-0.163876	-0.145451	-0.0818339	-0.179323	-0.286369	-0.223261	-0.128626	-0.11894	-0.184357	-0.163849	-0.295302
ACVR2A	0.0433024	-0.0658592	0.0468592	0.145009	0.240121	0.00904751	0.0998842	0.0145266	0.00808117	0.169067	0.131759	0.0399802	0.115491	0.0444249	0.167538	0.243161	0.0859867	0.0476952	0.215448	0.217897	0.00083604	0.339698	0.0102285	-0.00144947	0.116126	0.158402	0.0485769	0.00862671	0.0742848	0.0279659	0.163148	0.0832677	0.0397096	0.0628386	0.199191	0.0556307	0.0255251	0.311625	0.0934158	0.187626	0.0973119	0.155379	0.206256	0.221506	0.152851	0.0945693	0.0322852	0.138056	0.192949
GNPAT	0.102881	0.276253	0.163342	0.238166	0.324607	0.0798022	0.257365	0.12628	0.0704789	0.261888	0.32135	0.157637	0.248839	0.1444	0.285012	0.312606	0.192209	0.222546	0.322912	0.328599	0.101518	0.350152	0.0704587	0.1719	0.271417	0.298259	0.138902	0.108163	0.18811	0.288711	0.280513	0.215662	0.136729	0.207595	0.327736	0.145837	0.118976	0.233786	0.211597	0.301233	0.228058	0.273785	0.34485	0.323208	0.260936	0.201579	0.132748	0.25025	0.347878
ADORA2A	0.0685454	0.125297	0.109781	0.196107	0.308174	0.0577577	0.208891	0.0971819	0.0443908	0.23647	0.313409	0.0968866	0.219719	0.10203	0.178901	0.270234	0.148748	0.184122	0.32622	0.298884	0.047298	0.289826	0.0458017	0.0926113	0.253419	0.166766	0.0674064	0.0776995	0.127461	0.186395	0.241178	0.172612	0.0724103	0.159687	0.312461	0.0937624	0.0721844	0.207602	0.162113	0.291578	0.205161	0.244791	0.283399	0.313239	0.24157	0.168872	0.0599384	0.217992	0.26982
PTPN3	0.0680691	0.370718	0.143395	0.191552	0.287558	0.069615	0.221679	0.110295	0.0592633	0.20443	0.248015	0.140313	0.184527	0.119247	0.253197	0.334084	0.153411	0.185837	0.260651	0.313523	0.0974541	0.301423	0.056584	0.182425	0.230265	0.281203	0.119422	0.0980243	0.163028	0.329309	0.2432	0.185483	0.119842	0.186597	0.296544	0.115537	0.102749	0.28702	0.177933	0.2146	0.15816	0.228962	0.326659	0.303207	0.179074	0.148102	0.122665	0.202425	0.321497
ABCA1	-0.125651	-0.34608	-0.205948	-0.263204	-0.309108	-0.0970927	-0.288115	-0.139522	-0.088292	-0.269812	-0.270865	-0.201545	-0.245879	-0.178995	-0.353914	-0.335902	-0.235312	-0.219521	-0.263717	-0.324654	-0.139809	-0.380233	-0.0859164	-0.230574	-0.268121	-0.398305	-0.206721	-0.127738	-0.236774	-0.322219	-0.299911	-0.250857	-0.192956	-0.245841	-0.283203	-0.184703	-0.150792	-0.273217	-0.252291	-0.291588	-0.212768	-0.285335	-0.339183	-0.26316	-0.256817	-0.218993	-0.202805	-0.269186	-0.369942
CLCN3	0.0924133	0.443955	0.147633	0.187568	0.264034	0.0661913	0.211169	0.101624	0.0677598	0.181867	0.216848	0.168019	0.174728	0.127754	0.305665	0.36699	0.152501	0.177684	0.238598	0.299613	0.129511	0.316129	0.0628119	0.20986	0.194776	0.345205	0.171917	0.0944268	0.17079	0.375538	0.231332	0.165329	0.160345	0.171741	0.283042	0.144765	0.125094	0.329226	0.165419	0.179573	0.14895	0.20479	0.339993	0.306328	0.162632	0.142774	0.171194	0.177565	0.328691
CSK	0.00429986	0.160844	0.0271009	-0.0355866	-0.0878615	0.0389509	0.0457511	0.0742843	0.0281302	-0.0286782	0.0919807	0.027379	0.0398407	0.0327226	-0.113898	-0.159735	0.0155311	0.105341	-0.0282816	-0.0714731	0.0328674	-0.26999	0.0289092	0.0745633	0.068886	-0.127862	-0.0161346	0.0604927	-0.0008451	0.100393	-0.0211775	0.0371702	0.00211388	0.0556738	-0.031748	0.00573945	0.0276746	-0.330038	0.00673531	-0.00383053	0.0581572	-0.00086829	-0.0886138	-0.0739576	0.00558522	0.0253216	-0.00346051	-0.00090665	-0.076987
PLCB1	0.0387257	0.425572	0.130542	0.142144	0.23779	0.0928297	0.233507	0.13855	0.0658098	0.171248	0.33017	0.131097	0.20042	0.112444	0.113599	0.22051	0.129937	0.231724	0.277082	0.269443	0.0970474	0.0708595	0.0608459	0.194701	0.2713	0.125074	0.0633822	0.123065	0.127248	0.362002	0.210908	0.181948	0.0856884	0.19379	0.304827	0.0845582	0.097311	0.0564699	0.150529	0.21402	0.184573	0.215515	0.253585	0.300312	0.17332	0.140294	0.081268	0.181768	0.232412
DUSP4	-0.0278576	-0.109662	-0.0169619	0.0580564	0.154541	-0.0265446	-0.00230889	-0.0543519	-0.0299407	0.0682293	-0.00697848	-0.0296651	-0.00288315	-0.030462	0.100923	0.212503	-0.00664585	-0.0661235	0.105026	0.144254	-0.0424206	0.260828	-0.0315098	-0.0614094	0.003253	0.112918	-0.0200339	-0.0444181	0.00939571	-0.0438041	0.0693774	-0.00105119	-0.0242939	-0.0190551	0.113064	-0.0220304	-0.0332095	0.338995	0.0168913	0.056368	-0.0252917	0.0543709	0.137568	0.155755	0.0265178	-0.0084665	-0.0253631	0.0420935	0.115161
FHIT	0.0395122	0.0882886	0.0571594	0.120494	0.193796	0.00655699	0.0840471	0.00582309	0.0111483	0.121401	0.0372475	0.0602079	0.0636865	0.0475863	0.210504	0.277899	0.0787008	0.0197689	0.131968	0.197988	0.0350412	0.352699	0.00872314	0.0556008	0.0692015	0.240628	0.0898095	0.00908402	0.0858803	0.103514	0.139875	0.0704161	0.0722384	0.0608614	0.148172	0.063425	0.0399981	0.399009	0.0846004	0.10593	0.0382572	0.118516	0.202603	0.175584	0.0862854	0.065571	0.0811441	0.102547	0.197673
FGFR2	0.0494667	0.35252	0.0814322	0.0890792	0.137509	0.0202216	0.0866683	0.0252296	0.0326079	0.0580991	0.0208598	0.110036	0.0384096	0.0644771	0.246721	0.304071	0.0693441	0.0533175	0.0781704	0.175704	0.101188	0.26429	0.0240666	0.148212	0.0314191	0.3037	0.146223	0.0314953	0.104456	0.25564	0.106642	0.056651	0.127027	0.0656963	0.136514	0.0903503	0.0792525	0.38036	0.0740024	0.0237007	0.0158993	0.0686659	0.234924	0.178048	0.0264687	0.0426781	0.153887	0.0545775	0.222373
AKT1	0.0441351	-0.30938	-0.0249192	-0.00665033	-0.0383104	-0.0156754	-0.016475	0.0234329	-0.00438978	0.0277919	0.176649	-0.0472673	0.0992817	-0.00664567	-0.115089	-0.217215	-0.0051042	0.0903806	0.0874962	-0.0965433	-0.0456265	-0.0776302	0.0106934	-0.102008	0.0372589	-0.18973	-0.077378	-0.00656108	-0.0418993	-0.17724	-0.0386001	-0.00773814	-0.0635023	-0.0228998	-0.00053567	-0.00477725	-0.0216858	-0.308585	-0.0137759	0.113661	0.149557	-0.00390244	-0.0493196	-0.0339753	0.119983	0.0595883	-0.0951558	0.0148065	-0.0476814
KNG1	0.0190671	0.196704	0.0648314	0.0502237	0.0656707	0.0565323	0.136458	0.118091	0.0368896	0.0867407	0.275306	0.0493183	0.149581	0.0632565	-0.0489227	-0.0361644	0.0670133	0.200934	0.153239	0.0748018	0.0330208	-0.117628	0.0404198	0.0956304	0.20515	-0.069761	-0.0211543	0.0903364	0.0429291	0.181274	0.0942076	0.114733	0.0043314	0.125659	0.133741	0.0264875	0.0427382	-0.225027	0.0741065	0.142092	0.1681	0.121052	0.0455014	0.0913218	0.123554	0.100147	-0.0144403	0.103733	0.0465813
LRRK2	0.0999613	0.291259	0.0805828	0.0950123	0.0834673	0.00369543	0.0523657	0.0264394	0.0386976	0.051756	-0.0224636	0.117279	0.0369626	0.0762664	0.297699	0.235381	0.0778411	0.0565083	0.0310924	0.107583	0.116647	0.327346	0.0358219	0.142051	-0.00595446	0.346405	0.191281	0.0248715	0.107513	0.215206	0.0866004	0.037841	0.153306	0.0454468	0.0631757	0.123469	0.094217	0.324201	0.0643534	-0.00076179	0.034972	0.0457163	0.191314	0.0936435	0.0326866	0.0595563	0.180185	0.0406475	0.19703
WNK1	-0.03364	0.168163	0.0262864	0.0662167	0.223797	0.0119454	0.0743213	0.0153835	-0.00339012	0.0912794	0.163853	0.0158721	0.0682484	-0.00189373	0.0830416	0.273926	0.00362539	0.063197	0.227427	0.236473	0.00788999	0.202872	-0.00688705	0.0384082	0.106927	0.096621	-0.0330268	0.0140162	0.0343432	0.164892	0.114559	0.0526846	-0.0124313	0.0498609	0.25616	-0.0121731	0.00262571	0.314931	0.0483885	0.0982735	0.0546817	0.105153	0.253953	0.306234	0.0603159	0.018851	-0.014015	0.0782769	0.204743
SLC15A2	0.0343958	0.00249373	0.0542228	0.13608	0.221072	0.0102686	0.0921089	0.00693563	0.00951387	0.145821	0.0831796	0.0490293	0.084491	0.042659	0.197224	0.264689	0.0798342	0.0262834	0.172145	0.212066	0.0151982	0.340355	0.00858244	0.0224342	0.0875648	0.213904	0.0671598	0.00782862	0.0851887	0.056599	0.151896	0.0780548	0.0549123	0.0614326	0.176349	0.0559028	0.0302819	0.349677	0.0940621	0.144859	0.0590419	0.135759	0.209361	0.202725	0.113933	0.0741844	0.056413	0.121234	0.201991
MTTP	-0.0616819	-0.480307	-0.150804	-0.176066	-0.271631	-0.0841578	-0.221163	-0.105381	-0.0700398	-0.176962	-0.231755	-0.166386	-0.165718	-0.123998	-0.260508	-0.350403	-0.143663	-0.178966	-0.252841	-0.309	-0.138829	-0.25033	-0.059293	-0.229752	-0.207723	-0.320208	-0.148192	-0.104279	-0.169678	-0.387444	-0.231536	-0.170195	-0.149925	-0.180268	-0.298511	-0.120529	-0.122866	-0.292213	-0.164571	-0.175604	-0.135882	-0.208932	-0.318287	-0.322832	-0.14678	-0.132164	-0.168288	-0.17658	-0.301341
CTSC	0.00519448	-0.264412	-0.00961374	0.0890207	0.153027	-0.0227865	0.0318276	-0.0419768	-0.0239252	0.109901	0.0341059	-0.0254306	0.0481113	-0.00442192	0.0867841	0.161758	0.0424927	-0.0452634	0.116678	0.123856	-0.0625587	0.252192	-0.0212167	-0.101141	0.0387854	0.0741015	-0.0033044	-0.0402293	0.0187609	-0.130078	0.0900179	0.025791	-0.0158285	-0.00252148	0.0925678	0.00483318	-0.0284403	0.276692	0.0418223	0.137131	0.0254991	0.0875063	0.0906435	0.109056	0.0987538	0.0437339	-0.0274548	0.0804436	0.0861424
ZAP70	-0.044814	-0.315018	-0.115988	-0.17803	-0.308284	-0.0745888	-0.207283	-0.096712	-0.0550492	-0.20353	-0.290537	-0.120553	-0.186972	-0.0974179	-0.195621	-0.318002	-0.12304	-0.173312	-0.32856	-0.324102	-0.0827401	-0.241273	-0.0485195	-0.143347	-0.239269	-0.206521	-0.0798277	-0.0881157	-0.133289	-0.305965	-0.236619	-0.160023	-0.0913796	-0.159076	-0.350722	-0.0895153	-0.0883906	-0.234543	-0.148996	-0.225394	-0.161205	-0.228175	-0.319779	-0.379824	-0.181122	-0.133957	-0.0885247	-0.190994	-0.283893
PDE6A	0.0630654	0.162848	0.0912478	0.15234	0.211784	0.0272281	0.127088	0.0328964	0.030774	0.14728	0.0754267	0.0974913	0.0967577	0.0797636	0.25884	0.303317	0.116091	0.0578571	0.148522	0.221975	0.0647953	0.364126	0.0273228	0.100316	0.101133	0.298529	0.130808	0.0347952	0.123135	0.159749	0.171603	0.105304	0.109729	0.0978744	0.170947	0.0970097	0.0693768	0.393132	0.119841	0.135859	0.0674139	0.147744	0.23354	0.19296	0.115787	0.097316	0.121289	0.132417	0.235542
GSTM3	-0.0507226	-0.0630998	-0.0740951	-0.153741	-0.245053	-0.0207606	-0.124658	-0.029506	-0.0205904	-0.167305	-0.144825	-0.0689791	-0.124949	-0.062071	-0.213865	-0.281755	-0.100597	-0.0716636	-0.213925	-0.238268	-0.0317261	-0.354093	-0.0205514	-0.0517521	-0.124703	-0.228889	-0.0774737	-0.0256975	-0.102288	-0.10959	-0.174689	-0.10206	-0.0684793	-0.0876129	-0.216677	-0.0739998	-0.0474863	-0.341376	-0.113564	-0.182521	-0.103458	-0.160645	-0.248849	-0.23982	-0.151176	-0.103256	-0.0672871	-0.144169	-0.239383
[truncated: 2,189 more rows]
[truncated: 741 more columns]
