# Supplementary material for: Discovering the mechanism of action of drugs with a sparse explainable network
Source: eBioMedicine. 2023 Aug 24;95:104767. doi: 10.1016/j.ebiom.2023.104767 (PMC10474372; doi:10.1016/j.ebiom.2023.104767)
Supplement: Top genes_exp [file mmc3.xlsx]

## Sheet: Sheet1
	Gene1	Gene2	Gene3	Gene4	Gene5	Gene6	Gene7	Gene8	Gene9	Gene10
(-)-Parthenolide	SFRP1	PRKCB	BTK	HLA-DRB1	AIF1	CX3CL1	CD300A	GAL	NCKAP1L	NECTIN2
(5Z)-7-Oxozeaenol	HLA-DRB1	IL1B	CCL2	APOE	AIF1	SFRP1	HLA-DRA	INPP5D	EPHA7	KMO
5-Fluorouracil	SFRP1	IL1B	HLA-DRB1	VAV1	CX3CL1	AIF1	NTSR1	GAL	SDC4	WT1
681640	IL1B	SFRP1	CD300A	HLA-DRB1	NCKAP1L	AIF1	CCL2	BTK	NECTIN2	SPI1
A-443654	SFRP1	IL1B	HLA-DRB1	AIF1	CX3CL1	INHBB	CCL2	SDC4	PRKCB	KMO
A-484954	SFRP1	NCKAP1L	CD300A	AIF1	NECTIN2	BTK	GAL	HLA-DRB1	VAV1	WAS
A-770041	CX3CL1	IL1B	PTAFR	BTK	SCNN1A	CCL2	BCL2	INHBB	SFRP1	HLA-DRB1
A-83-01	NCKAP1L	CD300A	AIF1	SFRP1	HLA-DRB1	PRKCB	NECTIN2	GAL	SPI1	FGR
Acadesine	HLA-DRB1	BTK	SFRP1	SPI1	VAV1	IL1B	CD300A	CX3CL1	GAL	INHBB
ACY-1215	HLA-DRB1	SFRP1	PRKCB	SDC4	AIF1	NECTIN2	CD300A	IL1B	HLA-DRA	CCL5
Afatinib	CX3CL1	CCL2	PTAFR	VAV1	SFRP1	INHBB	ITGB3	SCNN1A	BTK	XK
AGI-6780	HLA-DRB1	SFRP1	HLA-DRA	AIF1	APOE	ADGRF1	CD300A	PRKCB	PTPN22	BTK
Akt inhibitor VIII	SFRP1	BTK	HLA-DRB1	PTPN22	IL1B	CD300A	AIF1	YAP1	APOE	WAS
Alectinib	IL1B	HLA-DRB1	SDC4	CD300A	AIF1	SFRP1	PRKCB	BTK	CX3CL1	NECTIN2
Alisertib	NCKAP1L	SFRP1	CD300A	SDC4	NECTIN2	AIF1	BTK	SPI1	VAV1	IL1B
Alvocidib	SFRP1	IL1B	CD300A	HLA-DRB1	SCNN1A	BTK	SDC4	KIAA0319	CCL2	VAV1
Aminofurazanyl-azabenzimidazole 6n	HLA-DRB1	SFRP1	IL1B	AIF1	CD300A	SPI1	CCL2	PRKCB	BTK	NCKAP1L
Amuvatinib	SFRP1	HLA-DRB1	PRKCB	CD300A	BTK	IL1B	NECTIN2	AIF1	SDC4	RIPK3
Apitolisib	HLA-DRB1	SFRP1	HLA-DRA	CD300A	INHBB	AIF1	SCNN1A	IL1B	PRKCB	CCL2
AR-42	HLA-DRB1	SFRP1	PRKCB	SPI1	IL1B	AIF1	APOE	WT1	VAV1	NECTIN2
Ara-G	NCKAP1L	CD300A	BTK	WAS	NECTIN2	YAP1	AIF1	PTPN22	VAV1	FGR
ARRY-520	SFRP1	IL1B	HLA-DRB1	CD300A	FOXA1	CCL2	CXCL12	AIF1	KIAA0319	APOE
AS601245	SFRP1	CX3CL1	GAL	CCL2	IL1B	BTK	AIF1	WT1	HLA-DRB1	CD300A
AS605240	SFRP1	VAV1	ADGRF1	SCNN1A	RIPK3	GAL	NTSR1	AIF1	PTAFR	CX3CL1
AST-1306	SFRP1	CX3CL1	INHBB	ITGB3	CCL2	SCNN1A	PTAFR	VAV1	BTK	GAL
AT-7519	SFRP1	HLA-DRB1	PRKCB	AIF1	SDC4	CD300A	BCL2	IL1B	INHBB	VAV1
AT7867	IL1B	SFRP1	HLA-DRB1	CD300A	BTK	BCL2	AIF1	SPI1	INHBB	NCKAP1L
Avagacestat	HLA-DRB1	IL1B	SFRP1	SERPINE1	ITGB3	GAL	CD300A	APOE	AIF1	HLA-DRA
Axitinib	BTK	NCKAP1L	AIF1	CD300A	SFRP1	IL1B	PPP1R16B	FGR	CX3CL1	RIPK3
AZ-628	VAV1	SFRP1	HLA-DRB1	BTK	SLC38A5	AIF1	CCL2	ADGRF1	PRKCB	SPI1
AZ20	IL1B	SFRP1	SPI1	CD300A	HLA-DRB1	APOE	CCL2	AIF1	SDC4	FGR
Azd-1480	SFRP1	IL1B	HLA-DRB1	PPP1R16B	TACSTD2	CD300A	PTX3	SCG2	SDC4	RIPK3
AZD1208	HLA-DRB1	SFRP1	AIF1	IL1B	CCL2	PRKCB	CD300A	HLA-DRA	YAP1	CCL5
AZD1332	SFRP1	IL1B	CX3CL1	PTX3	HLA-DRB1	AIF1	ABCB1	PPP1R16B	BTK	SCG2
AZD2014	SFRP1	IL1B	HLA-DRB1	CD300A	INHBB	SDC4	BCL2	FOXJ1	APOE	SCNN1A
AZD3514	HLA-DRB1	SFRP1	PRKCB	AIF1	BTK	CD300A	PTPN22	NECTIN2	HLA-DRA	SDC4
Azd4547	SFRP1	IL1B	BTK	AIF1	CX3CL1	CCL2	HLA-DRB1	INHBB	PPP1R16B	SCG2
AZD4877	IL1B	HLA-DRB1	SFRP1	FOXA1	APOE	AGR2	CD300A	CCL2	CCL5	PTK6
AZD5438	IL1B	CCL2	SFRP1	HLA-DRB1	SPI1	CD300A	SDC4	VAV1	AIF1	CX3CL1
AZD5582	HLA-DRB1	IL1B	CCL2	HLA-DRA	CD300A	PTAFR	SPI1	BCL2	MAGEA2	SCNN1A
AZD6482	SFRP1	HLA-DRB1	AIF1	CD300A	IL1B	INHBB	BTK	PTPN22	BCL2	WAS
AZD6738	IL1B	SPI1	HLA-DRB1	SFRP1	CD300A	SDC4	APOE	AIF1	VAV1	CCL2
AZD7762	IL1B	HLA-DRB1	SFRP1	AIF1	AMN	APOE	PRKCB	CXCL12	SPI1	CCL2
AZD8055	SFRP1	IL1B	INHBB	HLA-DRB1	APOE	CD300A	BTK	SCNN1A	AIF1	BCL2
AZD8186	SFRP1	HLA-DRB1	IL1B	INHBB	CD300A	AIF1	HLA-DRA	BCL2	P2RX7	FGR
AZD8835	NCKAP1L	SFRP1	AIF1	HLA-DRB1	CD300A	WAS	BTK	PRKCB	NECTIN2	BCL2
BAM7	HLA-DRB1	SFRP1	PRKCB	PTPN22	AKR1C1	AIF1	WNT11	CCL5	GAL	BCL2
BAY-61-3606 free base	NCKAP1L	CD300A	IL1B	SFRP1	AIF1	SPI1	VAV1	BTK	SDC4	FGR
Belinostat	HLA-DRB1	SFRP1	SPI1	PRKCB	IL1B	AIF1	CD300A	NECTIN2	SDC4	APOE
Bexarotene	SFRP1	VAV1	CD300A	SPI1	AIF1	HLA-DRB1	SLC38A5	FGR	RIPK3	PVR
BHG712	BTK	NCKAP1L	CD300A	AIF1	VAV1	FGR	SFRP1	CCL2	PPP1R16B	SPI1
BI-2536	IL1B	SFRP1	HLA-DRB1	CD300A	CCL2	NECTIN2	SCNN1A	AIF1	NCKAP1L	AGR2
Bicalutamide	SFRP1	CD300A	BTK	VAV1	NECTIN2	HLA-DRB1	PRKCB	SCNN1A	INHBB	NCKAP1L
Bis(2-hydroxy-1-naphthyl) disulfide	HLA-DRB1	IL1B	BTK	CX3CL1	NCKAP1L	BCL2	AIF1	INHBB	FGR	PRKCB
BIX02189	BTK	SFRP1	AIF1	IL1B	CD300A	CCL2	NCKAP1L	RIPK3	WAS	WT1
Bleomycin a2	CCL2	HLA-DRB1	IL1B	HLA-DRA	ADGRF1	SFRP1	AIF1	WT1	KMO	MAGEA2
BMS-345541 free base	SFRP1	IL1B	BTK	HLA-DRB1	RIPK3	VAV1	CD300A	SDC4	INHBB	WT1
Bms-509744	SFRP1	BTK	ADGRF1	VAV1	HLA-DRB1	AIF1	SPI1	WT1	IL1B	CD300A
Bms-754807	SFRP1	HLA-DRB1	IL23A	AMN	SDC4	NTSR1	CCL2	ALOX5	TACSTD2	IRF4
Bortezomib	IL1B	SFRP1	HLA-DRB1	APOE	INHBB	ADGRF1	ADORA1	CCL2	KIAA0319	CX3CL1
Bosutinib	PTAFR	HLA-DRB1	SCNN1A	CX3CL1	VAV1	CCL2	AIF1	LAPTM5	AMN	CD300A
BPTES	IL1B	SFRP1	HLA-DRB1	SPI1	CD300A	AIF1	APOE	BTK	SDC4	CCL2
Brivanib	SFRP1	HLA-DRB1	HLA-DRA	ANXA1	CYBA	TACSTD2	CCL2	ANGPT1	APOE	IL1B
Bryostatin 1	BTK	NCKAP1L	SFRP1	AIF1	CCL2	HCLS1	HLA-DRB1	IL1B	CD300A	INHBB
BX-795	SFRP1	AIF1	IL1B	CD300A	NCKAP1L	PRKCB	SLC38A5	SDC4	NECTIN2	WT1
BX-912	NCKAP1L	SFRP1	NECTIN2	AIF1	PRKCB	CD300A	SDC4	SLC38A5	IL1B	BTK
C-75	HLA-DRB1	IL1B	INHBB	AIF1	NCKAP1L	PRKCB	GAL	SFRP1	INPP5D	HCLS1
Cabozantinib	BTK	IL1B	AIF1	CD300A	SFRP1	NCKAP1L	CCL2	HLA-DRB1	FGR	APOE
Canertinib	CX3CL1	CCL2	PTAFR	VAV1	SFRP1	SCNN1A	INHBB	BTK	ITGB3	XK
CAP-232, TT-232, TLN-232	SFRP1	CX3CL1	AIF1	IL1B	GAL	CCL2	PPP1R16B	SCNN1A	BTK	CD300A
Capivasertib	HLA-DRB1	SFRP1	BCL2	CD300A	IL1B	PRKCB	BTK	HLA-DRA	INHBB	FGR
CAY10566	PRKCB	BTK	SFRP1	HLA-DRB1	AIF1	NCKAP1L	PTPN22	CD300A	HLA-DRA	NECTIN2
CCT007093	IL1B	SFRP1	CX3CL1	AIF1	HLA-DRB1	GAL	BTK	INHBB	APOE	CD300A
CCT018159	BTK	SFRP1	HLA-DRB1	PRKCB	HLA-DRA	PTPN22	AIF1	CD300A	NCKAP1L	S100A14
CD532	HLA-DRB1	CCL2	SFRP1	CD300A	CCL5	PRKCB	HLA-DRA	IL1B	AIF1	DRD2
Cetuximab	IL1B	APOE	HLA-DRB1	PTX3	KMO	CX3CL1	CCL2	SCNN1A	FOXJ1	NKX2-5
CGP-082996	CX3CL1	HLA-DRB1	SFRP1	BTK	IL1B	AIF1	SCNN1A	GAL	CD300A	SPI1
CGP-60474	IL1B	SFRP1	HLA-DRB1	CCL2	AIF1	KMO	CX3CL1	SPI1	SDC4	CD300A
Chir-99021	SFRP1	HLA-DRB1	NCKAP1L	CD300A	BTK	INHBB	SPI1	GAL	PRKCB	ITGB3
CI-1040	HLA-DRB1	VAV1	GAL	SLC38A5	HLA-DRA	CCL2	PTAFR	SCNN1A	AIF1	VSNL1
Cisplatin	IL1B	HLA-DRB1	AIF1	CD300A	SFRP1	SPI1	APOE	BTK	CCL2	PTPN22
CMK	BTK	CD300A	IL1B	NCKAP1L	SPI1	BCL2	SFRP1	CX3CL1	FGR	VAV1
CP466722	SFRP1	CD300A	HLA-DRB1	SPI1	BTK	NCKAP1L	FGR	VAV1	AIF1	SDC4
CP724714	SFRP1	ITGB3	CX3CL1	INHBB	SCNN1A	HLA-DRB1	PDPN	ADGRF1	BTK	CCL2
CPI-613	HLA-DRB1	IL1B	GAL	SFRP1	AIF1	PRKCB	CCL2	FOLR1	APOE	INHBB
Crizotinib	HLA-DRB1	IL1B	SFRP1	CD300A	BTK	AIF1	SDC4	CD9	APOE	RIPK3
Cudc-101	HLA-DRB1	CCL2	SFRP1	ADGRF1	CD300A	PRKCB	SPI1	IL1B	VAV1	AIF1
CX-5461	CD300A	NECTIN2	SFRP1	VAV1	IL1B	SPI1	SDC4	BTK	AIF1	NCKAP1L
Cyclopamine	HLA-DRB1	SFRP1	BTK	CCL2	NECTIN2	SASH3	PRKCB	FGR	AIF1	VAV1
Cytarabine	NECTIN2	CD300A	NCKAP1L	IL1B	AIF1	SLC38A5	SPI1	ANXA1	FGR	SDC4
Dabrafenib	HLA-DRB1	HLA-DRA	APOE	SLC38A5	SFRP1	GAL	ADGRF1	CCL2	ITGB3	ABCB1
Dacinostat	IL1B	SFRP1	HLA-DRB1	APOE	CCL2	PRKCB	AIF1	INHBB	FOXJ1	ADGRF1
Dactolisib	SFRP1	IL1B	HLA-DRB1	INHBB	SCNN1A	CD300A	CCL2	BCL2	SDC4	FOXJ1
Daporinad	IL1B	SFRP1	BTK	APOE	SLC38A5	WT1	TNF	SRSF12	RIPK3	MAGEA2
Dasatinib	CX3CL1	BTK	PTAFR	HLA-DRB1	SCNN1A	LAPTM5	IL1B	SCG2	FGR	ADGRF1
Dimethyloxalylglycine	NCKAP1L	SFRP1	CD300A	IL1B	HLA-DRB1	BTK	FGR	CX3CL1	SASH3	INHBB
Docetaxel	IL1B	SFRP1	VAV1	HLA-DRB1	SPI1	CD300A	CCL2	SCNN1A	PTAFR	FOXA1
Doramapimod	IL1B	HLA-DRB1	CCL2	SCNN1A	PTAFR	INHBB	CX3CL1	SFRP1	BTK	CD300A
Doxorubicin	IL1B	CCL2	SFRP1	HLA-DRB1	AIF1	APOE	MAGEA2	CD300A	ADGRF1	SPI1
EHT 1864	SFRP1	BTK	AIF1	SPI1	CD300A	VAV1	FGR	HLA-DRB1	NCKAP1L	IL1B
Elesclomol	IL1B	CCL2	HLA-DRB1	INHBB	KMO	SRSF12	MAGEA2	SCNN1A	CX3CL1	PTAFR
Embelin	SFRP1	HLA-DRB1	CD300A	VAV1	NCKAP1L	AIF1	NECTIN2	BTK	SPI1	FGR
Entinostat	SFRP1	HLA-DRB1	AIF1	SDC4	IL1B	CD300A	PRKCB	NECTIN2	SPI1	APOE
Enzastaurin	CX3CL1	IL1B	SCNN1A	CCL2	PTAFR	VAV1	SFRP1	INHBB	XCL1	GAL
Epothilone B	IL1B	CCL2	HLA-DRB1	PTAFR	SCNN1A	CD300A	SRSF12	MAGEA2	SFRP1	CXCL12
Erlotinib	CX3CL1	PTAFR	SCNN1A	FGFR2	VSNL1	CCL2	PTK6	VAV1	WNT11	GAL
Etoposide	IL1B	CD300A	NCKAP1L	NECTIN2	AIF1	CCL2	SFRP1	SDC4	BTK	SPI1
ETP-45835	HLA-DRB1	SFRP1	HLA-DRA	PRKCB	ITGB3	WNT11	PDPN	CYBA	ADGRF1	ACE
EX-527	SFRP1	HLA-DRB1	PRKCB	AIF1	VAV1	IL1B	APOE	SPI1	NECTIN2	CD300A
Fedratinib	IL1B	CD300A	SPI1	SFRP1	AIF1	VAV1	HLA-DRB1	NCKAP1L	CX3CL1	CCL2
FH535	SFRP1	CX3CL1	GAL	ITGB3	IL1B	INHBB	RIPK3	BTK	HLA-DRB1	CCL2
Fingolimod	HLA-DRB1	NCKAP1L	CD300A	AIF1	BTK	HLA-DRA	SFRP1	SPI1	IL1B	GAL
FMK	BTK	SFRP1	CX3CL1	IL1B	HLA-DRB1	VAV1	PTAFR	SCNN1A	AIF1	SPI1
Foretinib	IL1B	AIF1	SFRP1	BTK	CD300A	NCKAP1L	APOE	HLA-DRB1	CCL2	SPI1
FR-180204	SFRP1	PRKCB	HLA-DRB1	BTK	PTPN22	AIF1	NECTIN2	SDC4	CD300A	NTSR1
FTI-277	IL1B	HLA-DRB1	NCKAP1L	CD300A	SFRP1	AIF1	PPP1R16B	CX3CL1	INHBB	PRKCB
Fulvestrant	IL1B	SFRP1	BTK	AIF1	CD300A	HLA-DRB1	APOE	NECTIN2	GAL	VAV1
Gefitinib	CX3CL1	PTAFR	SCNN1A	CCL2	VAV1	FGFR2	PTK6	XK	VSNL1	SFRP1
Gemcitabine	IL1B	NECTIN2	ANXA1	SLC38A5	HSPA1A	WAS	APOE	SPI1	CCL2	AIF1
GNF-2	SFRP1	VAV1	SPI1	CD300A	PTAFR	CCL2	BTK	HLA-DRB1	FGR	ADGRF1
GSK-1904529A	IL1B	HLA-DRB1	NCKAP1L	SFRP1	INHBB	CD300A	AIF1	SASH3	CX3CL1	PTAFR
GSK-650394	IL1B	SFRP1	AIF1	HLA-DRB1	CCL2	CD300A	BTK	APOE	PRKCB	NECTIN2
Gsk-690693	NCKAP1L	BCL2	CD300A	BTK	SASH3	SFRP1	NECTIN2	FGR	HLA-DRB1	LAPTM5
GSK1059615	SFRP1	HLA-DRB1	HLA-DRA	CCL2	AXL	PDPN	C3	AIF1	ADGRF1	PTPN22
GSK1070916	SFRP1	CD300A	BTK	AIF1	NCKAP1L	HLA-DRB1	PRKCB	NECTIN2	SDC4	SASH3
GSK429286A	AIF1	HLA-DRB1	SFRP1	PRKCB	BTK	HLA-DRA	SDC4	APOE	PTPN22	GAL
GW 441756	CX3CL1	IL1B	GAL	HLA-DRB1	CCL2	INHBB	ITGB3	SFRP1	PTX3	SCNN1A
GW-2580	SFRP1	HLA-DRB1	CD300A	BTK	VAV1	PRKCB	RIPK3	IL1B	SDC4	WT1
GW843682X	SFRP1	IL1B	SDC4	AIF1	CD300A	NECTIN2	CD9	NCKAP1L	SCNN1A	PRKCB
HDAC6 Inhibitor	SFRP1	HLA-DRB1	IL1B	AIF1	SDC4	PRKCB	CD300A	NECTIN2	SPI1	NCKAP1L
HG-6-64-1	BTK	SFRP1	AIF1	CD300A	HLA-DRB1	IL1B	CCL2	PRKCB	FGR	ADGRF1
IC-87114	NCKAP1L	BTK	BCL2	CD300A	SFRP1	PRKCB	AIF1	SPI1	HLA-DRB1	FGR
Idelalisib	SFRP1	HLA-DRB1	BCL2	BTK	CD300A	IL1B	INHBB	NCKAP1L	AIF1	FGR
Imatinib	BTK	NCKAP1L	CD300A	SPI1	PPP1R16B	AIF1	VAV1	FGR	SFRP1	YAP1
IMD 0354	SFRP1	IL1B	HLA-DRB1	CCL2	CD300A	AIF1	APOE	BTK	SPI1	SDC4
IOX2	SFRP1	GAL	CX3CL1	IL1B	CCL2	PTAFR	RIPK3	INHBB	HLA-DRB1	FGFR2
Ispinesib	SFRP1	IL1B	CD300A	HLA-DRB1	VAV1	SPI1	KIAA0319	FOXA1	NECTIN2	CCL2
JNJ38877605	SFRP1	PRKCB	CD300A	BTK	HLA-DRB1	AIF1	APOE	RIPK3	PTPN22	GAL
JNK Inhibitor VIII	SFRP1	HLA-DRB1	APOE	BTK	AIF1	GAL	IL1B	CD300A	VAV1	PRKCB
JNK-9L	CCL2	SFRP1	IL1B	HLA-DRB1	SDC4	VAV1	PRKCB	AIF1	FGR	SPI1
JQ1 compound	NCKAP1L	PRKCB	SFRP1	AIF1	CD300A	HLA-DRB1	NECTIN2	IL1B	CCL5	BTK
JW-7-52-1	IL1B	SFRP1	HLA-DRB1	AIF1	INHBB	CCL2	APOE	CX3CL1	CD300A	ADORA1
kb NB 142-70	IL1B	SFRP1	HLA-DRB1	CD300A	AIF1	SDC4	NCKAP1L	BTK	INHBB	RIPK3
KIN001-042	SFRP1	HLA-DRB1	HLA-DRA	BTK	ITGB3	PRKCB	GAL	CD300A	PTPN22	BCL2
KIN001-055	CX3CL1	SFRP1	SCNN1A	PTAFR	CCL2	VAV1	FGFR2	XK	INPP5D	WNT11
KIN001-135	HLA-DRB1	SFRP1	IL1B	AIF1	CD300A	PRKCB	GAL	BTK	SPI1	APOE
KIN001-244	SFRP1	HLA-DRB1	CD300A	PRKCB	VAV1	INPP5D	NECTIN2	BTK	AIF1	BCL2
KIN001-266	CX3CL1	SFRP1	PTAFR	VAV1	BTK	INHBB	IL1B	RIPK3	SCNN1A	GAL
Kobe2602	HLA-DRB1	IL1B	SPI1	CD300A	AIF1	SFRP1	NCKAP1L	CCL2	APOE	WT1
KU-55933	IL1B	SFRP1	HLA-DRB1	INHBB	CX3CL1	PTAFR	RIPK3	AIF1	CD300A	CCL2
KU-60019	IL1B	SFRP1	HLA-DRB1	INHBB	CX3CL1	CD300A	AIF1	SPI1	FGR	BTK
Lapatinib	CX3CL1	PTAFR	CCL2	SCNN1A	SFRP1	PTK6	VAV1	FGFR2	C3	XK
LCL161	HLA-DRB1	IL1B	SFRP1	INHBB	WT1	PTAFR	CCL2	CYBA	GAL	CX3CL1
LDN-193189	SFRP1	IL1B	HLA-DRB1	CD300A	AIF1	BTK	CCL2	INHBB	APOE	PRKCB
Lenalidomide	SFRP1	APOE	HLA-DRB1	BTK	AIF1	IL1B	CD300A	YAP1	SPI1	VAV1
Lestaurtinib	HLA-DRB1	SFRP1	IL1B	AIF1	CCL2	CD300A	VAV1	SPI1	APOE	AMN
Lfm-a13	SFRP1	VAV1	BTK	CX3CL1	CD300A	GAL	SPI1	HLA-DRB1	PTK6	SCNN1A
LGK974	SFRP1	HLA-DRB1	HLA-DRA	PRKCB	ITGB3	AIF1	CD300A	PTPN22	BTK	PDPN
LIMK1 inhibitor BMS4	HLA-DRB1	SFRP1	AIF1	BTK	CD300A	APOE	YAP1	NECTIN2	PRKCB	IL1B
Linifanib	BTK	SFRP1	AIF1	IL1B	CD300A	WAS	PTPN22	CCL2	HLA-DRB1	APOE
Linsitinib	HLA-DRB1	SFRP1	GAL	PRKCB	AIF1	IL23A	SCNN1A	INHBB	AMN	CX3CL1
Luminespib	IL1B	SFRP1	BTK	CCL2	CD300A	VAV1	SPI1	APOE	WT1	ADGRF1
Masitinib	BTK	NCKAP1L	CD300A	SFRP1	AIF1	PPP1R16B	SPI1	IL1B	CX3CL1	FGR
Met Kinase Inhibitor	IL1B	SFRP1	BTK	CD300A	HLA-DRB1	AIF1	APOE	CCL2	SDC4	PRKCB
MetAP2 Inhibitor, A832234	SFRP1	HLA-DRB1	IL1B	AIF1	BTK	HLA-DRA	INHBB	CD300A	PRKCB	APOE
Methotrexate	IL1B	APOE	CCL2	SPI1	INPP5D	SFRP1	S100A14	SRSF12	BTK	MAGEA2
Midostaurin	IL1B	SFRP1	AIF1	HLA-DRB1	CD300A	CCL2	PPP1R16B	BTK	WAS	CX3CL1
MIM1	SFRP1	IL1B	HLA-DRB1	INHBB	CCL2	AIF1	HLA-DRA	CX3CL1	CD300A	BTK
Mirin	SFRP1	IL1B	CD300A	AIF1	BTK	HLA-DRB1	SPI1	CX3CL1	FGR	APOE
Mitomycin	IL1B	NECTIN2	CCL2	AIF1	SLC38A5	SDC4	CCL5	ANXA1	AMN	HLA-DRB1
MK-2206	HLA-DRB1	BCL2	AIF1	SFRP1	INHBB	HLA-DRA	CD300A	NCKAP1L	SCNN1A	GAL
Molibresib	NCKAP1L	AIF1	CD300A	PRKCB	HLA-DRB1	NECTIN2	SDC4	BTK	SFRP1	IL1B
Motesanib	SFRP1	BTK	CX3CL1	IL1B	NCKAP1L	WT1	CD300A	AIF1	INHBB	HLA-DRB1
Navitoclax	NCKAP1L	CD300A	HLA-DRB1	HLA-DRA	BCL2	AIF1	NECTIN2	CAV1	PPP1R16B	PRKCB
NG-25	NCKAP1L	BTK	CD300A	AIF1	PPP1R16B	FGR	SPI1	YAP1	SFRP1	SASH3
Nilotinib	BTK	NCKAP1L	CD300A	SPI1	PPP1R16B	VAV1	AIF1	FGR	YAP1	SASH3
Nintedanib	BTK	AIF1	IL1B	NCKAP1L	CD300A	CCL2	ITGB3	APOE	FGR	PRKCB
NPK76-II-72-1	NCKAP1L	PRKCB	AIF1	NECTIN2	CD300A	HLA-DRB1	SLC38A5	SFRP1	SDC4	ERBB2
NSC-207895	IL1B	BTK	AIF1	SFRP1	HLA-DRB1	CX3CL1	CD300A	GAL	SPI1	PRKCB
NSC-319726	IL1B	SFRP1	HLA-DRB1	INHBB	AIF1	HLA-DRA	APOE	CD300A	CCL2	PDPN
NSC-87877	SFRP1	VAV1	HLA-DRB1	CD300A	NECTIN2	NCKAP1L	PRKCB	SLC38A5	SDC4	WT1
NU-7441	IL1B	HLA-DRB1	SFRP1	AIF1	CD300A	PTAFR	INHBB	HLA-DRA	FGR	BTK
Nvp-tae 684	HLA-DRB1	SFRP1	IL1B	CX3CL1	SCNN1A	CCL2	INHBB	SDC4	RIPK3	AIF1
Obatoclax	IL1B	SFRP1	HLA-DRB1	CCL2	AIF1	CX3CL1	INHBB	KMO	SDC4	SCNN1A
Olaparib	SFRP1	AIF1	HLA-DRB1	BTK	PRKCB	CD300A	SDC4	INHBB	SPI1	NECTIN2
Omipalisib	HLA-DRB1	SFRP1	IL1B	INHBB	CD300A	CCL2	ADGRF1	SPI1	APOE	HLA-DRA
Osi-027	IL1B	SFRP1	HLA-DRB1	CD300A	INHBB	AIF1	SCNN1A	APOE	BTK	PTAFR
Osi-930	BTK	SFRP1	IL1B	AIF1	CD300A	HLA-DRB1	APOE	INHBB	FGR	PTPN22
Pac-1	SFRP1	HLA-DRB1	AIF1	PRKCB	SDC4	BTK	PTPN22	NECTIN2	IL1B	HLA-DRA
Paclitaxel	IL1B	SFRP1	VAV1	CD300A	SPI1	HLA-DRB1	S100A14	FOXJ1	FOXA1	SCNN1A
Palbociclib	SFRP1	AIF1	PRKCB	HLA-DRB1	BTK	IL1B	CD300A	NECTIN2	CCL2	SDC4
Panobinostat	HLA-DRB1	SFRP1	PRKCB	APOE	IL1B	INHBB	ADGRF1	HLA-DRA	AIF1	CCL2
Pazopanib	BTK	IL1B	SFRP1	AIF1	CX3CL1	CD300A	NCKAP1L	PPP1R16B	HLA-DRB1	CCL2
PD 173074	SFRP1	BTK	IL1B	HLA-DRB1	APOE	AIF1	SPI1	WT1	PRKCB	CD300A
PD-0325901	GAL	VAV1	HLA-DRB1	CCL2	PTAFR	SLC38A5	VSNL1	FGFR2	SERPINE1	RGN
PDK1 inhibitor AR-12	IL1B	AIF1	SDC4	SPI1	HLA-DRB1	NECTIN2	SFRP1	CCL2	CD300A	PRKCB
Pelitinib	VAV1	PTAFR	CX3CL1	SFRP1	CCL2	INHBB	CD300A	SCNN1A	BTK	SPI1
Pemetrexed	AIF1	NECTIN2	HLA-DRB1	SPI1	WAS	IL1B	BTK	SDC4	SFRP1	CD300A
Pevonedistat	IL1B	HLA-DRB1	CD300A	BTK	CCL2	AIF1	PTPN22	SFRP1	NCKAP1L	NECTIN2
PF-00299804	CX3CL1	VAV1	SFRP1	CCL2	PTAFR	INHBB	INPP5D	SCNN1A	ITGB3	FGFR2
PF-00562271 free base	SFRP1	IL1B	CD300A	BTK	WT1	CCL2	RIPK3	NCKAP1L	CX3CL1	AIF1
PF-4708671	BTK	SFRP1	AIF1	IL1B	HLA-DRB1	APOE	FGR	WAS	PTPN22	PRKCB
PF-543	HLA-DRB1	HLA-DRA	PTPN22	AIF1	SERPINE1	CD300A	GAL	APOE	SCG2	ITGB3
PFI-1	SFRP1	IL1B	HLA-DRB1	SDC4	CD300A	INHBB	AIF1	CCL2	BTK	APOE
PFI-3	SFRP1	IL1B	CX3CL1	HLA-DRB1	CD300A	SCNN1A	INHBB	VAV1	SPI1	AIF1
Pha-665752	SFRP1	HLA-DRB1	CD300A	IL1B	CX3CL1	BTK	SPI1	VAV1	NECTIN2	SASH3
Pha-793887	HLA-DRB1	VAV1	IL1B	SPI1	CD300A	SFRP1	AIF1	SDC4	FGR	BCL2
Phenformin	SFRP1	PRKCB	PTPN22	HLA-DRB1	AIF1	NECTIN2	BTK	CD300A	SDC4	YAP1
PI-103	SFRP1	HLA-DRB1	IL1B	CD300A	INHBB	AIF1	BCL2	FGR	HLA-DRA	NCKAP1L
Pictilisib	SFRP1	HLA-DRB1	IL1B	INHBB	PTAFR	AIF1	CD300A	CCL2	SCNN1A	BCL2
PIK-93	SFRP1	HLA-DRB1	NCKAP1L	AIF1	PRKCB	CD300A	BTK	NECTIN2	BCL2	PTPN22
Pilaralisib	SFRP1	HLA-DRB1	HLA-DRA	BTK	PRKCB	AIF1	PTPN22	INHBB	CD300A	AMN
Piperlongumine	IL1B	SFRP1	HLA-DRB1	AIF1	SDC4	CD300A	PRKCB	NECTIN2	SPI1	INHBB
PLX4720	HLA-DRB1	APOE	HLA-DRA	SFRP1	ITGB3	TIMP3	CCL2	CAPN3	ABCB1	ROPN1B
Ponatinib	BTK	SFRP1	AIF1	CD300A	IL1B	FGR	CCL2	NCKAP1L	CX3CL1	WT1
Pyrimethamine	GAL	IL1B	SFRP1	HLA-DRB1	CX3CL1	APOE	FOLR1	AIF1	BTK	ITGB3
QL-X-138	CD300A	HLA-DRB1	SFRP1	IL1B	AIF1	VAV1	BCL2	SCNN1A	ANXA1	NCKAP1L
QS11	SFRP1	HLA-DRB1	GAL	PRKCB	FOLR1	AIF1	CD300A	VAV1	WNT11	APOE
Quizartinib	NCKAP1L	CD300A	BTK	AIF1	IL1B	SFRP1	FGR	SPI1	WAS	VAV1
Refametinib	GAL	HLA-DRB1	VAV1	CCL2	PTAFR	SLC38A5	VSNL1	SERPINE1	WT1	RGN
RO-3306	SFRP1	HLA-DRB1	APOE	IL1B	WT1	HLA-DRA	AIF1	CYBA	ADGRF1	PRKCB
RU-SKI 43	SFRP1	HLA-DRB1	NCKAP1L	CD300A	IL1B	BTK	PRKCB	SCNN1A	SDC4	AIF1
Rucaparib phosphate	SFRP1	HLA-DRB1	IL1B	CX3CL1	AIF1	SPI1	WT1	BTK	GAL	PRKCB
Ruxolitinib	SFRP1	CD300A	AIF1	IL1B	HLA-DRB1	RIPK3	SDC4	BTK	PRKCB	PPP1R16B
S-Trityl-L-cysteine	SFRP1	AIF1	HLA-DRB1	BTK	IL1B	SDC4	PRKCB	NECTIN2	CD300A	WT1
Salubrinal	HLA-DRB1	VAV1	SFRP1	GAL	SPI1	CD300A	WT1	CYBA	APOE	PRKCB
Sapitinib	CX3CL1	SCNN1A	PTAFR	PTK6	CCL2	XK	VSNL1	SFRP1	VAV1	XCL1
Saracatinib	CX3CL1	PTAFR	SCNN1A	BTK	SFRP1	XK	ADGRF1	SCG2	VAV1	HLA-DRB1
Savolitinib	SFRP1	HLA-DRB1	IL1B	AIF1	APOE	CCL2	RIPK3	SPI1	CD300A	NECTIN2
SB 216763	SFRP1	VAV1	NCKAP1L	RIPK3	CD300A	SPI1	IL1B	BTK	SDC4	CCL2
SB 505124	SFRP1	HLA-DRB1	GAL	HLA-DRA	S100A14	PRKCB	PDPN	AMN	AIF1	AKR1C1
SB52334	SFRP1	HLA-DRB1	HLA-DRA	BTK	PTPN22	GAL	CD300A	PRKCB	AIF1	PDPN
SB590885	SFRP1	HLA-DRB1	APOE	BTK	GAL	AIF1	IL1B	ITGB3	CAPN3	HLA-DRA
Seliciclib	SFRP1	IL1B	HLA-DRB1	GAL	VAV1	CD300A	AIF1	WT1	CX3CL1	PRKCB
Selumetinib	VAV1	HLA-DRB1	GAL	SLC38A5	CCL2	PTAFR	VSNL1	HLA-DRA	SCNN1A	FGFR2
Sepantronium bromide	HLA-DRB1	IL1B	ADGRF1	TNF	CCL2	INHBB	ADORA1	BCL2	APOE	C3
Serdemetan	SFRP1	HLA-DRB1	AIF1	IL1B	SDC4	CD300A	SPI1	NCKAP1L	PRKCB	NECTIN2
SGC0946	SFRP1	BTK	IL1B	HLA-DRB1	GAL	ITGB3	AIF1	APOE	CD300A	PRKCB
Shikonin	IL1B	HLA-DRB1	CCL2	AIF1	INHBB	NCKAP1L	CD300A	PRKCB	SFRP1	CX3CL1
Sirolimus	SFRP1	IL1B	HLA-DRB1	CD300A	BCL2	INHBB	SCNN1A	SDC4	AIF1	FGR
SL 0101-1	IL1B	BTK	HLA-DRB1	AIF1	SFRP1	CX3CL1	NCKAP1L	CD300A	ELANE	GAL
SN-38	IL1B	APOE	WAS	HSPA1A	CCL2	HLA-DRB1	NECTIN2	AMN	AIF1	FOXJ1
Snx-2112	VAV1	CCL2	SFRP1	CD300A	IL1B	SCNN1A	SPI1	NECTIN2	HLA-DRB1	ADGRF1
Sorafenib	BTK	IL1B	CD300A	NCKAP1L	SFRP1	AIF1	CCL2	FGR	SPI1	WAS
STF-62247	HLA-DRB1	PRKCB	SFRP1	HLA-DRA	PTPN22	BTK	ITGB3	AIF1	ANXA1	WNT11
Sunitinib	SFRP1	AIF1	IL1B	CD300A	BTK	NCKAP1L	VAV1	SLC38A5	RIPK3	DAB2IP
T0901317	HLA-DRB1	SFRP1	PRKCB	HLA-DRA	NECTIN2	CD300A	AIF1	IRF4	VAV1	PTPN22
Tak-715	HLA-DRB1	PRKCB	HLA-DRA	SFRP1	AIF1	PTPN22	BTK	ITGB3	GAL	SDC4
Talazoparib	IL1B	CD300A	BTK	CCL2	SDC4	NCKAP1L	HSPA1A	NECTIN2	TLR9	HLA-DRB1
Tamoxifen	HLA-DRB1	SFRP1	HLA-DRA	ITGB3	BTK	AIF1	INHBB	PRKCB	GAL	YAP1
Tanespimycin	CCL2	FOXJ1	HLA-DRB1	SFRP1	FGFR2	IL1B	HNF1B	AMN	NTSR1	KMO
Temozolomide	HLA-DRB1	SFRP1	AIF1	PRKCB	HLA-DRA	CD300A	NECTIN2	BTK	IL1B	NCKAP1L
Temsirolimus	IL1B	SFRP1	HLA-DRB1	CD300A	INHBB	AIF1	SCNN1A	BCL2	SDC4	APOE
Tenovin-6	SFRP1	IL1B	SPI1	CD300A	HLA-DRB1	BTK	SDC4	APOE	INHBB	WT1
TGX221	SFRP1	IL1B	HLA-DRB1	GAL	CX3CL1	INHBB	SCNN1A	FOLR1	AIF1	APOE
Thapsigargin	SFRP1	IL1B	CCL2	APOE	FOXJ1	NECTIN2	MAGEA2	CCL5	PRKCB	KMO
Tipifarnib	IL1B	SFRP1	CD300A	BTK	AIF1	SDC4	HLA-DRB1	CCL2	APOE	SPI1
Tivozanib	BTK	CD300A	NCKAP1L	IL1B	AIF1	FGR	PPP1R16B	SPI1	LAPTM5	SFRP1
Torin 2	HLA-DRB1	SFRP1	INHBB	IL1B	CCL2	SCNN1A	PRKCB	CD300A	PDPN	AIF1
Tozasertib	CD300A	NCKAP1L	NECTIN2	AIF1	VAV1	IL1B	SFRP1	CCL2	SDC4	BTK
TPCA-1	SFRP1	HLA-DRB1	BTK	PRKCB	AIF1	CD300A	PTPN22	APOE	HLA-DRA	NECTIN2
Trametinib	VAV1	SLC38A5	SFRP1	FGFR2	GAL	NTSR1	EREG	RGN	RIPK3	PTAFR
Tretinoin	VAV1	SPI1	CD300A	NCKAP1L	SLC38A5	AIF1	SFRP1	PVR	NECTIN2	CXorf21
Trichostatin.A	SFRP1	HLA-DRB1	PRKCB	CCL2	INHBB	IL1B	HNF1B	SDC4	ADGRF1	WT1
Tubastatin A	HLA-DRB1	PRKCB	SFRP1	AIF1	SDC4	NECTIN2	HLA-DRA	PTPN22	CD300A	BTK
TW 37	SFRP1	IL1B	SDC4	CCL2	HLA-DRB1	SPI1	CD300A	FOXJ1	VAV1	NECTIN2
TWS119	BTK	SFRP1	CD300A	PTPN22	YAP1	PRKCB	ADGRF1	HLA-DRB1	CX3CL1	AIF1
UNC0638	SFRP1	IL1B	CD300A	HLA-DRB1	BTK	INHBB	AIF1	SDC4	SPI1	APOE
UNC0642	SFRP1	IL1B	BTK	CD300A	CX3CL1	RIPK3	INHBB	CYBA	PTX3	WT1
UNC1215	SFRP1	NCKAP1L	CD300A	AIF1	SDC4	SPI1	NECTIN2	VAV1	SLC38A5	PRKCB
Unii-40E3azg1MX	SFRP1	AIF1	GAL	BTK	PRKCB	SDC4	HLA-DRB1	SCNN1A	CD300A	SLC38A5
Veliparib dihydrochloride	SFRP1	AIF1	HLA-DRB1	BTK	APOE	PRKCB	CD300A	IL1B	RIPK3	FGR
Venetoclax	NCKAP1L	BCL2	CD300A	CAV1	NECTIN2	TLR9	PPP1R16B	CXorf21	VAV1	AIF1
Vincaleukoblastine	SFRP1	IL1B	CD300A	APOE	FOXA1	AGR2	NECTIN2	CD9	HLA-DRB1	SCNN1A
Vinorelbine	SFRP1	IL1B	CD300A	SCNN1A	FOXA1	AGR2	NECTIN2	CD9	APOE	CXCL12
Vismodegib	SFRP1	HLA-DRB1	GAL	VAV1	SPI1	PRKCB	INHBB	AIF1	WT1	CX3CL1
Vorinostat	SFRP1	HLA-DRB1	SDC4	PRKCB	AIF1	IL1B	NECTIN2	CD300A	SPI1	INHBB
VX-11e	SFRP1	HLA-DRB1	GAL	SLC38A5	VAV1	WT1	NTSR1	APOE	ADGRF1	AIF1
VX-702	NCKAP1L	CD300A	AIF1	SFRP1	BTK	IL1B	PRKCB	SPI1	NECTIN2	HLA-DRB1
WH-4-023	BTK	IL1B	CX3CL1	SPI1	HLA-DRB1	CD300A	SCG2	APOE	AIF1	FGR
Wnt-C59	HLA-DRB1	SFRP1	GAL	ITGB3	HLA-DRA	PRKCB	AIF1	APOE	CCL2	AMN
WYE-125132	HLA-DRB1	SFRP1	HLA-DRA	IL1B	SCNN1A	INHBB	CCL2	PRKCB	AIF1	CD300A
XAV-939	SFRP1	HLA-DRB1	PTPN22	PRKCB	AIF1	APOE	CD300A	BTK	IL1B	PDPN
XL765	SFRP1	HLA-DRB1	CD300A	BTK	INHBB	AIF1	CCL2	ITGB3	PRKCB	NCKAP1L
XMD8-85	SFRP1	BTK	CD300A	IL1B	NCKAP1L	RIPK3	AIF1	SDC4	INHBB	CCL2
XMD8-92	SFRP1	BTK	CD300A	NCKAP1L	RIPK3	VAV1	FGR	NECTIN2	AIF1	INHBB
Y-39983	CD300A	SPI1	NCKAP1L	VAV1	IL1B	BTK	AIF1	FGR	HLA-DRB1	NECTIN2
YK 4-279	IL1B	HLA-DRB1	SFRP1	BTK	CD300A	CCL2	AIF1	HLA-DRA	SDC4	APOE
YM201636	HLA-DRB1	SFRP1	CD300A	NCKAP1L	IL1B	AIF1	BCL2	INHBB	FGR	HLA-DRA
Z-Leu-leu-leu-al	HLA-DRB1	IL1B	SFRP1	HLA-DRA	BTK	AIF1	INHBB	CX3CL1	GAL	CCL2
Z-LLNle-CHO	IL1B	HLA-DRB1	CX3CL1	SFRP1	BTK	AIF1	GAL	INHBB	HLA-DRA	SERPINE1
ZG-10	CD300A	NCKAP1L	IL1B	AIF1	SPI1	BTK	VAV1	FGR	SFRP1	ANXA1
Zibotentan	SFRP1	HLA-DRB1	BTK	AIF1	SPI1	IL1B	CD300A	APOE	PRKCB	GAL
ZM-447439	AIF1	NCKAP1L	SPI1	CD300A	IL1B	HLA-DRB1	SFRP1	PPP1R16B	FGR	SDC4
ZSTK474	SFRP1	IL1B	HLA-DRB1	INHBB	SCNN1A	CD300A	BCL2	CCL2	AIF1	PTAFR
1,3-Bis(2-chloroethyl)-1-nitrosourea	HLA-DRB1	SFRP1	HLA-DRA	ADGRF1	ITGB3	VAV1	CCL2	WNT11	GAL	SERPINE1
2-fluoroAraA (fludarabine)	NCKAP1L	CD300A	SPI1	BTK	VAV1	AIF1	WAS	NECTIN2	PPP1R16B	YAP1
2-Pyridinecarboxylic acid	SFRP1	HLA-DRB1	BTK	AIF1	PRKCB	PTPN22	CD300A	HLA-DRA	APOE	PDPN
Abt-737	NCKAP1L	CD300A	BCL2	CAV1	NECTIN2	HLA-DRA	HLA-DRB1	PPP1R16B	AIF1	TLR9
Acetalax	SFRP1	HLA-DRB1	GAL	AMN	S100A14	HLA-DRA	IL23A	SCNN1A	P2RY6	WNT11
Adavosertib	IL1B	HLA-DRB1	SFRP1	SCNN1A	AIF1	CCL2	ANXA1	VAV1	FOXJ1	FGR
Afuresertib	SFRP1	HLA-DRB1	HLA-DRA	CD300A	VAV1	INHBB	BTK	AIF1	BCL2	IL1B
AGI-5198	PTPN22	SFRP1	GAL	HLA-DRB1	WAS	AIF1	IL1B	BTK	SERPINE1	CCL5
Alpelisib	SFRP1	HLA-DRB1	GAL	SCNN1A	AIF1	FOLR1	HLA-DRA	INHBB	PTPN22	PDPN
AMG-319	NCKAP1L	SFRP1	CD300A	HLA-DRB1	VAV1	SPI1	IL1B	BTK	NECTIN2	FGR
AT13148	HLA-DRB1	SFRP1	IL1B	CD300A	VAV1	BTK	AIF1	NECTIN2	SPI1	PRKCB
AZ6102	SFRP1	APOE	HLA-DRB1	AIF1	IL1B	CD300A	CXCL12	BTK	TACSTD2	ABCB1
AZ960	SFRP1	IL1B	SDC4	CD300A	HLA-DRB1	BTK	SPI1	AIF1	PRKCB	NECTIN2
AZD3759	CX3CL1	PTAFR	SCNN1A	PTK6	XK	CCL2	VSNL1	WNT11	SFRP1	XCL1
AZD5153	HLA-DRB1	CCL5	PTPN22	SFRP1	WAS	BTK	AIF1	NECTIN2	YAP1	PRKCB
AZD5991	NCKAP1L	CD300A	AIF1	ANXA1	NECTIN2	PRKCB	SDC4	SFRP1	HLA-DRB1	VAV1
BIBR-1532	HLA-DRB1	BTK	PTPN22	SFRP1	AIF1	WAS	HLA-DRA	YAP1	CD300A	FGR
Buparlisib	SFRP1	IL1B	HLA-DRB1	INHBB	SCNN1A	CD300A	AIF1	CCL2	BTK	PTAFR
Camptothecin	IL1B	SLC38A5	HSPA1A	NECTIN2	APOE	WAS	HLA-DRB1	FOXJ1	AIF1	AMN
Cediranib	SFRP1	IL1B	BTK	CX3CL1	CCL2	ITGB3	SCG2	AIF1	HLA-DRB1	CD300A
Cyclophosphamide	HLA-DRB1	SFRP1	IL1B	CD300A	VAV1	NECTIN2	AIF1	SPI1	APOE	PRKCB
CZC24832	HLA-DRB1	SFRP1	HLA-DRA	PRKCB	TNF	GAL	ADGRF1	BTK	AIF1	PTPN22
Dactinomycin	SFRP1	FOXA1	IL1B	CCL2	APOE	HLA-DRB1	NTSR1	SCNN1A	AGR2	AMN
Dihydrorotenone	SFRP1	HLA-DRB1	AMN	INHBB	PRKCB	SCNN1A	CCL2	AIF1	IL23A	PPP1R16B
Dinaciclib	SFRP1	IL1B	FOXA1	HLA-DRB1	CD300A	CCL2	KIAA0319	APOE	VAV1	CCL5
Elephantin	IL1B	SFRP1	AIF1	NCKAP1L	BTK	SCNN1A	CD300A	CX3CL1	CCL2	PPP1R16B
Entospletinib	SFRP1	IL1B	CX3CL1	VAV1	SCNN1A	FOXJ1	HLA-DRB1	INHBB	RIPK3	FGFR2
Epirubicin	IL1B	CCL2	SFRP1	HLA-DRB1	AIF1	APOE	MAGEA2	ADGRF1	CD300A	INHBB
EPZ004777	SFRP1	HLA-DRB1	IL1B	BTK	GAL	APOE	INHBB	CD300A	CYBA	AIF1
EPZ5676	BTK	WAS	GAL	NCKAP1L	NECTIN2	SFRP1	HLA-DRB1	PTPN22	AIF1	CD300A
Gallibiscoquinazole	HLA-DRB1	IL1B	CCL2	AIF1	HLA-DRA	CCL5	SFRP1	AMN	PRKCB	CD300A
GDC0810	SFRP1	VAV1	SPI1	CD300A	HLA-DRB1	NCKAP1L	WT1	SLC38A5	CXorf21	S100A10
GNE-317	SFRP1	IL1B	HLA-DRB1	INHBB	CD300A	SCNN1A	BTK	AIF1	PTAFR	CX3CL1
GSK2578215A	HLA-DRB1	GAL	SFRP1	HLA-DRA	VAV1	ITGB3	CCL2	SLC38A5	WNT11	SERPINE1
GSK2606414	IL1B	CX3CL1	BTK	AIF1	SFRP1	GAL	CD300A	HLA-DRB1	SCNN1A	APOE
GSK343	SPI1	AIF1	SFRP1	BTK	VAV1	IL1B	NCKAP1L	FGR	CD300A	CCL2
GSK591	HLA-DRB1	IL1B	CCL2	SFRP1	HLA-DRA	ADGRF1	GAL	AIF1	VAV1	APOE
I-BRD9	NCKAP1L	BTK	IL1B	CD300A	NECTIN2	SPI1	SFRP1	VAV1	AIF1	FGR
Ibrutinib	SCNN1A	XCL1	HCLS1	AREG	WNT11	CX3CL1	PTK6	PTAFR	C3	BTK
Ipatasertib	HLA-DRB1	SFRP1	PRKCB	BCL2	INHBB	CD300A	BTK	HLA-DRA	IL1B	SDC4
Irinotecan	NECTIN2	IL1B	AIF1	WAS	HSPA1A	ANXA1	CD300A	HLA-DRB1	APOE	SLC38A5
IWP-2	HLA-DRB1	HLA-DRA	AIF1	PTPN22	CD300A	SFRP1	NCKAP1L	PRKCB	NECTIN2	BTK
KRAS (G12C) Inhibitor-12	IL1B	SFRP1	BTK	CX3CL1	PTAFR	SCNN1A	RIPK3	SPI1	CD300A	SDC4
Leflunomide	SFRP1	IL1B	AIF1	BTK	HLA-DRB1	CD300A	APOE	SPI1	SDC4	INHBB
LJI308	NCKAP1L	SFRP1	CD300A	IL1B	SPI1	VAV1	NECTIN2	HLA-DRB1	AIF1	FGR
LY2109761	HLA-DRB1	SFRP1	GAL	HLA-DRA	P2RY6	AIF1	BTK	AKR1C1	ITGB3	FOLR1
Mitoxantrone	IL1B	AIF1	NECTIN2	SFRP1	SDC4	NCKAP1L	CD300A	PRKCB	ANXA1	CCL2
MK-8776	IL1B	SFRP1	HLA-DRB1	SPI1	CD300A	CCL2	BTK	AIF1	VAV1	APOE
ML323	SFRP1	HLA-DRB1	IL1B	RIPK3	BTK	CYBA	AIF1	INHBB	CD300A	SDC4
MN-64	CX3CL1	PTAFR	SFRP1	IL1B	RIPK3	CCL2	HLA-DRB1	INHBB	BTK	SCNN1A
Nelarabine	HLA-DRB1	IL1B	BTK	SPI1	WAS	AIF1	FGR	SFRP1	NCKAP1L	CX3CL1
Niraparib	IL1B	HLA-DRB1	AIF1	SFRP1	APOE	PTPN22	TNF	CD300A	CCL2	BTK
NSC19630	HLA-DRB1	SFRP1	NCKAP1L	IL1B	CD300A	FGR	BTK	INHBB	AIF1	CX3CL1
NVP-ADW742	GAL	IL1B	CCL5	BTK	AIF1	SFRP1	HLA-DRB1	CX3CL1	NECTIN2	PTPN22
OF-1	SFRP1	INHBB	CX3CL1	IL1B	HLA-DRB1	SCNN1A	CCL2	GAL	S100A9	RIPK3
Osimertinib	CX3CL1	PTAFR	SCNN1A	CCL2	ITGB3	VAV1	SFRP1	INHBB	BTK	PTK6
OTX015	NCKAP1L	HLA-DRB1	PRKCB	SFRP1	CD300A	NECTIN2	AIF1	BCL2	BTK	FGR
Oxaliplatin	HLA-DRB1	AIF1	CD300A	SFRP1	NECTIN2	WAS	PTPN22	IL1B	YAP1	BTK
P22077	NCKAP1L	CD300A	SFRP1	IL1B	NECTIN2	SPI1	AIF1	HLA-DRB1	VAV1	FGR
PCI-34051	HLA-DRB1	IL1B	BTK	CX3CL1	CD300A	INHBB	AIF1	SFRP1	APOE	SCNN1A
Podophyllotoxin bromide	IL1B	SFRP1	HLA-DRB1	AIF1	APOE	CD300A	SDC4	CCL2	SPI1	BTK
PRIMA-1-Met	HLA-DRB1	SFRP1	INHBB	BTK	AIF1	IL1B	HLA-DRA	NCKAP1L	PTPN22	CD300A
PRT062607	SFRP1	IL1B	VAV1	HLA-DRB1	AIF1	CD300A	SPI1	BTK	SCNN1A	CX3CL1
Pyridostatin	HLA-DRB1	SFRP1	AIF1	CD300A	IL1B	NECTIN2	APOE	PRKCB	BTK	SPI1
Ribociclib	AIF1	HLA-DRB1	NECTIN2	CD300A	SFRP1	NCKAP1L	SDC4	SLC38A5	IL1B	PRKCB
RVX-208	SFRP1	HLA-DRB1	PRKCB	HLA-DRA	AIF1	BTK	CD300A	APOE	PTPN22	IL23A
Sabutoclax	IL1B	SFRP1	AIF1	HLA-DRB1	CCL2	SDC4	PRKCB	APOE	SCNN1A	INHBB
SCH772984	SFRP1	VAV1	HLA-DRB1	SLC38A5	CCL2	NTSR1	GAL	SCNN1A	RGN	FGFR2
Sinularin	HLA-DRB1	SFRP1	IL1B	AIF1	CCL2	HLA-DRA	GAL	SCNN1A	PRKCB	CX3CL1
Taselisib	SFRP1	SCNN1A	GAL	BCL2	HLA-DRB1	BTK	VAV1	AIF1	CD300A	P2RY6
Telomerase Inhibitor IX	SFRP1	IL1B	HLA-DRB1	AIF1	SDC4	CD300A	APOE	CX3CL1	INHBB	SPI1
Teniposide	IL1B	CCL2	NECTIN2	CD300A	AIF1	NCKAP1L	SFRP1	HLA-DRB1	SCNN1A	SDC4
Topotecan	IL1B	HLA-DRB1	NECTIN2	AIF1	HSPA1A	APOE	WAS	EPHA7	CD300A	SCNN1A
Ulixertinib	SFRP1	HLA-DRB1	VAV1	GAL	INHBB	WT1	SPI1	BTK	ADGRF1	AIF1
UMI-77	HLA-DRB1	NCKAP1L	SFRP1	CD300A	AIF1	PRKCB	HLA-DRA	GAL	NECTIN2	WAS
Uprosertib	HLA-DRB1	SFRP1	HLA-DRA	CD300A	BTK	INHBB	BCL2	VAV1	AIF1	PTAFR
VE-822	SFRP1	IL1B	SDC4	CX3CL1	SPI1	AIF1	HLA-DRB1	CD300A	FGR	VAV1
VE821	HLA-DRB1	NCKAP1L	CD300A	AIF1	SFRP1	GAL	VAV1	SPI1	PRKCB	NECTIN2
Vincristine	SFRP1	IL1B	CD300A	NECTIN2	APOE	HLA-DRB1	NCKAP1L	FOXA1	SCNN1A	BTK
WEHI-539	HLA-DRB1	PTPN22	HLA-DRA	CD300A	YAP1	IL1B	APOE	NECTIN2	AIF1	WAS
WIKI4	HLA-DRB1	IL1B	CCL2	SFRP1	SCNN1A	HLA-DRA	AIF1	ADGRF1	INHBB	AXL
WZ4003	HLA-DRB1	SFRP1	CX3CL1	IL1B	APOE	HLA-DRA	AIF1	CD300A	GAL	SCNN1A
Zolendronic Acid	VAV1	SFRP1	SPI1	HLA-DRB1	IL1B	CD300A	INHBB	CX3CL1	GAL	AIF1
(-)-Epigallocatechin gallate	IL1B	CX3CL1	BTK	HLA-DRB1	PRKCB	AIF1	SFRP1	SCNN1A	BCL2	INHBB
1,9-Pyrazoloanthrone	HLA-DRB1	SFRP1	AIF1	PTPN22	BTK	WAS	IL1B	YAP1	HLA-DRA	PRKCB
16-beta-bromoandrosterone	SFRP1	HLA-DRB1	PRKCB	AIF1	HLA-DRA	PTPN22	NCKAP1L	NECTIN2	CD300A	INHBB
1S,3R-RSL-3	IL1B	HLA-DRB1	CX3CL1	APOE	AIF1	BCL2	HLA-DRA	NEFL	INHBB	SERPINE1
3-Cl-AHPC	IL1B	AIF1	HLA-DRB1	CCL2	SFRP1	SDC4	APOE	BTK	CD300A	EPHA7
968	SFRP1	CD300A	HLA-DRB1	VAV1	NCKAP1L	SDC4	AIF1	FGR	RIPK3	CX3CL1
A-804598	HLA-DRB1	SFRP1	HLA-DRA	APOE	CYBA	BTK	GAL	AIF1	PRKCB	CD300A
AA-COCF3	HLA-DRB1	BTK	IL1B	AIF1	PTPN22	HLA-DRA	SFRP1	WAS	CD300A	APOE
Abiraterone	SFRP1	HLA-DRB1	VAV1	BTK	CD300A	SPI1	INHBB	IL1B	AIF1	NECTIN2
AC55649	HLA-DRB1	SFRP1	PRKCB	GAL	CD300A	HLA-DRA	AIF1	ITGB3	APOE	BTK
AGK-2	SFRP1	ITGB3	HLA-DRB1	HLA-DRA	BTK	PTPN22	AIF1	GAL	SERPINE1	ABCB1
alisertib:navitoclax (2:1 mol/mol)	NCKAP1L	CD300A	HLA-DRB1	SFRP1	HLA-DRA	NECTIN2	TACSTD2	AIF1	TLR9	PRKCB
AM-580	NCKAP1L	CD300A	AIF1	BTK	HLA-DRB1	SFRP1	VAV1	PRKCB	CCL2	DAB2IP
apicidin	SFRP1	HLA-DRB1	PRKCB	IL1B	AIF1	NECTIN2	CD300A	SDC4	NCKAP1L	CCL5
AT-406	IL1B	SFRP1	HLA-DRB1	AIF1	BTK	CCL2	CX3CL1	GAL	SDC4	PRKCB
Austocystin D	HLA-DRB1	CCL2	PTPN22	ITGB3	S100A14	AKR1C1	HLA-DRA	USP44	WNT11	GAL
Avicin D	HLA-DRB1	CCL2	IL1B	INHBB	NCKAP1L	HLA-DRA	CD300A	BTK	PTAFR	BCL2
Avrainvillamide	HLA-DRB1	IL1B	BTK	CD300A	SPI1	AIF1	SFRP1	NCKAP1L	NECTIN2	PRKCB
AZ-3146	NCKAP1L	AIF1	IL1B	CD300A	HLA-DRB1	SPI1	VAV1	PPP1R16B	DAB2IP	CCL2
Azacitidine	HLA-DRB1	BTK	SFRP1	SPI1	IL1B	CD300A	NCKAP1L	VAV1	FGR	INHBB
AZD-7545	SFRP1	HLA-DRB1	IL1B	ITGB3	BTK	AIF1	CD300A	CCL2	HLA-DRA	PRKCB
Bafilomycin A1	IL1B	CCL2	SFRP1	APOE	ANXA1	SCNN1A	INHBB	AMN	NECTIN2	MAGEA2
Barasertib	NCKAP1L	CD300A	VAV1	NECTIN2	SFRP1	AIF1	INPP5D	SDC4	SPI1	CXorf21
Bardoxolone methyl	IL1B	SFRP1	HLA-DRB1	AIF1	CCL2	INHBB	INPP5D	SRSF12	HNF1B	PRKCB
Bax Channel Blocker	SFRP1	HLA-DRB1	IL1B	INHBB	CX3CL1	VAV1	GAL	AIF1	SPI1	CD300A
BCL-LZH-4	HLA-DRB1	IL1B	CX3CL1	GAL	SFRP1	SERPINE1	APOE	AIF1	INHBB	HLA-DRA
BEC	HLA-DRB1	PTPN22	HLA-DRA	GAL	SERPINE1	TNF	IL1B	CX3CL1	BTK	XCL1
Bemcentinib	SFRP1	CD300A	BTK	AIF1	HLA-DRB1	NCKAP1L	IL1B	NECTIN2	PRKCB	PTPN22
Bendamustine	SFRP1	ITGB3	HLA-DRB1	IL1B	BTK	GAL	INHBB	APOE	WT1	ABCB1
Betulinic acid	HLA-DRB1	AIF1	HLA-DRA	SFRP1	WAS	INHBB	IL1B	PRKCB	GAL	APOE
Birinapant	HLA-DRB1	HLA-DRA	CD300A	SCG2	AIF1	APOE	ANGPT1	SFRP1	IL1B	EPHA7
BIX-01294	SFRP1	HLA-DRB1	BTK	IL1B	CD300A	AIF1	INHBB	BCL2	SDC4	FGR
Blebbistatin	HLA-DRB1	SFRP1	WNT11	BTK	PTPN22	GAL	AIF1	C3	XCL1	CCL2
BMS-195614	VAV1	SFRP1	ITGB3	CD300A	IL1B	GAL	NCKAP1L	HLA-DRB1	AIF1	CX3CL1
BMS-270394	HLA-DRB1	SFRP1	CCL2	CD300A	PRKCB	AIF1	VAV1	WT1	BTK	IL1B
BRD-A02303741	SFRP1	HLA-DRB1	BTK	IL1B	WAS	AIF1	SPI1	GAL	APOE	CD300A
BRD-A02303741:carboplatin (1:1 mol/mol)	SFRP1	HLA-DRB1	IL1B	INHBB	CD300A	BTK	HLA-DRA	AIF1	VAV1	FGR
BRD-A02303741:navitoclax (2:1 mol/mol)	NCKAP1L	HLA-DRB1	CD300A	HLA-DRA	AIF1	PRKCB	PPP1R16B	NECTIN2	SFRP1	CXCR4
BRD-A05715709	HLA-DRB1	HLA-DRA	GAL	SERPINE1	ITGB3	SFRP1	CD300A	PTPN22	AIF1	APOE
BRD-A71883111	HLA-DRB1	SFRP1	BTK	HLA-DRA	GAL	IL1B	SERPINE1	PTPN22	CD300A	ITGB3
BRD-A86708339	HLA-DRB1	SFRP1	IL1B	AIF1	PRKCB	PTPN22	SDC4	BTK	NECTIN2	CCL2
BRD-A94377914	HLA-DRB1	AIF1	HLA-DRA	PRKCB	PTPN22	CD300A	BTK	IL1B	APOE	SFRP1
BRD-K01737880	NCKAP1L	SFRP1	AIF1	CD300A	SDC4	PRKCB	NECTIN2	IL1B	HLA-DRB1	SPI1
BRD-K02251932	SFRP1	CD300A	HLA-DRB1	INHBB	NCKAP1L	VAV1	IL1B	SPI1	AIF1	WT1
BRD-K02492147	HLA-DRB1	CX3CL1	IL1B	INHBB	HLA-DRA	PTAFR	SCNN1A	SCG2	GAL	ITGB3
BRD-K03536150	HLA-DRB1	PRKCB	SFRP1	NCKAP1L	PTPN22	CD300A	AIF1	BTK	HLA-DRA	AKR1C1
BRD-K03911514	HLA-DRB1	SFRP1	GAL	CX3CL1	WNT11	ITGB3	INHBB	PTK6	SERPINE1	ADGRF1
BRD-K04800985	SFRP1	CD300A	HLA-DRB1	IL1B	VAV1	INHBB	AIF1	SPI1	NCKAP1L	FGR
BRD-K07442505	PRKCB	HLA-DRB1	SFRP1	AIF1	PTPN22	SDC4	HLA-DRA	NECTIN2	NCKAP1L	BTK
BRD-K09344309	SFRP1	HLA-DRB1	GAL	FOLR1	AIF1	PRKCB	CX3CL1	IL1B	BTK	WT1
BRD-K09587429	HLA-DRB1	HLA-DRA	SFRP1	INHBB	TNF	GAL	IL1B	SERPINE1	PRKCB	AIF1
BRD-K11533227	SFRP1	AIF1	CD300A	SPI1	IL1B	SLC38A5	HLA-DRB1	PRKCB	VAV1	SDC4
BRD-K13185470	SFRP1	CX3CL1	RIPK3	GAL	WT1	VAV1	INHBB	PTAFR	SPI1	BTK
BRD-K13999467	HLA-DRB1	IL1B	CX3CL1	HLA-DRA	AIF1	SFRP1	CD300A	CCL2	SCG2	INHBB
BRD-K14844214	SFRP1	NCKAP1L	HLA-DRB1	CD300A	BTK	INHBB	IL1B	CCL2	AIF1	SPI1
BRD-K16130065	CX3CL1	SFRP1	IL1B	RIPK3	INHBB	PTAFR	GAL	WT1	BTK	PTK6
BRD-K16147474	HLA-DRB1	VAV1	SFRP1	PTAFR	INHBB	SPI1	CCL2	CD300A	FGR	SCNN1A
BRD-K17060750	HLA-DRB1	SFRP1	HLA-DRA	ITGB3	INHBB	BTK	GAL	CYBA	ADGRF1	PRKCB
BRD-K19103580	HLA-DRB1	SFRP1	PRKCB	CCL2	AIF1	AMN	WNT11	INHBB	HLA-DRA	SPI1
BRD-K20514654	CX3CL1	SFRP1	GAL	BTK	HLA-DRB1	ITGB3	IL1B	WNT11	SPI1	RIPK3
BRD-K24690302	SFRP1	HLA-DRB1	RIPK3	INHBB	VAV1	PTAFR	CX3CL1	IL1B	BTK	ITGB3
BRD-K26531177	HLA-DRB1	IL1B	SFRP1	CCL2	AIF1	CX3CL1	CD300A	INHBB	SCNN1A	BTK
BRD-K27188169	CX3CL1	SFRP1	RIPK3	VAV1	GAL	BTK	WT1	SPI1	PTAFR	INHBB
BRD-K27188169:navitoclax (2:1 mol/mol)	NCKAP1L	CD300A	BCL2	HLA-DRB1	HLA-DRA	NECTIN2	CAV1	AIF1	PPP1R16B	CXorf21
BRD-K27224038	SFRP1	INHBB	NCKAP1L	CD300A	HLA-DRB1	AIF1	VAV1	GAL	HLA-DRA	BTK
BRD-K27986637	SFRP1	HLA-DRB1	NCKAP1L	BTK	CD300A	ITGB3	GAL	PRKCB	AIF1	HLA-DRA
BRD-K28456706	HLA-DRB1	PRKCB	AIF1	SFRP1	BTK	HLA-DRA	PTPN22	CD300A	NCKAP1L	NECTIN2
BRD-K29086754	HLA-DRB1	SFRP1	CCL2	CD300A	IL1B	AIF1	ITGB3	VAV1	SCG2	SPI1
BRD-K29313308	SFRP1	HLA-DRB1	CCL2	AIF1	GAL	IL1B	CD300A	VAV1	ITGB3	SCG2
BRD-K30019337	SFRP1	HLA-DRB1	INHBB	CD300A	WT1	IL1B	PRKCB	AIF1	BTK	VAV1
BRD-K30748066	IL1B	SFRP1	CD300A	VAV1	SPI1	SDC4	CCL2	HLA-DRB1	FOXJ1	ANXA1
BRD-K33199242	HLA-DRB1	SFRP1	CD300A	AIF1	INHBB	NCKAP1L	IL1B	CX3CL1	HLA-DRA	FGR
BRD-K33514849	IL1B	HLA-DRB1	SFRP1	AIF1	SPI1	CD300A	INHBB	CCL2	BTK	CX3CL1
BRD-K34099515	SFRP1	HLA-DRB1	PRKCB	BTK	PTPN22	AIF1	CD300A	NECTIN2	HLA-DRA	IL1B
BRD-K34222889	HLA-DRB1	IL1B	SFRP1	AIF1	SDC4	CD300A	INHBB	CCL2	PRKCB	CX3CL1
BRD-K34485477	NCKAP1L	SFRP1	CD300A	SPI1	VAV1	BTK	FGR	HLA-DRB1	RIPK3	CX3CL1
BRD-K35604418	SFRP1	IL1B	HLA-DRB1	INHBB	CCL2	AIF1	HLA-DRA	CX3CL1	CD300A	BTK
BRD-K37390332	VAV1	SFRP1	HLA-DRB1	SPI1	CD300A	IL1B	PTAFR	FGR	NCKAP1L	RIPK3
BRD-K41334119	HLA-DRB1	SFRP1	HLA-DRA	CCL2	CD300A	AIF1	PTAFR	VAV1	AMN	IL23A
BRD-K41597374	HLA-DRB1	SFRP1	INHBB	CCL2	HLA-DRA	GAL	CD300A	ITGB3	CX3CL1	IL23A
BRD-K42260513	SFRP1	HLA-DRB1	VAV1	IL1B	CD300A	INHBB	CCL2	SPI1	AIF1	RIPK3
BRD-K44224150	SFRP1	NCKAP1L	HLA-DRB1	CD300A	INHBB	PRKCB	AIF1	VAV1	SDC4	FGR
BRD-K45681478	HLA-DRB1	SFRP1	IL1B	INHBB	HLA-DRA	ITGB3	CYBA	CX3CL1	GAL	CCL2
BRD-K48334597	SFRP1	HLA-DRB1	PRKCB	VAV1	CD300A	NCKAP1L	INPP5D	INHBB	NECTIN2	SDC4
BRD-K48477130	SFRP1	HLA-DRB1	AIF1	BTK	PRKCB	APOE	CD300A	IL1B	RIPK3	VAV1
BRD-K49290616	HLA-DRB1	SFRP1	HLA-DRA	ITGB3	INHBB	PDPN	BTK	NCKAP1L	PTPN22	ADGRF1
BRD-K50799972	HLA-DRB1	HLA-DRA	ITGB3	IL1B	SERPINE1	GAL	INHBB	CCL2	SCG2	SCNN1A
BRD-K51490254	HLA-DRB1	SFRP1	PRKCB	GAL	AIF1	APOE	HLA-DRA	WNT11	CCL2	ITGB3
BRD-K51831558	SFRP1	VAV1	RIPK3	TACSTD2	ANGPT1	PTAFR	CD300A	HLA-DRB1	GAL	EREG
BRD-K52037352	VAV1	HLA-DRB1	SFRP1	CD300A	NCKAP1L	PTAFR	SPI1	FGR	INHBB	CX3CL1
BRD-K55116708	IL1B	CD300A	NCKAP1L	HLA-DRB1	AIF1	SFRP1	SPI1	SDC4	NECTIN2	PRKCB
BRD-K55473186	HLA-DRB1	SFRP1	GAL	IL1B	AIF1	BTK	SERPINE1	ITGB3	CX3CL1	SPI1
BRD-K58730230	SFRP1	CX3CL1	RIPK3	BTK	VAV1	GAL	WT1	SPI1	PTAFR	INHBB
BRD-K61166597	CD300A	NCKAP1L	AIF1	SPI1	SFRP1	IL1B	SDC4	NECTIN2	PRKCB	HLA-DRB1
BRD-K63431240	IL1B	HLA-DRB1	SFRP1	AIF1	SPI1	CD300A	INHBB	CCL2	BTK	CX3CL1
BRD-K64610608	SFRP1	HLA-DRB1	CD300A	IL1B	BTK	INHBB	AIF1	NCKAP1L	PRKCB	FGR
BRD-K66453893	HLA-DRB1	NCKAP1L	CD300A	SFRP1	SDC4	AIF1	FGR	SASH3	PPP1R16B	HLA-DRA
BRD-K66532283	SFRP1	IL1B	AIF1	SPI1	CD300A	NCKAP1L	SDC4	BTK	PRKCB	HLA-DRB1
BRD-K70511574	IL1B	HLA-DRB1	SFRP1	AIF1	CD300A	PRKCB	CX3CL1	SDC4	APOE	INPP5D
BRD-K71781559	SFRP1	HLA-DRB1	BTK	PRKCB	PTPN22	HLA-DRA	CCL5	INHBB	TNF	AIF1
BRD-K71935468	HLA-DRB1	SFRP1	IL1B	INHBB	ITGB3	HLA-DRA	NDN	AIF1	GAL	TNF
BRD-K75293299	SFRP1	CD300A	VAV1	NCKAP1L	INHBB	IL1B	SPI1	HLA-DRB1	FGR	CX3CL1
BRD-K78574327	SFRP1	HLA-DRB1	VAV1	AMN	AIF1	INHBB	PRKCB	WNT11	RIPK3	GAL
BRD-K79669418	HLA-DRB1	PTAFR	SFRP1	RIPK3	CX3CL1	GAL	CCL2	INHBB	WNT11	ADGRF1
BRD-K80183349	SFRP1	IL1B	AIF1	CD300A	NCKAP1L	SDC4	PRKCB	HLA-DRB1	BTK	SPI1
BRD-K84807411	SFRP1	CD300A	BTK	IL1B	VAV1	INHBB	HLA-DRB1	RIPK3	AIF1	SPI1
BRD-K85133207	SFRP1	HLA-DRB1	VAV1	CD300A	BTK	AIF1	SPI1	PRKCB	GAL	RIPK3
BRD-K86535717	HLA-DRB1	SFRP1	APOE	ADGRF1	CCL2	HLA-DRA	INHBB	GAL	IL1B	SCNN1A
BRD-K88742110	HLA-DRB1	IL1B	BTK	CX3CL1	CD300A	INHBB	AIF1	SFRP1	APOE	SCNN1A
BRD-K90370028	HLA-DRB1	SFRP1	PRKCB	AIF1	HLA-DRA	BTK	IL1B	PTPN22	CCL5	YAP1
BRD-K92856060	HLA-DRB1	HLA-DRA	PRKCB	SFRP1	GAL	TNF	SERPINE1	AIF1	IL1B	INHBB
BRD-K94991378	HLA-DRB1	HLA-DRA	INHBB	SFRP1	ITGB3	SCG2	IL1B	GAL	PTPN22	SERPINE1
BRD-K96431673	HLA-DRB1	HLA-DRA	SERPINE1	ITGB3	GAL	PTPN22	FOLR1	PDPN	INHBB	SFRP1
BRD-K96970199	SFRP1	HLA-DRB1	BTK	PRKCB	AIF1	PTPN22	CD300A	GAL	HLA-DRA	INHBB
BRD-K97651142	SFRP1	BTK	IL1B	CD300A	APOE	PTPN22	PPP1R16B	FOXA1	DDR2	OBSL1
BRD-K99006945	SFRP1	HLA-DRB1	APOE	IL1B	CCL2	HLA-DRA	PRKCB	AIF1	CD300A	PTPN22
BRD-K99584050	CX3CL1	SFRP1	IL1B	RIPK3	INHBB	PTAFR	GAL	HLA-DRB1	WT1	WNT11
BRD-M00053801	HLA-DRB1	SFRP1	INHBB	ITGB3	HLA-DRA	GAL	PTAFR	BTK	SPI1	CCL2
BRD1812	SFRP1	HLA-DRB1	BTK	PRKCB	PTPN22	CD300A	AIF1	GAL	APOE	NECTIN2
BRD1835	IL1B	HLA-DRB1	CX3CL1	CCL2	SPI1	BTK	VAV1	AIF1	CD300A	PTAFR
BRD4132	SFRP1	HLA-DRB1	PRKCB	AIF1	HLA-DRA	BTK	AMN	PTPN22	RIPK3	WNT11
BRD6340	CX3CL1	IL1B	GAL	SFRP1	INHBB	ITGB3	PTX3	SCNN1A	SCG2	SERPINE1
BRD8899	HLA-DRB1	SFRP1	HLA-DRA	PTPN22	GAL	SERPINE1	ITGB3	PRKCB	TNF	INHBB
BRD8958	SFRP1	VAV1	HLA-DRB1	CD300A	PTAFR	SCNN1A	NCKAP1L	SPI1	AIF1	BTK
BRD9647	SFRP1	HLA-DRB1	PTPN22	PRKCB	AIF1	IL1B	HLA-DRA	SDC4	INHBB	BTK
BRD9876	HLA-DRB1	SFRP1	PRKCB	AIF1	PTPN22	HLA-DRA	GAL	NECTIN2	BTK	S100A14
BRD9876:MK-1775 (4:1 mol/mol)	HLA-DRB1	IL1B	CCL2	AIF1	SFRP1	SCNN1A	FOXJ1	VAV1	ADGRF1	APOE
Brefeldin A	IL1B	SFRP1	HLA-DRB1	CCL2	AIF1	CX3CL1	INHBB	PRKCB	CCL5	INPP5D
carboplatin:etoposide (40:17 mol/mol)	IL1B	NCKAP1L	CD300A	AIF1	NECTIN2	SPI1	HLA-DRB1	CCL2	BTK	SDC4
carboplatin:UNC0638 (2:1 mol/mol)	CD300A	NCKAP1L	HLA-DRB1	SFRP1	IL1B	AIF1	BTK	SPI1	SDC4	FGR
Carboplatinum	HLA-DRB1	SFRP1	HLA-DRA	AIF1	PRKCB	WAS	ADGRF1	APOE	VAV1	GAL
CAY10594	SFRP1	BTK	GAL	AIF1	VAV1	CX3CL1	HLA-DRB1	CCL2	RIPK3	ITGB3
CAY10618	BTK	IL1B	PRKCB	SFRP1	AIF1	SPI1	APOE	TNF	SDC4	CCL2
CBB-1007	SFRP1	IL1B	HLA-DRB1	APOE	BTK	AIF1	CCL2	NTSR1	CD300A	YAP1
CCT036477	HLA-DRB1	AIF1	HLA-DRA	IL1B	CD300A	SDC4	PRKCB	BTK	SFRP1	APOE
CD-1530	HLA-DRB1	SFRP1	IL1B	CD300A	BTK	AIF1	SPI1	APOE	PRKCB	CCL2
CD-437	IL1B	HLA-DRB1	AIF1	CCL2	BTK	CD300A	APOE	SFRP1	SDC4	PTPN22
ceranib-2	HLA-DRB1	IL1B	SFRP1	AIF1	PRKCB	INPP5D	CX3CL1	SDC4	CD300A	CCL2
Cerulenin	HLA-DRB1	SFRP1	HLA-DRA	PTPN22	BTK	IL1B	TNF	APOE	GAL	AIF1
Ch-55	HLA-DRB1	SFRP1	CD300A	VAV1	NECTIN2	PRKCB	NCKAP1L	AIF1	INPP5D	SPI1
CHEMBL1222381	SFRP1	IL1B	HLA-DRB1	AIF1	CX3CL1	CD300A	GAL	APOE	INHBB	VAV1
CHEMBL374350	SFRP1	HLA-DRB1	CCL2	ADGRF1	IL1B	INHBB	AIF1	SCNN1A	BTK	HLA-DRA
Chlorambucil	HLA-DRB1	SFRP1	HLA-DRA	GAL	ITGB3	VAV1	APOE	PRKCB	SPI1	SERPINE1
CHM-1	IL1B	SFRP1	HLA-DRB1	AIF1	INPP5D	CCL2	CD300A	APOE	SDC4	PRKCB
CI-976	SFRP1	HLA-DRB1	HLA-DRA	INHBB	BTK	CYBA	CD300A	IL1B	ADGRF1	GAL
Ciclopirox	HLA-DRB1	PTPN22	AIF1	SFRP1	HLA-DRA	PRKCB	IL1B	BTK	CD300A	NECTIN2
CID-5951923	HLA-DRB1	SFRP1	ITGB3	BTK	PRKCB	NCKAP1L	AIF1	HLA-DRA	INHBB	CD300A
CIL41	HLA-DRB1	IL1B	GAL	SERPINE1	HLA-DRA	SFRP1	CX3CL1	PTPN22	INHBB	FOLR1
CIL55	HLA-DRB1	HLA-DRA	SFRP1	AIF1	PRKCB	CD300A	AMN	CCR7	SDC4	APOE
CIL55A	HLA-DRB1	SFRP1	AIF1	IL1B	HLA-DRA	PPP1R16B	BTK	ABCB1	CD300A	PRKCB
CIL56	HLA-DRB1	IL1B	APOE	AIF1	HLA-DRA	CX3CL1	SPI1	BTK	SFRP1	CD300A
CIL70	HLA-DRB1	SFRP1	CD300A	AIF1	BTK	PRKCB	NCKAP1L	PTPN22	WAS	NECTIN2
Cimetidine	SFRP1	HLA-DRB1	INHBB	WT1	RIPK3	VAV1	CYBA	GAL	SDC4	SPI1
Clofarabine	IL1B	NECTIN2	CD300A	NCKAP1L	WAS	SPI1	AIF1	VAV1	ANXA1	HSPA1A
Compound 1541A	GAL	HLA-DRB1	ITGB3	SFRP1	SERPINE1	HLA-DRA	WNT11	APOE	CX3CL1	ANGPT1
compound 1B	HLA-DRB1	SFRP1	HLA-DRA	ITGB3	INHBB	APOE	WT1	ADGRF1	GAL	GLI2
Compound 23 citrate	SFRP1	HLA-DRB1	BTK	CD300A	AIF1	IL1B	PRKCB	NECTIN2	PTPN22	NCKAP1L
Compound 7d-cis	HLA-DRB1	SFRP1	PTPN22	CD300A	ITGB3	PRKCB	AIF1	HLA-DRA	APOE	BTK
CR-1-31B	IL1B	SFRP1	HLA-DRB1	APOE	CCL2	AIF1	ADORA1	SCNN1A	PRKCB	CD300A
crizotinib:PLX-4032 (2:1 mol/mol)	HLA-DRB1	SFRP1	SLC38A5	APOE	HLA-DRA	PTAFR	VAV1	AIF1	CD9	AMN
Cucurbitacin I	HLA-DRB1	SFRP1	INHBB	IL1B	HLA-DRA	SCNN1A	AIF1	CD300A	IL23A	CCL2
Curcumin	IL1B	HLA-DRB1	CX3CL1	INHBB	SFRP1	CCL2	BTK	AIF1	CD300A	SPI1
cyanoquinoline 11	SFRP1	ITGB3	BTK	INHBB	VAV1	ADGRF1	CX3CL1	GAL	PTAFR	HLA-DRB1
Cyclosporin A	SFRP1	HLA-DRB1	CD300A	NECTIN2	PRKCB	IL1B	NCKAP1L	AIF1	CCL5	SDC4
Cytochalasin B	IL1B	SFRP1	HLA-DRB1	CCL2	CX3CL1	AIF1	INHBB	SCNN1A	CD300A	GAL
Darinaparsin	HLA-DRB1	SFRP1	HLA-DRA	PRKCB	AIF1	GAL	ITGB3	APOE	IL1B	BTK
DBeQ	SFRP1	BTK	HLA-DRB1	GAL	AIF1	APOE	CD300A	IL1B	INHBB	WT1
Decitabine	NCKAP1L	CD300A	NECTIN2	ANXA1	VAV1	SPI1	FGR	PVR	BTK	AIF1
decitabine:carboplatin (1:1 mol/mol)	NCKAP1L	CD300A	NECTIN2	VAV1	SPI1	ANXA1	FGR	PVR	BTK	SASH3
decitabine:navitoclax (2:1 mol/mol)	NCKAP1L	CD300A	NECTIN2	TLR9	VAV1	PPP1R16B	SPI1	CAV1	HLA-DRA	AIF1
Degrasyn	HLA-DRB1	IL1B	SFRP1	AIF1	BTK	INHBB	CX3CL1	HLA-DRA	CCL2	GAL
Dexamethasone	NCKAP1L	ANXA1	NECTIN2	CD300A	AIF1	VAV1	PVR	SPI1	WAS	CCL3
docetaxel:tanespimycin (2:1 mol/mol)	IL1B	SFRP1	HLA-DRB1	APOE	FOXJ1	FOXA1	KIAA0319	CCL2	MAGEA2	CCL5
doxorubicin:navitoclax (2:1 mol/mol)	HLA-DRB1	CCL2	SFRP1	APOE	CD300A	SPI1	NECTIN2	IL1B	ADGRF1	CCL5
DTIC-Dome	AIF1	CD300A	NCKAP1L	HLA-DRB1	SFRP1	IL1B	BTK	NECTIN2	SPI1	SDC4
ELCPK	SFRP1	IL1B	CD300A	NECTIN2	AIF1	APOE	HLA-DRB1	CX3CL1	SCNN1A	FOXA1
Elocalcitol	NCKAP1L	CD300A	BTK	VAV1	SFRP1	NECTIN2	AIF1	RIPK3	PVR	FGR
Erastin	HLA-DRB1	IL1B	AIF1	BTK	HLA-DRA	CX3CL1	CD300A	APOE	INHBB	PTPN22
erlotinib:PLX-4032 (2:1 mol/mol)	HLA-DRB1	PTAFR	FGFR2	VSNL1	ITGB3	GAL	VAV1	WNT11	CCL2	PTGS2
Etomoxir	GAL	HLA-DRB1	SFRP1	ITGB3	CX3CL1	BTK	APOE	SERPINE1	AIF1	HLA-DRA
ETP-46464	IL1B	HLA-DRB1	SFRP1	CCL2	CD300A	AIF1	INHBB	SCNN1A	PTAFR	BTK
FGIN-1-27	HLA-DRB1	SPI1	PRKCB	CD300A	APOE	AIF1	SFRP1	HLA-DRA	BTK	ITGB3
Fluvastatin	IL1B	HLA-DRB1	SFRP1	CCL2	INHBB	HLA-DRA	AIF1	BTK	ITGB3	APOE
FQI-1	IL1B	HLA-DRB1	AIF1	SFRP1	CCL2	INPP5D	BTK	CD300A	SDC4	CX3CL1
FQI-2	IL1B	SFRP1	HLA-DRB1	AIF1	CCL2	CD300A	INPP5D	SDC4	BTK	APOE
FSC231	HLA-DRB1	ITGB3	HLA-DRA	GAL	SFRP1	SERPINE1	FOLR1	PTPN22	INHBB	PDPN
Fumonisin B(1)	HLA-DRB1	HLA-DRA	SFRP1	GAL	SERPINE1	AIF1	INHBB	PTPN22	ITGB3	IL23A
Galunisertib	HLA-DRB1	SFRP1	GAL	FOLR1	SCNN1A	C3	NCKAP1L	CCL2	AIF1	WNT11
GANT-61	HLA-DRB1	IL1B	CX3CL1	SFRP1	GAL	INHBB	PTX3	PTAFR	APOE	BTK
GDC-0879	HLA-DRB1	SFRP1	HLA-DRA	ITGB3	GAL	APOE	CCL2	SLC38A5	NES	SERPINE1
GMX-1778	IL1B	SFRP1	BTK	CCL2	INHBB	APOE	TNF	ADGRF1	PRKCB	WT1
Gossypol	SFRP1	IL1B	SDC4	HLA-DRB1	CD300A	APOE	AIF1	BTK	NECTIN2	PTPN22
GSK-3 inhibitor IX	CD300A	SPI1	IL1B	AIF1	SFRP1	NCKAP1L	VAV1	BTK	NECTIN2	WAS
Gsk-461364	IL1B	SFRP1	CD300A	SCNN1A	HLA-DRB1	CD9	AIF1	APOE	NECTIN2	BTK
GSK-J4	IL1B	HLA-DRB1	AIF1	CX3CL1	NCKAP1L	CD300A	GAL	SFRP1	HLA-DRA	PPP1R16B
GSK2636771	SFRP1	HLA-DRB1	AIF1	IL1B	PTPN22	CD300A	WAS	BTK	GAL	INHBB
GSK4112	HLA-DRB1	SFRP1	IL1B	INHBB	BTK	NCKAP1L	GAL	CX3CL1	HLA-DRA	CD300A
GW-405833	HLA-DRB1	SCNN1A	SFRP1	BTK	IL1B	CX3CL1	ADGRF1	PTAFR	INHBB	CD300A
HBX-41108	HLA-DRB1	IL1B	SFRP1	APOE	AIF1	PTPN22	HLA-DRA	CD300A	CCL2	SDC4
HC-067047	SFRP1	IL1B	APOE	HLA-DRB1	CCL2	BTK	AIF1	ADGRF1	CD300A	INHBB
HLI 373	SFRP1	IL1B	CX3CL1	HLA-DRB1	GAL	INHBB	KMO	PTX3	IL23A	WT1
Hyperforin	HLA-DRB1	SFRP1	HLA-DRA	ITGB3	AIF1	APOE	BTK	ADGRF1	INHBB	GAL
I-Bet151 (gsk1210151A)	NCKAP1L	SFRP1	AIF1	PRKCB	CD300A	HLA-DRB1	NECTIN2	IL1B	BTK	SDC4
Ifosfamide	SFRP1	HLA-DRB1	CD300A	BTK	IL1B	INHBB	NECTIN2	PRKCB	GAL	PTPN22
Importazole	SFRP1	IL1B	INHBB	HLA-DRB1	CX3CL1	BTK	CD300A	WT1	SPI1	GAL
Incyclinide	IL1B	HLA-DRB1	AIF1	SFRP1	CX3CL1	PRKCB	BTK	PTPN22	CD300A	SDC4
Indisulam	CD300A	IL1B	SFRP1	BTK	NCKAP1L	HLA-DRB1	SDC4	AIF1	SPI1	NECTIN2
IPR-456	SFRP1	HLA-DRB1	AIF1	PTPN22	GAL	IL1B	BTK	HLA-DRA	SCNN1A	FOLR1
Isoevodiamine	SFRP1	IL1B	BTK	HLA-DRB1	CCL2	SDC4	CD300A	INHBB	AIF1	CX3CL1
Isoliquiritigenin	AIF1	HLA-DRB1	IL1B	SFRP1	SPI1	CD300A	NCKAP1L	VAV1	GAL	CX3CL1
Isonicotinohydroxamic acid	HLA-DRB1	SFRP1	SPI1	GAL	ITGB3	INHBB	IL1B	APOE	VAV1	SERPINE1
ISOX	SFRP1	HLA-DRB1	IL1B	AIF1	SDC4	PRKCB	CD300A	NECTIN2	SPI1	NCKAP1L
ISOX:bortezomib (250:1 mol/mol)	SFRP1	HLA-DRB1	IL1B	PRKCB	AIF1	INHBB	SDC4	CD300A	BTK	WT1
Istradefylline	SFRP1	IL1B	HLA-DRB1	CD300A	NCKAP1L	AIF1	BTK	INHBB	SPI1	FGR
Itraconazole	NCKAP1L	SFRP1	CD300A	BTK	HLA-DRB1	AIF1	IL1B	SDC4	PPP1R16B	SPI1
IU1	SFRP1	HLA-DRB1	BTK	APOE	PRKCB	CD300A	GAL	PTPN22	CX3CL1	SCNN1A
Ixazomib	IL1B	HLA-DRB1	SFRP1	SPI1	INHBB	APOE	BTK	CCL2	CD300A	WT1
JQ-1:carboplatin (1:1 mol/mol)	HLA-DRB1	SFRP1	NCKAP1L	PRKCB	CD300A	NECTIN2	IL1B	AIF1	CCL5	SDC4
JQ-1:MK-0752 (1:1 mol/mol)	HLA-DRB1	SFRP1	PRKCB	CD300A	AIF1	NCKAP1L	NECTIN2	IL1B	CCL5	SDC4
JQ-1:navitoclax (2:1 mol/mol)	HLA-DRB1	NCKAP1L	CD300A	HLA-DRA	PRKCB	SFRP1	AIF1	NECTIN2	IL1B	CCL2
JQ-1:UNC0638 (2:1 mol/mol)	SFRP1	HLA-DRB1	PRKCB	AIF1	NCKAP1L	CD300A	NECTIN2	IL1B	CCL5	BTK
JQ-1:vorinostat (2:1 mol/mol)	SFRP1	HLA-DRB1	PRKCB	NECTIN2	AIF1	CD300A	NCKAP1L	IL1B	CCL5	SLC38A5
JW-480	HLA-DRB1	HLA-DRA	TNF	SFRP1	SERPINE1	GAL	PRKCB	PTPN22	INHBB	ITGB3
JW-55	SFRP1	CD300A	AIF1	HLA-DRB1	GAL	SDC4	VAV1	INHBB	CX3CL1	IL1B
JW-74	HLA-DRB1	IL1B	AIF1	SFRP1	PRKCB	CCL2	INHBB	SCNN1A	HLA-DRA	CX3CL1
KH-CB19	HLA-DRB1	SFRP1	BTK	INHBB	SPI1	GAL	VAV1	CD300A	HLA-DRA	NCKAP1L
KHS101	SFRP1	HLA-DRB1	BTK	GAL	CD300A	APOE	AIF1	PTPN22	PRKCB	IL1B
Ki8751	NCKAP1L	BTK	CD300A	AIF1	IL1B	FGR	SPI1	PPP1R16B	ELANE	SFRP1
Ko-143	SFRP1	HLA-DRB1	IL1B	AIF1	CCL2	PRKCB	CX3CL1	INHBB	HLA-DRA	GAL
KPT185	HLA-DRB1	SFRP1	IL1B	AIF1	PRKCB	SDC4	APOE	SCNN1A	CD300A	NECTIN2
KU 0060648	SFRP1	HLA-DRB1	IL1B	AIF1	CCL2	INHBB	CD300A	BCL2	PTAFR	FOXJ1
Ku-0063794	SFRP1	IL1B	INHBB	HLA-DRB1	CD300A	AIF1	SDC4	FGR	APOE	BTK
KW-2449	BTK	AIF1	CD300A	IL1B	NCKAP1L	WAS	SPI1	SFRP1	HLA-DRB1	NECTIN2
KX2-391	SFRP1	IL1B	CD300A	NECTIN2	APOE	FOXA1	BTK	AIF1	SCNN1A	HLA-DRB1
L-685458	HLA-DRB1	HLA-DRA	SFRP1	GAL	INHBB	ITGB3	SERPINE1	FOLR1	SCG2	AIF1
LE-135	NCKAP1L	HLA-DRB1	CD300A	AIF1	SFRP1	NECTIN2	PRKCB	BTK	IL1B	PTPN22
Lenvatinib	BTK	IL1B	SFRP1	AIF1	CD300A	NCKAP1L	HLA-DRB1	PPP1R16B	CCL2	ELANE
Leptomycin B	IL1B	SFRP1	HLA-DRB1	CCL2	KIAA0319	APOE	EPHA7	AMN	FOXJ1	FOXA1
Lomeguatrib	SFRP1	INHBB	IL1B	HLA-DRB1	RIPK3	CD300A	CXCL12	TACSTD2	BTK	ANGPT1
Lovastatin	IL1B	HLA-DRB1	CCL2	SFRP1	SCNN1A	INHBB	AIF1	HLA-DRA	CD300A	BTK
LRRK2-IN-1	NCKAP1L	CD300A	SFRP1	NECTIN2	SDC4	VAV1	AIF1	HLA-DRB1	ANXA1	FGR
LY-2183240	SFRP1	IL1B	AIF1	CD300A	HLA-DRB1	SDC4	BTK	NECTIN2	PRKCB	APOE
Manumycin	NCKAP1L	IL1B	CD300A	HLA-DRB1	BTK	SFRP1	AIF1	SDC4	FGR	INHBB
Marinopyrrole A	SFRP1	BTK	IL1B	CD300A	NCKAP1L	HLA-DRB1	INHBB	AIF1	PRKCB	CCL2
Mdivi-1	HLA-DRB1	IL1B	CX3CL1	INHBB	GAL	SFRP1	SERPINE1	CCL2	PTX3	WT1
Merck60	SFRP1	CD300A	AIF1	SPI1	NCKAP1L	NECTIN2	SDC4	IL1B	PRKCB	HLA-DRB1
Methylstat	HLA-DRB1	NCKAP1L	IL1B	CD300A	AIF1	BTK	PPP1R16B	WAS	SPI1	HLA-DRA
MGCD-265 analog	NCKAP1L	IL1B	AIF1	CD300A	BTK	SPI1	CCL2	VAV1	FGR	SFRP1
MI-1	SFRP1	IL1B	CX3CL1	HLA-DRB1	GAL	PTX3	INHBB	SCG2	KMO	BTK
MI-2	BTK	SFRP1	IL1B	CD300A	HLA-DRB1	NCKAP1L	SDC4	BCL2	CX3CL1	AIF1
MK-0752	HLA-DRB1	SFRP1	IL1B	ITGB3	GAL	INHBB	APOE	CCL2	CYBA	HLA-DRA
ML006	SFRP1	HLA-DRB1	IL1B	PRKCB	AIF1	BTK	PTPN22	CD300A	RIPK3	NECTIN2
ML031	HLA-DRB1	SFRP1	PTPN22	PRKCB	BTK	AIF1	WAS	NECTIN2	TNF	CCL5
ML050	SFRP1	AIF1	HLA-DRB1	GAL	BTK	PRKCB	APOE	HLA-DRA	FOXA1	PDPN
ML083	SFRP1	HLA-DRB1	BTK	PRKCB	CD300A	AIF1	APOE	IL1B	HLA-DRA	NECTIN2
ML162	HLA-DRB1	IL1B	HLA-DRA	APOE	AIF1	BCL2	BTK	CX3CL1	PTPN22	ADORA1
ML203	SFRP1	BTK	ITGB3	HLA-DRB1	PRKCB	GAL	PTPN22	AIF1	ADGRF1	ANXA1
ML210	HLA-DRB1	IL1B	AIF1	HLA-DRA	APOE	CX3CL1	BCL2	CD300A	BTK	EPHA7
ML239	SFRP1	GAL	BTK	HLA-DRB1	AIF1	SPI1	VAV1	CX3CL1	WT1	ITGB3
ML258	BTK	HLA-DRB1	AIF1	PRKCB	SFRP1	PTPN22	YAP1	AMN	HLA-DRA	WNT11
ML311	SFRP1	HLA-DRB1	IL1B	AIF1	BTK	CX3CL1	SDC4	CD300A	PRKCB	APOE
ML312	HLA-DRB1	SFRP1	HLA-DRA	AMN	PTAFR	AIF1	CD300A	CCL2	INHBB	ANGPT1
ML320	SPI1	CD300A	AIF1	SFRP1	VAV1	BTK	NCKAP1L	RIPK3	FGR	IL1B
ML334 diastereomer	HLA-DRB1	BTK	CX3CL1	IL1B	AIF1	PRKCB	PTK6	TNF	INHBB	PTAFR
MLN2480	BTK	CD300A	IL1B	SPI1	NCKAP1L	SFRP1	AIF1	CCL2	ITGB3	HLA-DRB1
Momelotinib	SFRP1	IL1B	CD300A	NCKAP1L	SPI1	VAV1	CCL2	AIF1	SDC4	NECTIN2
Myricetin	BTK	HLA-DRB1	PRKCB	IL1B	AIF1	CX3CL1	FGR	SFRP1	SCNN1A	SASH3
Myriocin	HLA-DRB1	CCL2	INHBB	ITGB3	IL1B	GAL	HLA-DRA	SFRP1	SERPINE1	SPI1
N-Hexanoylsphingosine	HLA-DRB1	HLA-DRA	SFRP1	INHBB	IL1B	GAL	ITGB3	BTK	CCL2	AIF1
N-Phthalyl-L-tryptophan	HLA-DRB1	IL1B	AIF1	SFRP1	HLA-DRA	APOE	PRKCB	PPP1R16B	CCL2	ELANE
N9-Isopropyl-olomoucine	SFRP1	GAL	VAV1	INHBB	HLA-DRB1	ITGB3	AIF1	SCNN1A	FOXA1	PRKCB
nakiterpiosin	SFRP1	CD300A	IL1B	NCKAP1L	HLA-DRB1	AIF1	NECTIN2	CCL2	BTK	SCNN1A
Narciclasine	IL1B	SFRP1	HLA-DRB1	CCL2	AIF1	CD300A	APOE	CCL5	SCNN1A	AMN
navitoclax:birinapant (1:1 mol/mol)	NCKAP1L	HLA-DRB1	HLA-DRA	CD300A	TACSTD2	AIF1	BCL2	PPP1R16B	PRKCB	RIPOR2
navitoclax:gemcitabine (1:1 mol/mol)	NECTIN2	NCKAP1L	HSPA1A	HLA-DRB1	TLR9	WAS	CD300A	CCL5	APOE	IL1B
navitoclax:MST-312 (1:1 mol/mol)	NCKAP1L	HLA-DRB1	CD300A	HLA-DRA	SFRP1	TACSTD2	AIF1	CCL2	PTPN22	NECTIN2
navitoclax:piperlongumine (1:1 mol/mol)	NCKAP1L	CD300A	HLA-DRB1	HLA-DRA	AIF1	SFRP1	NECTIN2	TACSTD2	CAV1	PTPN22
navitoclax:pluripotin (1:1 mol/mol)	HLA-DRB1	CCL2	CD300A	SFRP1	HLA-DRA	YAP1	BTK	NCKAP1L	ITGB3	CCL5
navitoclax:PLX-4032 (1:1 mol/mol)	NCKAP1L	HLA-DRB1	HLA-DRA	CD300A	BCL2	AIF1	PPP1R16B	TACSTD2	PRKCB	RIPOR2
navitoclax:sorafenib (1:1 mol/mol)	NCKAP1L	CD300A	HLA-DRB1	HLA-DRA	AIF1	BCL2	CAV1	PPP1R16B	SFRP1	NECTIN2
necrostatin-1	IL1B	SFRP1	HLA-DRB1	CX3CL1	AIF1	CCL2	BTK	INHBB	PRKCB	GAL
Necrostatin-7	SFRP1	HLA-DRB1	BTK	ADGRF1	PRKCB	PTPN22	C3	AIF1	WNT11	PDPN
Necrosulfonamide	NCKAP1L	CD300A	SPI1	AIF1	NECTIN2	SDC4	FGR	IL1B	SFRP1	HLA-DRB1
Neopeltolide	IL1B	CCL2	HLA-DRB1	NCKAP1L	CD300A	HCLS1	SFRP1	PPP1R16B	INHBB	SRSF12
Neratinib	VAV1	CCL2	CX3CL1	SFRP1	PTAFR	INHBB	ITGB3	CD300A	SCNN1A	BTK
Niclosamide	SFRP1	IL1B	HLA-DRB1	APOE	CD300A	CCL2	AIF1	SDC4	INHBB	BTK
NPC-26	NCKAP1L	HLA-DRB1	SFRP1	CD300A	BCL2	SASH3	BTK	FGR	PRKCB	NECTIN2
NSC 74859	HLA-DRB1	SFRP1	BTK	PRKCB	AIF1	PTPN22	NCKAP1L	CD300A	SCNN1A	HLA-DRA
NSC23766	SFRP1	HLA-DRB1	BTK	PRKCB	HLA-DRA	CD300A	ITGB3	AIF1	NCKAP1L	ABCB1
NSC30930	SFRP1	HLA-DRB1	S100A14	GAL	AKR1C1	HLA-DRA	PTPN22	AMN	WNT11	PRKCB
NSC48300	SFRP1	HLA-DRB1	CD300A	IL1B	BTK	AIF1	PTPN22	PRKCB	NECTIN2	APOE
NSC632839	HLA-DRB1	IL1B	SFRP1	AIF1	SDC4	PRKCB	PTPN22	CCL2	BTK	HLA-DRA
NSC95397	HLA-DRB1	AIF1	IL1B	SFRP1	PRKCB	NCKAP1L	INHBB	CD300A	CCL2	PPP1R16B
Nutlin-3	SFRP1	AIF1	CD300A	HLA-DRB1	SPI1	BTK	IL1B	VAV1	NECTIN2	SDC4
NVP-231	IL1B	SFRP1	AIF1	CD300A	SDC4	HLA-DRB1	CX3CL1	BTK	SPI1	APOE
NVP-BSK805	IL1B	NCKAP1L	CD300A	AIF1	CX3CL1	BTK	PTAFR	SCNN1A	SFRP1	FGR
o6-Benzylguanine	SFRP1	HLA-DRB1	GAL	APOE	IL1B	INHBB	VAV1	SPI1	BTK	ITGB3
Oligomycin A	SFRP1	NCKAP1L	CD300A	IL1B	SCNN1A	INHBB	CCL2	PPP1R16B	SASH3	AIF1
Omacetaxine mepesuccinate	IL1B	SFRP1	HLA-DRB1	CCL2	APOE	AIF1	CD300A	SCNN1A	IFI27	ADORA1
Onalespib	SFRP1	CCL2	VAV1	IL1B	ADGRF1	SPI1	BTK	HLA-DRB1	CD300A	NECTIN2
Ouabain	IL1B	HLA-DRB1	SFRP1	INHBB	CCL2	INPP5D	CX3CL1	AIF1	PRKCB	MAGEA2
Palmostatin B	HLA-DRB1	SFRP1	PRKCB	BTK	INHBB	IL1B	AIF1	NCKAP1L	NECTIN2	SCNN1A
Pandacostat	SFRP1	HLA-DRB1	IL1B	INHBB	CX3CL1	APOE	AIF1	GAL	SDC4	WT1
Parbendazole	IL1B	SFRP1	CD300A	HLA-DRB1	AIF1	APOE	NECTIN2	SPI1	BTK	CD9
PD 153035	CX3CL1	PTAFR	FGFR2	SCNN1A	PTK6	VAV1	WNT11	CCL2	AREG	SFRP1
PD318088	VAV1	GAL	HLA-DRB1	CCL2	SLC38A5	PTAFR	VSNL1	FGFR2	HLA-DRA	SCNN1A
PDMP	HLA-DRB1	SFRP1	IL1B	GAL	SPI1	BTK	CX3CL1	APOE	SERPINE1	VAV1
PF 4800567 Hydrochloride	CX3CL1	BTK	SCNN1A	SFRP1	GAL	XCL1	ITGB3	PDPN	PTK6	PTPN22
PF-03758309	SFRP1	IL1B	HLA-DRB1	AIF1	PRKCB	SDC4	NECTIN2	BTK	APOE	SPI1
PF-184	HLA-DRB1	SFRP1	IL1B	INHBB	AIF1	HLA-DRA	CD300A	SDC4	CX3CL1	CCL2
PF-573228	SFRP1	IL1B	CCL2	AIF1	CD300A	HLA-DRB1	WT1	BTK	RIPK3	DAB2IP
PF-750	SFRP1	AIF1	HLA-DRB1	VAV1	CD300A	INHBB	GAL	NTSR1	SDC4	FGR
Phloretin	IL1B	SFRP1	HLA-DRB1	AIF1	CX3CL1	BTK	SCNN1A	APOE	GAL	PRKCB
pifithrin-alpha	BTK	SFRP1	PRKCB	HLA-DRB1	NCKAP1L	CD300A	AIF1	IL1B	CX3CL1	BCL2
pifithrin-mu	HLA-DRB1	HLA-DRA	TNF	SFRP1	GAL	SERPINE1	PRKCB	FOLR1	ITGB3	AIF1
piperlongumine:MST-312 (1:1 mol/mol)	SFRP1	IL1B	HLA-DRB1	AIF1	SDC4	CD300A	SPI1	INHBB	PRKCB	KMO
pitstop2	HLA-DRB1	HLA-DRA	GAL	ITGB3	SFRP1	ANGPT1	PTK6	SCNN1A	SCG2	IL23A
PL-DI	SFRP1	AIF1	IL1B	PRKCB	NCKAP1L	CD300A	SDC4	HLA-DRB1	NECTIN2	SPI1
Platinum	HLA-DRB1	SFRP1	HLA-DRA	IL1B	GAL	INHBB	APOE	AIF1	ADGRF1	VAV1
Pluripotin	CCL2	BTK	HLA-DRB1	ADGRF1	SFRP1	APOE	CD300A	IL1B	AIF1	ITGB3
Prima-1	AIF1	HLA-DRB1	NCKAP1L	SFRP1	CD300A	BTK	IL1B	NECTIN2	ANXA1	PRKCB
PRL-3 Inhibitor I	SFRP1	HLA-DRB1	GAL	CCL2	CX3CL1	IL23A	SCNN1A	PTK6	PTAFR	WNT11
Procarbazine	HLA-DRB1	SFRP1	IL1B	HLA-DRA	SPI1	APOE	AIF1	VAV1	CD300A	PRKCB
Prochlorperazine	SFRP1	HLA-DRB1	BTK	PRKCB	CD300A	APOE	AIF1	NCKAP1L	GAL	AKR1C1
Purmorphamine	NCKAP1L	CD300A	SFRP1	IL1B	VAV1	RIPK3	BCL2	PTAFR	FGR	CX3CL1
PX-12	SFRP1	HLA-DRB1	INHBB	CX3CL1	VAV1	CD300A	GAL	BTK	HLA-DRA	PTAFR
Pyr-41	HLA-DRB1	SFRP1	HLA-DRA	CCL2	APOE	AIF1	WNT11	ITGB3	ADGRF1	GAL
QW-BI-011	HLA-DRB1	IL1B	AIF1	SPI1	CD300A	APOE	CCL2	BTK	HLA-DRA	PTPN22
R406 (Free base)	SFRP1	IL1B	CCL2	CD300A	CX3CL1	BTK	AIF1	SCG2	PTX3	WT1
RAD51 inhibitor B02	HLA-DRB1	SFRP1	BTK	PRKCB	AIF1	SCNN1A	HLA-DRA	IL1B	PTPN22	CD300A
Raf265(chir-265)	HLA-DRB1	SFRP1	IL1B	CD300A	CCL2	APOE	SCNN1A	AIF1	BTK	CX3CL1
Regorafenib	IL1B	BTK	SFRP1	CD300A	AIF1	NCKAP1L	CCL2	FGR	WAS	CX3CL1
Repligen 136	SFRP1	HLA-DRB1	BTK	IL1B	CX3CL1	AIF1	CD300A	APOE	SPI1	SDC4
Rigosertib	SFRP1	IL1B	CD300A	AIF1	HLA-DRB1	APOE	CX3CL1	NECTIN2	SDC4	BTK
Rita	HLA-DRB1	SFRP1	PRKCB	HLA-DRA	NCKAP1L	CD300A	NECTIN2	AIF1	APOE	PTPN22
RO4929097	HLA-DRB1	AIF1	SFRP1	PRKCB	NECTIN2	TNF	CCL5	PTPN22	WAS	IL1B
salermide	HLA-DRB1	SFRP1	PRKCB	AIF1	BTK	HLA-DRA	RIPK3	AMN	SCNN1A	SCG2
salermide:PLX-4032 (12:1 mol/mol)	HLA-DRB1	SFRP1	HLA-DRA	APOE	CAPN3	ITGB3	CYBA	VAV1	GAL	SPI1
SB-225002	IL1B	SFRP1	HLA-DRB1	CD300A	SDC4	BTK	AIF1	CCL2	APOE	EPHA7
SB-431542	SFRP1	HLA-DRB1	GAL	PDPN	HLA-DRA	AIF1	PRKCB	P2RY6	BTK	FOLR1
SB-525334	HLA-DRB1	SFRP1	PRKCB	NCKAP1L	BTK	HLA-DRA	AIF1	PDPN	INHBB	PTPN22
SB-743921	SFRP1	IL1B	CD300A	VAV1	FOXA1	HLA-DRB1	KIAA0319	NECTIN2	SCNN1A	SPI1
SCH-529074	SFRP1	HLA-DRB1	HLA-DRA	CX3CL1	BTK	SDC4	AIF1	IL1B	CD300A	KIAA0319
SCH-79797	SFRP1	IL1B	CX3CL1	SDC4	BTK	HLA-DRB1	SPI1	KMO	CCL2	SCNN1A
selumetinib:BRD-A02303741 (4:1 mol/mol)	VAV1	GAL	HLA-DRB1	CCL2	SLC38A5	PTAFR	VSNL1	FGFR2	RGN	ITGB3
selumetinib:decitabine (4:1 mol/mol)	VAV1	HLA-DRB1	SLC38A5	AMN	CXorf21	CCL2	NTSR1	IRF4	PTAFR	S100A10
selumetinib:GDC-0941 (4:1 mol/mol)	HLA-DRB1	VAV1	GAL	CCL2	PTAFR	SLC38A5	HLA-DRA	FGFR2	AMN	TLR4
selumetinib:JQ-1 (4:1 mol/mol)	HLA-DRB1	VAV1	SLC38A5	HLA-DRA	CCL2	CXorf21	GAL	PTAFR	S100A10	IRF4
selumetinib:MK-2206 (8:1 mol/mol)	HLA-DRB1	VAV1	GAL	CCL2	PTAFR	SLC38A5	SCNN1A	HLA-DRA	VSNL1	FGFR2
selumetinib:navitoclax (8:1 mol/mol)	HLA-DRB1	CCL2	HLA-DRA	VAV1	S100A10	ITGB3	TNF	WNT11	GAL	ADGRF1
selumetinib:piperlongumine (8:1 mol/mol)	HLA-DRB1	VAV1	GAL	SLC38A5	CCL2	NTSR1	HLA-DRA	PTAFR	VSNL1	WNT11
selumetinib:PLX-4032 (8:1 mol/mol)	HLA-DRB1	VAV1	GAL	SLC38A5	CCL2	PTAFR	HLA-DRA	VSNL1	NTSR1	FGFR2
selumetinib:tretinoin (2:1 mol/mol)	VAV1	HLA-DRB1	GAL	SLC38A5	CCL2	HLA-DRA	CXorf21	PTAFR	VSNL1	WNT11
selumetinib:UNC0638 (4:1 mol/mol)	VAV1	GAL	HLA-DRB1	SLC38A5	CCL2	PTAFR	VSNL1	FGFR2	RGN	WNT11
selumetinib:vorinostat (8:1 mol/mol)	HLA-DRB1	VAV1	SLC38A5	GAL	HLA-DRA	CCL2	PTAFR	NTSR1	S100A10	AMN
Semagacestat	HLA-DRB1	GAL	SFRP1	HLA-DRA	SERPINE1	IL1B	AIF1	CX3CL1	BTK	INHBB
serdemetan:SCH-529074 (1:1 mol/mol)	HLA-DRB1	SFRP1	HLA-DRA	SDC4	AIF1	PRKCB	SCG2	CD300A	MAGEA2	TACSTD2
Sgx-523	SFRP1	HLA-DRB1	PRKCB	GAL	HLA-DRA	BTK	PDPN	AIF1	APOE	PTPN22
SID 26681509	HLA-DRB1	IL1B	GAL	INHBB	SERPINE1	BTK	CX3CL1	SFRP1	CCL2	AIF1
Sildenafil	HLA-DRB1	PTAFR	ITGB3	CCL2	CX3CL1	ADGRF1	VAV1	GAL	INHBB	IL1B
Silmitasertib	SFRP1	CCL2	HLA-DRB1	IL1B	BTK	ITGB3	CD300A	INHBB	ADGRF1	PDPN
Simvastatin	HLA-DRB1	IL1B	CCL2	SFRP1	HLA-DRA	AIF1	SCNN1A	INHBB	SCG2	PRKCB
sirolimus:bortezomib (250:1 mol/mol)	SFRP1	IL1B	HLA-DRB1	INHBB	CD300A	AIF1	SDC4	SCNN1A	APOE	FOXJ1
Sitagliptin	SFRP1	HLA-DRB1	AIF1	APOE	HLA-DRA	GAL	BTK	PRKCB	YAP1	IL1B
SJ-172550	HLA-DRB1	SFRP1	PTAFR	VAV1	SCNN1A	ADGRF1	BTK	CX3CL1	XCL1	WNT11
Skepinone-L	HLA-DRB1	CD300A	IL1B	SFRP1	AIF1	INHBB	SPI1	VAV1	NCKAP1L	GAL
SKI-II	HLA-DRB1	IL1B	CX3CL1	CCL2	SFRP1	BTK	ITGB3	SCG2	SPI1	INHBB
SMER-3	IL1B	HLA-DRB1	AIF1	TNF	CCL2	PRKCB	PTPN22	SFRP1	INPP5D	BTK
SNS-032	SFRP1	HLA-DRB1	IL1B	CCL2	CD300A	INHBB	PTAFR	SCNN1A	AIF1	FOXJ1
SNX-2112:bortezomib (250:1 mol/mol)	CCL2	VAV1	SFRP1	CD300A	IL1B	ADGRF1	HLA-DRB1	SCNN1A	SPI1	NECTIN2
Sonidegib	SFRP1	HLA-DRB1	APOE	AIF1	IL1B	CD300A	ADGRF1	BTK	NTSR1	HLA-DRA
Sotrastaurin	NCKAP1L	AIF1	WAS	CD300A	NECTIN2	BTK	PTPN22	YAP1	PRKCB	SDC4
spautin-1	SFRP1	ITGB3	BTK	HLA-DRB1	CCL2	GAL	CX3CL1	ABCB1	IL1B	WNT11
SR-II-138A	IL1B	HLA-DRB1	SFRP1	AIF1	APOE	CCL2	ADORA1	PRKCB	AMN	KIAA0319
SR1001	SFRP1	BTK	HLA-DRB1	IL1B	AIF1	GAL	FOLR1	PRKCB	CD300A	PTPN22
SR8278	IL1B	CX3CL1	GAL	HLA-DRB1	SERPINE1	AIF1	CCL2	BTK	SFRP1	SCNN1A
SRT-1720	HLA-DRB1	SFRP1	IL1B	CX3CL1	AIF1	CD300A	BTK	GAL	SDC4	VAV1
Staurosporine	SFRP1	IL1B	HLA-DRB1	AIF1	INHBB	CD300A	BTK	SPI1	WT1	SCG2
StemRegenin 1	SFRP1	IL1B	GAL	BTK	CX3CL1	APOE	SPI1	FOLR1	AIF1	HLA-DRB1
STF-31	BTK	AIF1	PRKCB	IL1B	SFRP1	HLA-DRB1	SDC4	FGR	NECTIN2	SPI1
SZ4TA2	NCKAP1L	HLA-DRB1	CD300A	SPI1	AIF1	SFRP1	NECTIN2	PRKCB	HLA-DRA	TACSTD2
Tacedinaline	SFRP1	IL1B	AIF1	CD300A	NCKAP1L	SPI1	SDC4	HLA-DRB1	PRKCB	NECTIN2
Tacrolimus	IL1B	NCKAP1L	AIF1	CD300A	HLA-DRB1	CCL2	SFRP1	SDC4	SPI1	BTK
Tandutinib	BTK	AIF1	CD300A	NCKAP1L	SFRP1	IL1B	HLA-DRB1	FGR	SPI1	PRKCB
tanespimycin:bortezomib (250:1 mol/mol)	CCL2	HLA-DRB1	FOXJ1	SFRP1	FGFR2	HNF1B	SLC38A5	AMN	IL1B	CCL5
tanespimycin:gemcitabine (1:1 mol/mol)	CCL2	IL1B	FOXJ1	SFRP1	ANXA1	NECTIN2	AMN	HLA-DRB1	SLC38A5	CCL5
TG-100-115	HLA-DRB1	SFRP1	GAL	AIF1	PTPN22	IL1B	PRKCB	BTK	HLA-DRA	CCL5
Thalidomide	SFRP1	HLA-DRB1	PTPN22	AIF1	BTK	HLA-DRA	YAP1	APOE	WAS	PRKCB
Tigecycline	HLA-DRB1	SFRP1	PRKCB	AIF1	IL1B	TNF	NECTIN2	CD300A	NCKAP1L	INHBB
Tivantinib	IL1B	SFRP1	HLA-DRB1	AIF1	PRKCB	CX3CL1	CCL2	INPP5D	CD300A	BTK
Tosedostat	HLA-DRB1	SFRP1	GAL	IL1B	CX3CL1	AIF1	HLA-DRA	INHBB	SERPINE1	IL23A
tretinoin:carboplatin (2:1 mol/mol)	SPI1	NCKAP1L	CD300A	VAV1	NECTIN2	HLA-DRB1	AIF1	PRKCB	SLC38A5	PVR
tretinoin:navitoclax (4:1 mol/mol)	NCKAP1L	HLA-DRB1	CD300A	HLA-DRA	AIF1	PRKCB	SFRP1	TACSTD2	NECTIN2	SPI1
Triazolothiadiazine	SFRP1	IL1B	CD300A	AIF1	HLA-DRB1	NECTIN2	SPI1	APOE	PRKCB	SDC4
Trifluoperazine	HLA-DRB1	SFRP1	PRKCB	BTK	AIF1	CD300A	HLA-DRA	PTPN22	NCKAP1L	APOE
Triptolide	SFRP1	HLA-DRB1	IL1B	CCL2	APOE	VAV1	FOXA1	CD300A	ADGRF1	NTSR1
Turofexorate isopropyl	HLA-DRB1	HLA-DRA	SFRP1	GAL	AMN	PRKCB	AIF1	WNT11	CAV1	SERPINE1
UNC0321	SFRP1	INHBB	BTK	IL1B	ITGB3	HLA-DRB1	GAL	CCL2	CX3CL1	CD300A
UNC0638:navitoclax (1:1 mol/mol)	NCKAP1L	CD300A	HLA-DRB1	AIF1	HLA-DRA	NECTIN2	PRKCB	PPP1R16B	CAV1	SFRP1
VAF-347	SFRP1	HLA-DRB1	BTK	ITGB3	CCL2	AIF1	PRKCB	CX3CL1	GAL	HLA-DRA
Valdecoxib	SFRP1	HLA-DRB1	GAL	PTPN22	BTK	AIF1	S100A14	IL1B	FOLR1	SERPINE1
Vandetanib	CX3CL1	SFRP1	SCNN1A	PTAFR	CCL2	VAV1	PTK6	XK	PTX3	GAL
Vemurafenib	HLA-DRB1	APOE	HLA-DRA	SFRP1	ITGB3	CCL2	CAPN3	GAL	ABCB1	SLC38A5
VER-155008	SFRP1	HLA-DRB1	GAL	BTK	HLA-DRA	ITGB3	SERPINE1	YAP1	PTPN22	CX3CL1
Vorapaxar	HLA-DRB1	HLA-DRA	ITGB3	GAL	SERPINE1	APOE	CCL2	SFRP1	AIF1	WNT11
vorinostat:carboplatin (1:1 mol/mol)	SFRP1	HLA-DRB1	SDC4	PRKCB	AIF1	NCKAP1L	CD300A	IL1B	NECTIN2	INHBB
vorinostat:navitoclax (4:1 mol/mol)	NCKAP1L	HLA-DRB1	CD300A	HLA-DRA	SFRP1	TACSTD2	AIF1	NECTIN2	PRKCB	PTPN22
VU0155056	SFRP1	CX3CL1	GAL	HLA-DRB1	SCNN1A	ITGB3	SCG2	WNT11	AIF1	XCL1
WZ4002	CX3CL1	SFRP1	SCNN1A	ITGB3	GAL	IL1B	INHBB	HLA-DRB1	BTK	VAV1
WZ8040	SFRP1	VAV1	CCL2	SCNN1A	HLA-DRB1	CX3CL1	INHBB	HCLS1	INPP5D	CD300A
YL54	CX3CL1	BTK	SPI1	SFRP1	IL1B	VAV1	ITGB3	GAL	WT1	AIF1
Zebularine	HLA-DRB1	SFRP1	BTK	HLA-DRA	INHBB	SPI1	IL1B	YAP1	CD300A	PTPN22
