# Supplementary material for: Discovering the mechanism of action of drugs with a sparse explainable network
Source: eBioMedicine. 2023 Aug 24;95:104767. doi: 10.1016/j.ebiom.2023.104767 (PMC10474372; doi:10.1016/j.ebiom.2023.104767)
Supplement: Top genes_mut [file mmc4.xlsx]

## Sheet: Sheet1
	Gene1	Gene2	Gene3	Gene4	Gene5	Gene6	Gene7	Gene8	Gene9	Gene10	Gene11	Gene12	Gene13	Gene14	Gene15	Gene16	Gene17	Gene18	Gene19	Gene20	Gene21	Gene22	Gene23	Gene24	Gene25	Gene26	Gene27	Gene28	Gene29	Gene30	Gene31	Gene32	Gene33	Gene34	Gene35	Gene36	Gene37	Gene38	Gene39	Gene40	Gene41	Gene42	Gene43	Gene44	Gene45	Gene46	Gene47	Gene48	Gene49
(-)-Parthenolide	TP53	KRAS	MYC	MUC16	ERBB4	BMPR2	PLCG1	CREBBP	PTEN	APOB	CPS1	PRKAA2	ARID4A	APOA1	NOTCH1	BPTF	BCL2	SCN7A	TNIK	PTPRG	PRKCE	KDM6B	CPT2	SFRP1	INPP5D	GRIA1	IKBKE	CACNA1S	PRKDC	HSF1	GLI1	PRKG1	PDCD4	IGF1R	BRCA1	PIK3CA	TACR3	VCAM1	CENPE	SLC22A16	HDAC1	CCND3	KIF14	KDR	MAP3K5	IFNAR1	KIF22	KIF3A	PRDM9
(5Z)-7-Oxozeaenol	TP53	BRAF	PTEN	RB1	GLI1	PIK3CA	CACNA1C	RYR2	EPHA8	ARID4A	BMPR2	KDM6B	NOTCH1	ATP2A2	POT1	NRAS	SPHK2	SMARCA4	KRAS	ABCC2	CCNB1	RICTOR	EP300	ABCB1	ITPKB	PTPRG	GSK3B	PLCG1	FGF23	CASP8	GRIN2A	HDAC1	BMP4	PPP3CA	AR	VCAM1	PRDM9	MT-ND4	TRPV4	HDAC5	MCM2	CPT2	TACR3	PDE2A	EYA2	NLRP1	NLRP3	FN1	CACNA1F
5-Fluorouracil	TP53	BMPR2	NOTCH1	MUC16	ERBB4	MYC	PTEN	PLCG1	ARID4A	CREBBP	GLI1	PRKAA2	PTPRG	KRAS	KDM6B	PRKG1	SCN7A	VCAM1	BPTF	IGF1R	PRKCE	CENPE	CPS1	RYR2	PIK3CA	SLC22A16	IKBKE	TACR3	APOA1	CPT2	MAP3K5	CASP8	PDCD4	BCL2	CACNA1S	CCNB1	TNIK	ITPKB	ATP2A2	CCND3	NRAS	FGF23	TRPM5	IFNAR1	HDAC1	APOB	TRPV4	CACNA1C	KIF22
681640	MUC16	KRAS	TP53	MYC	BMPR2	ERBB4	NOTCH1	CREBBP	BCL2	BRAF	PRKAA2	SCN7A	IGF1R	APOB	PDCD4	BPTF	PLCG1	CCND3	KMT2D	PRKG1	TNIK	GRIA1	IKBKE	HSF1	ARID4A	PTPRG	PRKDC	CPS1	MAP3K5	APOA1	VCAM1	CENPE	IFNAR1	SLC22A16	SCN1A	CACNA1S	KDM2B	CASP8	PRKCE	ASH1L	TGFB1	PCSK9	GNA12	DDX3X	TACR3	KDM6B	TRPM5	TIPARP	CTSB
A-443654	KRAS	MUC16	BRAF	BMPR2	NOTCH1	MYC	ERBB4	SCN7A	TP53	APOB	IGF1R	PRKAA2	BCL2	KMT2D	CREBBP	PDCD4	BPTF	CCND3	TNIK	GRIA1	SCN1A	IKBKE	ARID4A	PRKG1	PRKDC	PTPRG	HSF1	MAP3K5	VCAM1	PLCG1	CASP8	CPS1	APOA1	KDM2B	TGFB1	DDX3X	CENPE	MTOR	IFNAR1	SLC22A16	CACNA1S	TRPV4	ASH1L	PCSK9	ERBB2	KCNB2	PLCG2	CTSB	GNA12
A-484954	TP53	BRAF	PTEN	NOTCH1	BMPR2	RYR2	CCNB1	ARID4A	GLI1	ABCB1	EPHA8	CACNA1C	EP300	PLCG1	ITPKB	POT1	PTPRG	KDM6B	ERBB4	HPRT1	PRDM9	ATP2A2	ABCC2	RICTOR	PRKACA	CPT2	PIK3CA	VCAM1	RB1	FGF23	GSK3B	MT-ND4	JAG1	NGF	TNFSF11	SLC6A5	INPP5D	HDAC1	TSG101	PRKG1	PDE2A	BMP4	TACR3	NOS2	CPS1	NT5C2	NLRP3	SPHK2	MAP3K5
A-770041	TP53	BMPR2	NOTCH1	ERBB4	KRAS	MUC16	PTEN	ARID4A	PLCG1	MYC	SCN7A	PTPRG	APOB	PRKAA2	APOA1	GLI1	BPTF	CREBBP	VCAM1	CPS1	PRKG1	KDM6B	IGF1R	TNIK	MAP3K5	IKBKE	RYR2	CACNA1S	CASP8	ITPKB	PRKDC	ABCB1	CENPE	ATP2A2	PDCD4	CCND3	SLC22A16	TRPV4	CPT2	GRIA1	SCN1A	TACR3	MT-ND4	HIF1A	FGF23	PRDM9	PRKCE	TFPI	PIK3CA
A-83-01	TP53	PTEN	RYR2	EP300	EPHA8	BRAF	CACNA1C	ARID4A	ABCB1	RB1	GLI1	BMPR2	NOTCH1	ATP2A2	RICTOR	PRDM9	ITPKB	ERBB4	PLCG1	KDM6B	INPP5D	BMP4	POT1	ROCK1	PTPRG	NOS2	SLC6A5	SPHK2	MT-ND4	PRKACA	PIK3CA	ABCC2	CCNB1	FGF23	PPP3CA	GSK3B	CPT2	HSPD1	NLRP3	CPS1	TRIM24	APOA1	NOS1	IL12B	BRCA1	FN1	F2RL1	EZR	EGFR
Acadesine	TP53	PTEN	BRAF	BMPR2	RYR2	ARID4A	NOTCH1	PLCG1	GLI1	CACNA1C	EPHA8	KDM6B	ABCB1	CCNB1	PIK3CA	ERBB4	PTPRG	ITPKB	RB1	EP300	CPT2	POT1	PRDM9	ATP2A2	HDAC1	CPS1	ABCC2	FGF23	VCAM1	RICTOR	MYC	INPP5D	NOS2	TACR3	BRCA1	GSK3B	PRKACA	SLC6A5	NGF	PRKCE	PRKG1	SPHK2	HPRT1	APOA1	FN1	KIF22	MT-ND4	TNFSF11	CACNA1S
ACY-1215	KRAS	MUC16	BMPR2	ERBB4	TP53	NOTCH1	MYC	BRAF	APOB	SCN7A	PRKAA2	BCL2	IGF1R	CREBBP	BPTF	PDCD4	CCND3	KMT2D	PLCG1	TNIK	PRKDC	ARID4A	GRIA1	PRKG1	PTPRG	CPS1	APOA1	IKBKE	KDM2B	HSF1	MAP3K5	VCAM1	CACNA1S	IFNAR1	SCN1A	CENPE	CASP8	SLC22A16	ERBB2	ASH1L	TGFB1	PCSK9	GNA12	TRPV4	DDX3X	HIF1A	PRKCE	KDM6B	MTOR
Afatinib	TP53	PTEN	KRAS	ERBB4	NOTCH1	BMPR2	APOB	EP300	ARID4A	RYR2	ABCB1	BRAF	MTOR	APOA1	EGFR	ITPKB	PTPRG	SLC6A5	MT-ND4	ROCK1	CPS1	SCN7A	PRKACA	PRDM9	ATP2A2	TNF	DNASE1	BMP4	INPP5D	TFPI	CACNA1C	MERTK	TNIK	GLI1	GATA4	TRPV4	KDM6B	VCAM1	NOTCH4	HSPD1	PPP3CA	HIF1A	PLCG1	RICTOR	CASP8	AKT2	EPHA8	CDH2	RB1
AGI-6780	TP53	BMPR2	PTEN	MUC16	NOTCH1	MYC	PLCG1	ERBB4	ARID4A	CREBBP	GLI1	PRKAA2	KDM6B	PTPRG	PIK3CA	VCAM1	PRKCE	SCN7A	IGF1R	PRKG1	IKBKE	CPT2	BPTF	APOA1	KRAS	CPS1	NRAS	CCNB1	SLC22A16	CENPE	RYR2	TACR3	PDCD4	MAP3K5	HDAC1	CASP8	CACNA1C	ITPKB	ATP2A2	CACNA1S	KIF22	TNIK	TRPM5	BCL2	FGF23	TRPV4	ABCB1	GRIA1	CCND3
Akt inhibitor VIII	TP53	KRAS	ERBB4	BMPR2	NOTCH1	APOB	PTEN	BRAF	MUC16	ARID4A	APOA1	SCN7A	PLCG1	CPS1	PTPRG	BPTF	MYC	TNIK	ABCB1	PRKAA2	RYR2	PRKDC	ITPKB	VCAM1	CACNA1S	INPP5D	GLI1	KDM6B	PRKG1	HIF1A	MT-ND4	SLC6A5	EP300	CCND3	TRPV4	ATP2A2	PRDM9	DNASE1	CASP8	MTOR	KDM2B	MAP3K5	CREBBP	IKBKE	TFPI	GRIA1	NGF	CPT2	ROCK1
Alectinib	TP53	BMPR2	ERBB4	MUC16	NOTCH1	PTEN	PLCG1	KRAS	MYC	ARID4A	GLI1	CREBBP	PTPRG	PRKAA2	KDM6B	APOA1	CPS1	CPT2	SCN7A	BPTF	VCAM1	RYR2	PRKG1	APOB	CENPE	PIK3CA	PRKCE	CACNA1S	IKBKE	IGF1R	TACR3	MAP3K5	TNIK	ATP2A2	SLC22A16	CACNA1C	INPP5D	ITPKB	CCNB1	ABCB1	HDAC1	PRDM9	PRKDC	FGF23	GRIA1	CASP8	KIF22	PDCD4	TRPV4
Alisertib	MUC16	MYC	KRAS	TP53	BMPR2	CREBBP	NOTCH1	ERBB4	PRKAA2	BCL2	PDCD4	IGF1R	SCN7A	BPTF	KMT2D	PLCG1	BRAF	CCND3	IKBKE	HSF1	GRIA1	APOB	PRKCE	PRKG1	NRAS	TNIK	CENPE	SLC22A16	PTPRG	MAP3K5	ARID4A	VCAM1	SCN1A	DDX3X	CASP8	TGFB1	PRKDC	ASH1L	CPS1	IFNAR1	PCSK9	KCNB2	TACR3	TRPM5	KDM6B	CTSB	GNA12	CACNA1S	APOA1
Alvocidib	MUC16	MYC	KRAS	BMPR2	NOTCH1	BRAF	ERBB4	SCN7A	CREBBP	IGF1R	PRKAA2	TP53	PDCD4	KMT2D	BCL2	BPTF	APOB	SCN1A	GRIA1	IKBKE	CCND3	TNIK	HSF1	DDX3X	KCNB2	TGFB1	PRKG1	CENPE	PLCG1	MAP3K5	CASP8	ARID4A	VCAM1	PRKDC	PTPRG	SLC22A16	ASH1L	PRKCE	TRPV4	PCSK9	CPS1	KDM3A	APOA1	CACNA1S	TRPM5	CTSB	AR	NRAS	CYP1B1
Aminofurazanyl-azabenzimidazole 6n	TP53	MUC16	KRAS	ERBB4	BMPR2	MYC	NOTCH1	PLCG1	CREBBP	PRKAA2	SCN7A	APOB	BPTF	ARID4A	IGF1R	APOA1	PTPRG	CPS1	PTEN	PRKG1	PRKDC	PDCD4	GRIA1	TNIK	BCL2	CENPE	GLI1	IKBKE	VCAM1	CACNA1S	MAP3K5	KDM6B	CCND3	PRKCE	SLC22A16	CPT2	TACR3	HSF1	IFNAR1	HIF1A	SCN1A	CASP8	BRAF	TRPM5	INPP5D	KDM2B	GNA12	TRPV4	KIF22
Amuvatinib	TP53	PTEN	RYR2	EP300	ARID4A	ABCB1	EPHA8	ERBB4	NOTCH1	RB1	CACNA1C	BMPR2	GLI1	ATP2A2	ITPKB	RICTOR	ROCK1	PRDM9	SLC6A5	MT-ND4	BMP4	KDM6B	PTPRG	APOA1	INPP5D	NOS2	PRKACA	CPS1	PLCG1	HSPD1	EGFR	PIK3CA	PPP3CA	FGF23	SPHK2	POT1	KRAS	TFPI	TRIM24	IL12B	DNASE1	CPT2	APOB	GSK3B	CCNB1	NOS1	VCAM1	TRPV4	BRCA1
Apitolisib	KRAS	BRAF	NOTCH1	BMPR2	ERBB4	TP53	MUC16	APOB	MYC	SCN7A	PTEN	ARID4A	BPTF	PRKAA2	MTOR	IGF1R	TNIK	CCND3	PTPRG	BCL2	PDCD4	APOA1	KMT2D	CPS1	KDM2B	VCAM1	CASP8	IKBKE	SCN1A	PRKDC	ERBB2	PRKG1	TRPV4	PLCG2	MAP3K5	CREBBP	PLCG1	GRIA1	NOTCH4	DNASE1	ITPKB	CACNA1S	TGFB1	HSF1	IFNAR1	KDM6B	ABCB1	TFPI	GATA4
AR-42	MUC16	KRAS	BMPR2	TP53	NOTCH1	MYC	ERBB4	BRAF	SCN7A	IGF1R	PRKAA2	CREBBP	APOB	BCL2	BPTF	PDCD4	KMT2D	CCND3	IKBKE	SCN1A	TNIK	ARID4A	GRIA1	PTPRG	PRKG1	PLCG1	VCAM1	CASP8	MAP3K5	HSF1	PRKDC	PTEN	CPS1	APOA1	CENPE	DDX3X	SLC22A16	TRPV4	TGFB1	CACNA1S	KDM2B	IFNAR1	PCSK9	MTOR	KDM6B	TRPM5	PRKCE	KCNB2	GLI1
Ara-G	TP53	BRAF	PTEN	BMPR2	ARID4A	CCNB1	GLI1	PLCG1	PIK3CA	KDM6B	NOTCH1	MYC	NRAS	RYR2	CACNA1C	EPHA8	RB1	MUC16	PTPRG	CPT2	PRKCE	HDAC1	POT1	VCAM1	ITPKB	ABCC2	TACR3	ATP2A2	CREBBP	ABCB1	SPHK2	GSK3B	SLC22A16	IKBKE	KIF22	ERBB4	PRKG1	CASP8	CPS1	FGF23	CENPE	PTBP1	TNFSF11	PRKAA2	BRCA1	ADAM17	PRDM9	PDXK	RICTOR
ARRY-520	KRAS	MUC16	BRAF	MYC	BMPR2	ERBB4	SCN7A	NOTCH1	KMT2D	CREBBP	PRKAA2	PDCD4	IGF1R	APOB	BCL2	BPTF	GRIA1	TNIK	CCND3	HSF1	KCNB2	ASH1L	IKBKE	SCN1A	DDX3X	PRKDC	TGFB1	CYP1B1	KDR	PRKG1	CENPE	PLCG1	MAP3K5	CTSB	CPS1	PCSK9	PRKCE	TIPARP	CYP4F2	IFNAR1	MAPT	CACNA1S	VCAM1	CAMK2A	SLC22A16	MKNK2	APOA1	PTPRG	KDM2B
AS601245	TP53	PTEN	RYR2	BRAF	BMPR2	ARID4A	PLCG1	EPHA8	NOTCH1	CACNA1C	GLI1	ERBB4	ABCB1	EP300	KDM6B	PTPRG	PIK3CA	RB1	CPT2	ITPKB	PRDM9	CPS1	ATP2A2	INPP5D	CCNB1	RICTOR	NOS2	BRCA1	FGF23	POT1	HDAC1	PRKACA	ABCC2	SLC6A5	APOA1	BMP4	NGF	VCAM1	FN1	MT-ND4	SPHK2	GSK3B	TACR3	PRKCE	CACNA1S	NOS1	ROCK1	PRKG1	HPRT1
AS605240	TP53	BRAF	PTEN	BMPR2	GLI1	ARID4A	NOTCH1	RYR2	PIK3CA	PLCG1	CACNA1C	KDM6B	CCNB1	EPHA8	RB1	NRAS	PTPRG	ATP2A2	POT1	ABCC2	HDAC1	CPT2	ITPKB	VCAM1	ABCB1	SPHK2	ERBB4	TACR3	CASP8	PRKCE	EP300	GSK3B	FGF23	MYC	RICTOR	MUC16	PRDM9	CENPE	KIF22	IKBKE	SLC22A16	PRKG1	MT-ND4	BMP4	TNFSF11	TRPV4	CPS1	CREBBP	CACNA1F
AST-1306	TP53	ERBB4	NOTCH1	BMPR2	KRAS	PTEN	ARID4A	APOB	APOA1	PTPRG	RYR2	ABCB1	SCN7A	PLCG1	CPS1	MUC16	GLI1	EP300	ITPKB	ATP2A2	BPTF	VCAM1	MTOR	TNIK	KDM6B	SLC6A5	MT-ND4	PRDM9	CASP8	PRKAA2	CACNA1S	PRKG1	TFPI	INPP5D	IGF1R	DNASE1	TRPV4	PRKDC	MAP3K5	KDM2B	BMP4	CCND3	ROCK1	HIF1A	IKBKE	CACNA1C	FGF23	GATA4	AKT2
AT-7519	MUC16	MYC	TP53	BMPR2	CREBBP	KRAS	NOTCH1	PRKAA2	IGF1R	ERBB4	SCN7A	PDCD4	BCL2	KMT2D	BPTF	PLCG1	NRAS	IKBKE	HSF1	CCND3	GRIA1	PRKCE	CENPE	PRKG1	SLC22A16	SCN1A	TNIK	VCAM1	MAP3K5	ARID4A	PTPRG	DDX3X	CASP8	TACR3	APOB	TGFB1	KCNB2	PCSK9	TRPM5	ASH1L	IFNAR1	KDM6B	PRKDC	CPS1	GNA12	GLI1	CACNA1S	CTSB	TIPARP
AT7867	TP53	MUC16	MYC	BMPR2	CREBBP	PLCG1	ERBB4	PRKAA2	KRAS	NOTCH1	IGF1R	NRAS	BCL2	PDCD4	PRKCE	SCN7A	IKBKE	BPTF	PTEN	ARID4A	CENPE	KDM6B	PRKG1	HSF1	GRIA1	PTPRG	SLC22A16	GLI1	TACR3	PIK3CA	CPT2	VCAM1	MAP3K5	CPS1	APOA1	TNIK	HDAC1	TRPM5	CCND3	KIF22	PSAP	CACNA1S	IFNAR1	PRKDC	CASP8	GNA12	PCSK9	APOB	CCNB1
Avagacestat	TP53	PTEN	BRAF	RYR2	EPHA8	EP300	CACNA1C	ARID4A	BMPR2	NOTCH1	GLI1	ABCB1	RB1	PLCG1	ATP2A2	CCNB1	ITPKB	KDM6B	RICTOR	PRDM9	POT1	PTPRG	ERBB4	PIK3CA	ABCC2	CPT2	BMP4	GSK3B	SPHK2	FGF23	MT-ND4	PRKACA	INPP5D	SLC6A5	NOS2	ROCK1	HDAC1	NLRP3	PPP3CA	VCAM1	CPS1	TRIM24	JAG1	BRCA1	PDE2A	FN1	NGF	NT5C2	APOA1
Axitinib	TP53	MUC16	MYC	BMPR2	NOTCH1	ERBB4	KRAS	CREBBP	PLCG1	PRKAA2	IGF1R	BCL2	SCN7A	ARID4A	PDCD4	BPTF	PTPRG	PRKG1	PTEN	IKBKE	CENPE	CCND3	PRKCE	VCAM1	GLI1	SLC22A16	KDM6B	MAP3K5	CPS1	APOB	TACR3	HSF1	TNIK	GRIA1	NRAS	CASP8	APOA1	IFNAR1	CACNA1S	TRPM5	PRKDC	CPT2	GNA12	SCN1A	KMT2D	PIK3CA	TRPV4	PCSK9	KIF22
AZ-628	TP53	PTEN	BMPR2	NOTCH1	ARID4A	GLI1	PIK3CA	RYR2	RB1	CACNA1C	KDM6B	ATP2A2	PTPRG	PLCG1	CASP8	EPHA8	ERBB4	ITPKB	ABCB1	VCAM1	BRAF	IKBKE	FGF23	TRPV4	POT1	EP300	CCNB1	MYC	RICTOR	MUC16	SPHK2	BMP4	MT-ND4	NRAS	TFPI	PRDM9	PPP3CA	SCN7A	ABCC2	SLC6A5	HDAC1	SLC22A16	TACR3	DNASE1	CPT2	PRKCE	PRKAA2	APOA1	PRKG1
AZ20	TP53	MUC16	KRAS	BMPR2	NOTCH1	ERBB4	MYC	SCN7A	PRKAA2	IGF1R	BRAF	CREBBP	APOB	BCL2	BPTF	PDCD4	PLCG1	CCND3	ARID4A	KMT2D	PTPRG	TNIK	IKBKE	PRKG1	GRIA1	APOA1	VCAM1	PRKDC	CPS1	MAP3K5	SCN1A	HSF1	CASP8	CENPE	PTEN	SLC22A16	CACNA1S	IFNAR1	KDM2B	KDM6B	GLI1	PRKCE	TRPV4	TACR3	TRPM5	PCSK9	GNA12	TGFB1	DDX3X
Azd-1480	TP53	BMPR2	NOTCH1	ERBB4	KRAS	MUC16	PLCG1	MYC	ARID4A	PTEN	PTPRG	PRKAA2	SCN7A	CREBBP	APOB	GLI1	BPTF	APOA1	IGF1R	PRKG1	CPS1	VCAM1	KDM6B	CENPE	MAP3K5	TNIK	CACNA1S	RYR2	IKBKE	CCND3	CASP8	PRKDC	PDCD4	ATP2A2	BCL2	SLC22A16	TACR3	ITPKB	CPT2	ABCB1	IFNAR1	TRPV4	GRIA1	PRKCE	KDM2B	FGF23	SCN1A	PRDM9	MT-ND4
AZD1208	TP53	MUC16	MYC	BMPR2	CREBBP	PLCG1	ERBB4	NOTCH1	PRKAA2	PTEN	NRAS	IGF1R	ARID4A	KRAS	PRKCE	KDM6B	PDCD4	IKBKE	SCN7A	GLI1	PTPRG	BCL2	BPTF	PRKG1	CENPE	PIK3CA	SLC22A16	VCAM1	CPT2	TACR3	CPS1	MAP3K5	GRIA1	APOA1	HSF1	HDAC1	CCNB1	TNIK	TRPM5	KIF22	CASP8	CACNA1S	CCND3	PSAP	IFNAR1	GNA12	PRKDC	CACNA1F	TNFSF11
AZD1332	TP53	BMPR2	NOTCH1	ERBB4	PTEN	ARID4A	PLCG1	MUC16	GLI1	PTPRG	KRAS	RYR2	MYC	KDM6B	APOA1	PRKAA2	SCN7A	VCAM1	ATP2A2	CPS1	PRKG1	BPTF	CREBBP	ABCB1	ITPKB	IGF1R	CENPE	CACNA1C	APOB	CASP8	CPT2	CACNA1S	MAP3K5	PIK3CA	PRDM9	IKBKE	TACR3	FGF23	TNIK	MT-ND4	CCNB1	EP300	SLC22A16	TRPV4	BMP4	PRKCE	SLC6A5	INPP5D	CCND3
AZD2014	TP53	KRAS	BMPR2	NOTCH1	ERBB4	MUC16	BRAF	MYC	SCN7A	APOB	PTEN	PRKAA2	ARID4A	IGF1R	BPTF	PDCD4	BCL2	CCND3	TNIK	PTPRG	MTOR	IKBKE	KMT2D	CASP8	SCN1A	VCAM1	CREBBP	CPS1	APOA1	PRKG1	TRPV4	PLCG1	MAP3K5	GRIA1	KDM2B	PRKDC	KDM6B	ITPKB	TGFB1	DNASE1	SLC22A16	PLCG2	CACNA1S	HSF1	TFPI	ERBB2	GLI1	IFNAR1	NOTCH4
AZD3514	TP53	MUC16	MYC	BMPR2	KRAS	ERBB4	PLCG1	NOTCH1	CREBBP	PTEN	PRKAA2	ARID4A	SCN7A	BPTF	PTPRG	IGF1R	BCL2	PDCD4	APOA1	CPS1	PRKCE	KDM6B	APOB	IKBKE	GLI1	PRKG1	TNIK	CPT2	GRIA1	VCAM1	CENPE	SLC22A16	TACR3	HSF1	CACNA1S	PIK3CA	MAP3K5	PRKDC	NRAS	CCND3	HDAC1	CASP8	IFNAR1	TRPM5	KIF22	TRPV4	GNA12	INPP5D	FGF23
Azd4547	TP53	PTEN	BMPR2	NOTCH1	PLCG1	MYC	MUC16	ARID4A	ERBB4	GLI1	KDM6B	PTPRG	CREBBP	PIK3CA	RYR2	PRKAA2	CPT2	PRKCE	VCAM1	CACNA1C	CCNB1	CPS1	PRKG1	IKBKE	NRAS	APOA1	HDAC1	TACR3	SLC22A16	ITPKB	BPTF	ATP2A2	CENPE	SCN7A	IGF1R	ABCB1	CASP8	MAP3K5	FGF23	KIF22	CACNA1S	EPHA8	PRDM9	RB1	TNIK	BRCA1	TRPV4	PDCD4	POT1
AZD4877	MUC16	KRAS	BRAF	MYC	SCN7A	BMPR2	KMT2D	CREBBP	NOTCH1	ERBB4	IGF1R	PRKAA2	PDCD4	BPTF	GRIA1	BCL2	SCN1A	KCNB2	APOB	TNIK	DDX3X	IKBKE	ASH1L	HSF1	TGFB1	KDM3A	CCND3	CYP1B1	CYP4F2	CENPE	MAPT	EZH2	PRKDC	KDR	MAP3K5	PRKG1	PCSK9	CACNA1D	NRAS	CTSB	TIPARP	PRKCE	HTT	SLC22A16	AR	MYH9	PLCG1	CACNA1S	TRPV4
AZD5438	TP53	BMPR2	MUC16	NOTCH1	KRAS	ERBB4	MYC	CREBBP	PLCG1	PRKAA2	SCN7A	IGF1R	ARID4A	BCL2	BPTF	APOB	PTPRG	PDCD4	PRKG1	CCND3	PTEN	VCAM1	CENPE	CPS1	TNIK	MAP3K5	GLI1	IKBKE	APOA1	SLC22A16	PRKDC	GRIA1	CACNA1S	PRKCE	IFNAR1	KDM6B	TACR3	HSF1	CASP8	KMT2D	SCN1A	KDM2B	TRPM5	GNA12	CPT2	TRPV4	PCSK9	HIF1A	TGFB1
AZD5582	KRAS	BRAF	ERBB4	BMPR2	NOTCH1	MUC16	TP53	APOB	SCN7A	MYC	BPTF	PRKAA2	APOA1	PRKDC	TNIK	ARID4A	CPS1	PLCG1	CREBBP	PTPRG	IGF1R	KDM2B	CCND3	GRIA1	BCL2	PDCD4	HIF1A	PRKG1	CACNA1S	KMT2D	MTOR	VCAM1	MAP3K5	SCN1A	PTEN	IKBKE	ERBB2	IFNAR1	TRPV4	HSF1	NOTCH4	PLCG2	CASP8	CENPE	SFRP1	INPP5D	DNASE1	ITPKB	SLC22A16
AZD6482	TP53	KRAS	ERBB4	PTEN	NOTCH1	APOB	BMPR2	ARID4A	BRAF	RYR2	EP300	APOA1	ABCB1	CPS1	PTPRG	INPP5D	PLCG1	EGFR	ITPKB	SLC6A5	TNF	SCN7A	ROCK1	TNIK	MT-ND4	PRDM9	ATP2A2	KDM6B	BPTF	MTOR	DNASE1	BMP4	HIF1A	PRKACA	GLI1	SFRP1	CACNA1S	CACNA1C	VCAM1	NGF	PRKDC	TFPI	TRPV4	NOS2	GATA4	NOTCH4	MERTK	ANO1	CDH2
AZD6738	TP53	KRAS	BMPR2	MUC16	ERBB4	NOTCH1	MYC	APOB	SCN7A	BRAF	PRKAA2	IGF1R	BPTF	CREBBP	PLCG1	ARID4A	BCL2	CCND3	PTPRG	PDCD4	TNIK	APOA1	PRKG1	CPS1	PRKDC	IKBKE	VCAM1	KMT2D	GRIA1	PTEN	MAP3K5	SCN1A	CACNA1S	KDM2B	CASP8	CENPE	HSF1	IFNAR1	SLC22A16	GLI1	KDM6B	TRPV4	TACR3	HIF1A	MTOR	ERBB2	GNA12	TRPM5	PCSK9
AZD7762	KRAS	MUC16	TP53	BMPR2	MYC	NOTCH1	ERBB4	BRAF	SCN7A	PRKAA2	PDCD4	CREBBP	IGF1R	BCL2	BPTF	APOB	KMT2D	ARID4A	PTEN	CCND3	IKBKE	TNIK	SCN1A	PTPRG	GRIA1	PLCG1	CASP8	PRKG1	VCAM1	CPS1	HSF1	TRPV4	TGFB1	MAP3K5	SLC22A16	PRKCE	APOA1	DDX3X	CENPE	KDM6B	PRKDC	CACNA1S	GLI1	PCSK9	TRPM5	KCNB2	IFNAR1	DNASE1	TACR3
AZD8055	KRAS	BMPR2	NOTCH1	BRAF	MUC16	MYC	ERBB4	TP53	SCN7A	APOB	IGF1R	PRKAA2	PTEN	PDCD4	BCL2	BPTF	KMT2D	ARID4A	CCND3	TNIK	IKBKE	CREBBP	SCN1A	MTOR	CASP8	PTPRG	VCAM1	TRPV4	GRIA1	PRKG1	TGFB1	MAP3K5	CPS1	HSF1	APOA1	PLCG2	DDX3X	PRKDC	PLCG1	KDM2B	SLC22A16	KDM6B	ERBB2	DNASE1	PCSK9	ITPKB	CACNA1S	IFNAR1	TFPI
AZD8186	KRAS	ERBB4	BRAF	TP53	BMPR2	MUC16	NOTCH1	APOB	MYC	SCN7A	APOA1	BPTF	PRKAA2	CPS1	ARID4A	PLCG1	TNIK	PRKDC	PTPRG	PTEN	CREBBP	GRIA1	CCND3	CACNA1S	KDM2B	PRKG1	IGF1R	HIF1A	BCL2	VCAM1	PDCD4	MAP3K5	SFRP1	IKBKE	INPP5D	MTOR	ERBB2	SCN1A	IFNAR1	KMT2D	TRPV4	HSF1	CASP8	ABCB1	NOTCH4	KDM6B	DNASE1	ITPKB	CENPE
AZD8835	TP53	KRAS	ERBB4	BMPR2	MUC16	NOTCH1	APOB	MYC	PLCG1	PTEN	ARID4A	SCN7A	APOA1	BRAF	CPS1	BPTF	PRKAA2	PTPRG	CREBBP	TNIK	PRKDC	PRKG1	CACNA1S	VCAM1	GRIA1	GLI1	KDM6B	INPP5D	IGF1R	CCND3	IKBKE	HIF1A	MAP3K5	CPT2	CENPE	ABCB1	BCL2	KDM2B	SFRP1	SLC22A16	ITPKB	CASP8	PDCD4	RYR2	TACR3	IFNAR1	PRDM9	PRKCE	ATP2A2
BAM7	TP53	MUC16	MYC	BMPR2	CREBBP	PLCG1	NRAS	NOTCH1	PRKAA2	PTEN	ERBB4	IGF1R	PRKCE	ARID4A	KDM6B	IKBKE	GLI1	PIK3CA	CENPE	PDCD4	SCN7A	PTPRG	BCL2	PRKG1	BPTF	SLC22A16	TACR3	CCNB1	VCAM1	CPT2	MAP3K5	HDAC1	HSF1	GRIA1	CPS1	KRAS	KIF22	TRPM5	PSAP	CASP8	APOA1	TNIK	CACNA1S	GNA12	IFNAR1	CCND3	TNFSF11	CACNA1F	AR
BAY-61-3606 free base	TP53	KRAS	BMPR2	MUC16	ERBB4	NOTCH1	MYC	APOB	SCN7A	BRAF	PRKAA2	CREBBP	IGF1R	PLCG1	BPTF	BCL2	ARID4A	CCND3	PDCD4	PTPRG	TNIK	PRKG1	APOA1	CPS1	PRKDC	KMT2D	VCAM1	GRIA1	MAP3K5	IKBKE	KDM2B	CACNA1S	CENPE	PTEN	IFNAR1	HSF1	SCN1A	CASP8	SLC22A16	GLI1	KDM6B	TRPV4	TACR3	HIF1A	GNA12	PRKCE	TRPM5	PCSK9	TGFB1
Belinostat	TP53	MUC16	KRAS	BMPR2	MYC	NOTCH1	ERBB4	SCN7A	PRKAA2	BRAF	CREBBP	PDCD4	IGF1R	BCL2	BPTF	APOB	ARID4A	KMT2D	CCND3	IKBKE	TNIK	PLCG1	PTEN	GRIA1	PTPRG	PRKG1	SCN1A	VCAM1	CASP8	CPS1	HSF1	PRKCE	MAP3K5	SLC22A16	CENPE	TGFB1	APOA1	TRPV4	PRKDC	KDM6B	CACNA1S	GLI1	DDX3X	IFNAR1	TRPM5	TACR3	PCSK9	KCNB2	GNA12
Bexarotene	TP53	PTEN	BMPR2	RYR2	ERBB4	ARID4A	NOTCH1	PLCG1	GLI1	CACNA1C	EP300	ABCB1	EPHA8	KDM6B	PTPRG	CPS1	INPP5D	ATP2A2	PRDM9	CPT2	ITPKB	APOA1	PIK3CA	RB1	FGF23	RICTOR	SLC6A5	NOS2	BRCA1	BMP4	KRAS	MT-ND4	VCAM1	CCNB1	HDAC1	PRKACA	CACNA1S	NGF	POT1	ROCK1	PRKG1	TACR3	PRKCE	ABCC2	NOS1	NT5C2	APOB	MYC	SPHK2
BHG712	TP53	BMPR2	PTEN	NOTCH1	ERBB4	ARID4A	PLCG1	GLI1	MUC16	PTPRG	RYR2	KDM6B	MYC	VCAM1	APOA1	ABCB1	ITPKB	PRKAA2	CACNA1C	PIK3CA	ATP2A2	SCN7A	KRAS	CPS1	CCNB1	PRKG1	CPT2	CREBBP	BPTF	CASP8	IKBKE	MAP3K5	SLC22A16	FGF23	PRDM9	PRKCE	TACR3	CENPE	TRPV4	IGF1R	MT-ND4	CACNA1S	EP300	TNIK	HDAC1	APOB	POT1	BMP4	SLC6A5
BI-2536	BRAF	KRAS	MUC16	MYC	KMT2D	SCN7A	BMPR2	ERBB4	CREBBP	PDCD4	PRKAA2	BCL2	IGF1R	APOB	NOTCH1	BPTF	GRIA1	ASH1L	KCNB2	TNIK	HSF1	KDR	CYP1B1	DDX3X	CCND3	IKBKE	TGFB1	SCN1A	MAPT	PRKDC	EZH2	CYP4F2	SMARCA4	CTSB	PCSK9	TIPARP	PRKG1	MKNK2	HTT	MAP3K5	CPS1	APC	CENPE	CAMK2A	KDM3A	PLCG2	PRKCE	CACNA1D	NLRP3
Bicalutamide	TP53	PTEN	BRAF	BMPR2	PLCG1	ARID4A	MYC	GLI1	PIK3CA	RYR2	KDM6B	CACNA1C	EPHA8	NOTCH1	RB1	PTPRG	CPT2	CCNB1	ERBB4	HDAC1	CREBBP	PRKCE	CPS1	MUC16	ABCB1	NRAS	BRCA1	ITPKB	ABCC2	TACR3	FN1	POT1	FGF23	VCAM1	PRDM9	ATP2A2	NOS2	PRKAA2	SPHK2	KIF22	PRKG1	IKBKE	GSK3B	APOA1	INPP5D	RICTOR	PTBP1	NGF	PSAP
Bis(2-hydroxy-1-naphthyl) disulfide	TP53	PTEN	BMPR2	PLCG1	ARID4A	RYR2	NOTCH1	ERBB4	GLI1	CACNA1C	EPHA8	KDM6B	BRAF	PTPRG	ABCB1	PIK3CA	CPS1	CPT2	EP300	RB1	MYC	PRDM9	ITPKB	INPP5D	ATP2A2	APOA1	CCNB1	HDAC1	BRCA1	FGF23	NOS2	RICTOR	PRKCE	VCAM1	SLC6A5	POT1	TACR3	ABCC2	CACNA1S	NGF	CREBBP	PRKG1	BMP4	PRKACA	MUC16	FN1	MT-ND4	KIF22	PRKAA2
BIX02189	TP53	MYC	MUC16	BMPR2	CREBBP	PLCG1	NRAS	PRKAA2	PTEN	ERBB4	PRKCE	NOTCH1	IGF1R	KDM6B	ARID4A	BCL2	IKBKE	PIK3CA	GLI1	PDCD4	PTPRG	CPT2	CENPE	BPTF	SCN7A	KRAS	HDAC1	SLC22A16	TACR3	PRKG1	HSF1	CPS1	GRIA1	VCAM1	PSAP	MAP3K5	APOA1	CCNB1	KIF22	TNIK	TRPM5	CACNA1S	CASP8	GNA12	IFNAR1	BRCA1	TNFSF11	CACNA1F	CCND3
Bleomycin a2	TP53	KRAS	ERBB4	NOTCH1	BMPR2	BRAF	APOB	MUC16	PTEN	ARID4A	SCN7A	APOA1	PTPRG	BPTF	CPS1	PLCG1	TNIK	MYC	ABCB1	PRKAA2	PRKDC	MTOR	VCAM1	ITPKB	HIF1A	PRKG1	CACNA1S	RYR2	KDM2B	CCND3	GLI1	MT-ND4	MAP3K5	TRPV4	CASP8	SLC6A5	DNASE1	KDM6B	TFPI	IGF1R	SCN1A	INPP5D	EP300	ATP2A2	IKBKE	NOTCH4	PRDM9	GRIA1	CREBBP
BMS-345541 free base	TP53	PTEN	BMPR2	BRAF	NOTCH1	ARID4A	GLI1	CCNB1	RYR2	PLCG1	KDM6B	CACNA1C	PIK3CA	PTPRG	EPHA8	ITPKB	ABCB1	ERBB4	POT1	VCAM1	RB1	ATP2A2	CPT2	ABCC2	HDAC1	EP300	MUC16	TACR3	PRDM9	PRKG1	FGF23	NRAS	CASP8	PRKCE	MYC	RICTOR	TNFSF11	CENPE	GSK3B	SLC22A16	SPHK2	MT-ND4	MAP3K5	KIF22	IKBKE	CPS1	NT5C2	PRKAA2	TRPV4
Bms-509744	TP53	PTEN	BMPR2	ERBB4	NOTCH1	PLCG1	ARID4A	RYR2	MUC16	GLI1	KRAS	MYC	PTPRG	KDM6B	CPS1	APOA1	CACNA1C	CPT2	ABCB1	PIK3CA	INPP5D	ATP2A2	CREBBP	ITPKB	VCAM1	PRDM9	PRKAA2	PRKG1	EPHA8	CACNA1S	BPTF	PRKCE	FGF23	APOB	TACR3	EP300	CCNB1	HDAC1	BRCA1	SLC6A5	TNIK	SCN7A	IKBKE	CENPE	MT-ND4	NGF	SLC22A16	RB1	BMP4
Bms-754807	TP53	NOTCH1	BMPR2	ERBB4	KRAS	MUC16	PTEN	ARID4A	SCN7A	APOB	PTPRG	APOA1	GLI1	PLCG1	BPTF	VCAM1	PRKAA2	ABCB1	RYR2	ITPKB	CPS1	PRKG1	MAP3K5	TNIK	SCN1A	IGF1R	ATP2A2	HIF1A	MTOR	PRKDC	CASP8	MT-ND4	MYC	CACNA1S	BRAF	TRPV4	TFPI	KDM6B	IKBKE	CENPE	CCND3	EP300	KDM2B	CREBBP	PRDM9	FGF23	DNASE1	SLC6A5	BMP4
Bortezomib	MUC16	MYC	KRAS	BRAF	SCN7A	BMPR2	NOTCH1	KMT2D	CREBBP	IGF1R	PRKAA2	ERBB4	PDCD4	BPTF	SCN1A	GRIA1	BCL2	KCNB2	IKBKE	DDX3X	TNIK	KDM3A	APOB	TGFB1	HSF1	CCND3	ASH1L	CENPE	EZH2	AR	MAP3K5	CYP4F2	PRKG1	CYP1B1	NRAS	PRKDC	MAPT	TRPV4	PRKCE	SLC22A16	PCSK9	VCAM1	CACNA1D	PLCG1	CASP8	TIPARP	TRPM5	HTT	CACNA1S
Bosutinib	TP53	ERBB4	BMPR2	NOTCH1	KRAS	PTEN	ARID4A	MUC16	PLCG1	PTPRG	GLI1	APOB	APOA1	RYR2	SCN7A	ABCB1	CPS1	VCAM1	BPTF	KDM6B	ATP2A2	ITPKB	PRKG1	PRKAA2	EP300	CACNA1S	PRDM9	MAP3K5	MT-ND4	TNIK	MYC	CASP8	PRKDC	CPT2	CACNA1C	FGF23	INPP5D	HIF1A	CENPE	CREBBP	TRPV4	CCNB1	SLC6A5	IKBKE	BMP4	TFPI	TACR3	IGF1R	SLC22A16
BPTES	TP53	MYC	MUC16	CREBBP	NRAS	BMPR2	PLCG1	PRKAA2	PRKCE	BCL2	PTEN	IGF1R	IKBKE	PIK3CA	NOTCH1	PDCD4	SCN7A	KDM6B	HSF1	EGFR	ARID4A	ERBB4	SLC22A16	BPTF	CENPE	PRKG1	TACR3	KRAS	GRIA1	PTPRG	PSAP	VCAM1	GLI1	CPT2	ADAM17	HDAC1	HTT	CPS1	CASP8	EZH2	CCND3	CCNB1	TRPM5	MAP3K5	TNIK	KIF22	PCSK9	HCN4	TGFB1
Brivanib	TP53	PTEN	BRAF	BMPR2	NOTCH1	RYR2	ARID4A	GLI1	PLCG1	CACNA1C	EPHA8	CCNB1	ABCB1	KDM6B	EP300	PTPRG	ERBB4	ITPKB	PIK3CA	RB1	ATP2A2	POT1	CPT2	PRDM9	RICTOR	ABCC2	VCAM1	HDAC1	FGF23	CPS1	GSK3B	MT-ND4	SLC6A5	PRKACA	SPHK2	TACR3	NGF	BMP4	PRKG1	INPP5D	NOS2	TNFSF11	NT5C2	HPRT1	APOA1	KIF22	JAG1	BRCA1	PRKCE
Bryostatin 1	TP53	BMPR2	NOTCH1	ERBB4	MUC16	PTEN	ARID4A	KRAS	PLCG1	GLI1	PTPRG	SCN7A	MYC	VCAM1	PRKAA2	APOA1	BPTF	RYR2	KDM6B	PRKG1	CREBBP	APOB	MAP3K5	IGF1R	CENPE	ITPKB	ATP2A2	ABCB1	CPS1	CASP8	IKBKE	CCNB1	CACNA1S	SLC22A16	CPT2	TACR3	TNIK	SCN1A	MT-ND4	FGF23	PRKDC	TRPV4	PRDM9	PIK3CA	CACNA1C	HIF1A	PDCD4	CCND3	PRKCE
BX-795	TP53	MUC16	KRAS	MYC	BMPR2	ERBB4	NOTCH1	CREBBP	PRKAA2	PLCG1	SCN7A	IGF1R	BCL2	PDCD4	APOB	BPTF	GRIA1	ARID4A	APOA1	IKBKE	PTPRG	PRKG1	TNIK	CPS1	BRAF	CCND3	PRKDC	HSF1	PRKCE	CENPE	MAP3K5	PTEN	VCAM1	SLC22A16	CACNA1S	KDM6B	GLI1	IFNAR1	TACR3	KMT2D	SCN1A	CPT2	CASP8	TRPM5	GNA12	PCSK9	ASH1L	NRAS	TRPV4
BX-912	MUC16	TP53	MYC	BMPR2	NOTCH1	KRAS	CREBBP	ERBB4	PRKAA2	BCL2	IGF1R	PDCD4	PLCG1	SCN7A	BPTF	CCND3	KMT2D	PRKG1	HSF1	IKBKE	PRKCE	NRAS	CENPE	SLC22A16	ARID4A	GRIA1	PTPRG	MAP3K5	VCAM1	APOB	IFNAR1	TNIK	TACR3	CASP8	TGFB1	GNA12	CPS1	TRPM5	PRKDC	KDM6B	SCN1A	DDX3X	PCSK9	ASH1L	CACNA1S	GLI1	CTSB	TIPARP	CAMK2A
C-75	TP53	MYC	MUC16	BMPR2	PTEN	CREBBP	PLCG1	NRAS	PIK3CA	KDM6B	PRKCE	ARID4A	PRKAA2	BRAF	NOTCH1	GLI1	ERBB4	IKBKE	CCNB1	IGF1R	CPT2	PTPRG	HDAC1	BCL2	TACR3	CENPE	SLC22A16	CPS1	PRKG1	VCAM1	BPTF	PSAP	PDCD4	HSF1	KIF22	ADAM17	SCN7A	MAP3K5	GRIA1	CACNA1C	BRCA1	TRPM5	TNFSF11	CACNA1S	GIGYF2	APOA1	CASP8	PTBP1	TNIK
Cabozantinib	TP53	BMPR2	NOTCH1	MUC16	ERBB4	MYC	KRAS	PLCG1	ARID4A	PTEN	CREBBP	PRKAA2	PTPRG	SCN7A	GLI1	IGF1R	BPTF	PRKG1	VCAM1	CENPE	KDM6B	CPS1	APOA1	BCL2	PDCD4	APOB	MAP3K5	IKBKE	PRKCE	SLC22A16	TACR3	TNIK	CACNA1S	CCND3	CASP8	RYR2	CPT2	IFNAR1	PRKDC	PIK3CA	GRIA1	ATP2A2	TRPM5	ITPKB	TRPV4	FGF23	SCN1A	GNA12	HSF1
Canertinib	TP53	PTEN	KRAS	ERBB4	NOTCH1	BMPR2	EP300	APOB	ARID4A	RYR2	ABCB1	BRAF	EGFR	APOA1	MTOR	ITPKB	SLC6A5	PTPRG	MT-ND4	ROCK1	CPS1	PRKACA	TNF	PRDM9	ATP2A2	SCN7A	DNASE1	INPP5D	BMP4	CACNA1C	TFPI	MERTK	GLI1	TNIK	KDM6B	GATA4	TRPV4	HSPD1	NOTCH4	VCAM1	PLCG1	RICTOR	EPHA8	HIF1A	PPP3CA	RB1	CDH2	CASP8	AKT2
CAP-232, TT-232, TLN-232	TP53	MYC	MUC16	NRAS	CREBBP	PTEN	BMPR2	PLCG1	PIK3CA	PRKCE	PRKAA2	KDM6B	BCL2	IKBKE	EGFR	ARID4A	ADAM17	IGF1R	HSF1	BRAF	PSAP	GLI1	TACR3	SLC22A16	PDCD4	BPTF	CCNB1	CPT2	HDAC1	NOTCH1	SCN7A	CPS1	PTPRG	CENPE	ERBB4	PRKG1	GRIA1	HTT	EZH2	VCAM1	KIF22	LRRK2	BRCA1	GIGYF2	TRPM5	TNIK	MAP3K5	PTBP1	HCN4
Capivasertib	KRAS	BRAF	MUC16	ERBB4	BMPR2	MYC	APOB	NOTCH1	SCN7A	PRKAA2	CREBBP	BPTF	BCL2	TP53	PRKDC	TNIK	PLCG1	IGF1R	APOA1	PDCD4	GRIA1	CPS1	KMT2D	CCND3	KDM2B	PTPRG	ARID4A	PRKG1	CACNA1S	HSF1	IKBKE	ASH1L	MAP3K5	HIF1A	SFRP1	IFNAR1	ERBB2	SCN1A	VCAM1	CENPE	TGFB1	SLC22A16	PCSK9	KDR	TIPARP	PLCG2	PRKCE	CASP8	CXCR2
CAY10566	TP53	KRAS	MUC16	ERBB4	MYC	BMPR2	NOTCH1	PLCG1	APOB	CREBBP	PRKAA2	SCN7A	APOA1	BPTF	CPS1	ARID4A	BRAF	PTEN	TNIK	PTPRG	PRKDC	GRIA1	BCL2	IGF1R	CACNA1S	PRKG1	IKBKE	PDCD4	KDM6B	INPP5D	SFRP1	CPT2	PRKCE	VCAM1	CENPE	HSF1	GLI1	CCND3	MAP3K5	SLC22A16	TACR3	HIF1A	IFNAR1	CASP8	KDM2B	SCN1A	TRPV4	PRDM9	ASH1L
CCT007093	TP53	MYC	PTEN	MUC16	BMPR2	PLCG1	BRAF	CREBBP	NRAS	ARID4A	PIK3CA	KDM6B	NOTCH1	GLI1	PRKCE	CCNB1	PRKAA2	PTPRG	ERBB4	CPT2	IKBKE	HDAC1	TACR3	CPS1	CACNA1C	VCAM1	SLC22A16	PRKG1	BCL2	IGF1R	CENPE	RB1	RYR2	PSAP	BPTF	ADAM17	KIF22	BRCA1	EPHA8	ITPKB	HSF1	SCN7A	MAP3K5	PDCD4	TNFSF11	CASP8	CACNA1S	PTBP1	GIGYF2
CCT018159	TP53	PTEN	BMPR2	RYR2	NOTCH1	ARID4A	PLCG1	BRAF	GLI1	ERBB4	CACNA1C	EPHA8	ABCB1	KDM6B	PTPRG	EP300	CCNB1	PIK3CA	ITPKB	CPT2	ATP2A2	PRDM9	RB1	CPS1	INPP5D	POT1	FGF23	RICTOR	VCAM1	HDAC1	APOA1	ABCC2	SLC6A5	NOS2	BRCA1	TACR3	PRKACA	BMP4	MT-ND4	PRKG1	NGF	CACNA1S	GSK3B	PRKCE	SPHK2	KIF22	NT5C2	MYC	FN1
CD532	TP53	MUC16	BMPR2	MYC	NOTCH1	KRAS	ERBB4	SCN7A	PRKAA2	CREBBP	PTEN	PDCD4	IGF1R	BPTF	ARID4A	BCL2	IKBKE	PLCG1	CCND3	PTPRG	APOB	TNIK	KMT2D	SCN1A	CASP8	PRKG1	VCAM1	GRIA1	GLI1	PRKCE	BRAF	CPS1	KDM6B	TRPV4	SLC22A16	CENPE	HSF1	MAP3K5	PIK3CA	APOA1	TGFB1	TACR3	TRPM5	CACNA1S	DDX3X	NRAS	PRKDC	PCSK9	IFNAR1
Cetuximab	TP53	MYC	BMPR2	MUC16	PTEN	ERBB4	PLCG1	KRAS	NOTCH1	CREBBP	ARID4A	PRKAA2	KDM6B	GLI1	PTPRG	CPS1	APOA1	CPT2	PRKCE	PIK3CA	BPTF	IKBKE	SCN7A	PRKG1	VCAM1	TACR3	IGF1R	HDAC1	RYR2	TNIK	CACNA1S	NRAS	CENPE	SLC22A16	BCL2	CACNA1C	APOB	PDCD4	INPP5D	BRCA1	GRIA1	MAP3K5	KIF22	ATP2A2	FGF23	HSF1	PRDM9	CCNB1	PRKDC
CGP-082996	TP53	PTEN	BMPR2	ERBB4	PLCG1	ARID4A	NOTCH1	RYR2	MYC	GLI1	KRAS	KDM6B	PTPRG	CPS1	MUC16	CACNA1C	APOA1	CPT2	PIK3CA	ABCB1	INPP5D	CREBBP	EPHA8	PRDM9	ATP2A2	PRKAA2	ITPKB	PRKCE	VCAM1	BRCA1	HDAC1	CACNA1S	PRKG1	FGF23	EP300	TACR3	BPTF	APOB	SLC6A5	TNIK	RB1	CCNB1	NOS2	NGF	IKBKE	BMP4	SCN7A	MT-ND4	KIF22
CGP-60474	KRAS	BRAF	MUC16	MYC	BMPR2	NOTCH1	ERBB4	SCN7A	KMT2D	APOB	PRKAA2	PDCD4	BCL2	IGF1R	CREBBP	BPTF	GRIA1	TNIK	CCND3	IKBKE	SCN1A	HSF1	TGFB1	DDX3X	KCNB2	ASH1L	PRKDC	CYP1B1	PRKG1	MAP3K5	CPS1	PCSK9	CTSB	PLCG2	CASP8	KDR	VCAM1	ARID4A	PTPRG	KDM2B	MAPT	CYP4F2	APOA1	SLC22A16	PLCG1	TRPV4	IFNAR1	CENPE	ERBB2
Chir-99021	TP53	PTEN	BMPR2	PLCG1	ARID4A	NOTCH1	MYC	ERBB4	MUC16	GLI1	KDM6B	RYR2	PIK3CA	PTPRG	CREBBP	CACNA1C	CPT2	CPS1	PRKCE	CCNB1	PRKAA2	HDAC1	VCAM1	EPHA8	APOA1	TACR3	ABCB1	ITPKB	PRKG1	ATP2A2	NRAS	IKBKE	RB1	PRDM9	FGF23	BRCA1	BRAF	CENPE	SLC22A16	BPTF	CACNA1S	KIF22	INPP5D	MAP3K5	IGF1R	ABCC2	POT1	CASP8	SCN7A
CI-1040	TP53	BRAF	PTEN	RB1	EPHA8	KRAS	RYR2	CACNA1C	GLI1	PIK3CA	ARID4A	SMARCA4	KDM6B	SPHK2	POT1	ABCC2	CCNB1	ATP2A2	EP300	GSK3B	RICTOR	NRAS	BMPR2	GRIN2A	EYA2	ABCB1	NLRP3	NOTCH1	ITPKB	HDAC1	PLCG1	IDH1	FGF23	PTPRG	FN1	PDE2A	PRDM9	MCM2	PPP3CA	HDAC5	NLRP1	BMP4	PDXK	PTBP1	CPT2	CASP8	MT-ND4	VCAM1	ADAM17
Cisplatin	TP53	PTEN	BRAF	RYR2	BMPR2	ARID4A	PLCG1	NOTCH1	EPHA8	GLI1	CACNA1C	ABCB1	ERBB4	EP300	KDM6B	PTPRG	PIK3CA	RB1	ITPKB	CCNB1	CPT2	PRDM9	ATP2A2	CPS1	INPP5D	RICTOR	POT1	NOS2	FGF23	HDAC1	ABCC2	BRCA1	PRKACA	SLC6A5	VCAM1	APOA1	BMP4	NGF	SPHK2	GSK3B	MT-ND4	FN1	TACR3	PRKCE	CACNA1S	HPRT1	PRKG1	ROCK1	KIF22
CMK	TP53	PTEN	BMPR2	NOTCH1	ARID4A	PLCG1	ERBB4	GLI1	RYR2	KDM6B	PTPRG	CACNA1C	PIK3CA	MUC16	CCNB1	ABCB1	ATP2A2	EPHA8	ITPKB	VCAM1	MYC	CPT2	CPS1	EP300	APOA1	PRDM9	PRKG1	RB1	FGF23	HDAC1	POT1	TACR3	CASP8	PRKCE	PRKAA2	CREBBP	SLC22A16	MT-ND4	IKBKE	CENPE	RICTOR	ABCC2	SLC6A5	CACNA1S	BPTF	BMP4	MAP3K5	KIF22	TRPV4
CP466722	TP53	BMPR2	MUC16	KRAS	MYC	NOTCH1	ERBB4	PRKAA2	CREBBP	SCN7A	PTEN	PLCG1	ARID4A	BCL2	PDCD4	BPTF	APOB	IGF1R	PTPRG	CCND3	PRKG1	IKBKE	TNIK	CPS1	VCAM1	APOA1	PRKCE	KDM6B	CASP8	GLI1	SLC22A16	GRIA1	MAP3K5	CENPE	HSF1	CACNA1S	BRAF	TACR3	IFNAR1	SCN1A	TRPV4	PRKDC	KMT2D	TRPM5	PIK3CA	TGFB1	GNA12	PCSK9	CPT2
CP724714	TP53	BMPR2	NOTCH1	ERBB4	PTEN	PLCG1	MUC16	ARID4A	MYC	KRAS	GLI1	PTPRG	RYR2	KDM6B	APOA1	CPS1	PRKAA2	CREBBP	VCAM1	CPT2	PRKG1	ABCB1	SCN7A	BPTF	ITPKB	CACNA1C	ATP2A2	APOB	PIK3CA	CCNB1	CACNA1S	TACR3	PRDM9	CENPE	PRKCE	MAP3K5	IKBKE	SLC22A16	FGF23	INPP5D	TNIK	IGF1R	CASP8	HDAC1	MT-ND4	NGF	TRPV4	SLC6A5	PRKDC
CPI-613	TP53	KRAS	ERBB4	BMPR2	MUC16	NOTCH1	MYC	PLCG1	PTEN	ARID4A	CREBBP	APOB	PRKAA2	PTPRG	APOA1	CPS1	SCN7A	BPTF	GLI1	KDM6B	PRKG1	TNIK	VCAM1	IGF1R	CPT2	CACNA1S	PRKDC	BCL2	IKBKE	PRKCE	CENPE	PDCD4	MAP3K5	GRIA1	INPP5D	SLC22A16	TACR3	RYR2	CCND3	ITPKB	IFNAR1	ABCB1	CASP8	PRDM9	HSF1	ATP2A2	PIK3CA	FGF23	NGF
Crizotinib	TP53	MUC16	KRAS	ERBB4	BMPR2	MYC	NOTCH1	PLCG1	CREBBP	PRKAA2	SCN7A	APOB	BPTF	IGF1R	ARID4A	PTPRG	APOA1	PRKG1	PDCD4	PRKDC	CPS1	CENPE	GRIA1	BCL2	TNIK	GLI1	IKBKE	MAP3K5	VCAM1	PTEN	CACNA1S	CCND3	SLC22A16	KDM6B	PRKCE	TACR3	CPT2	HSF1	IFNAR1	SCN1A	HIF1A	CASP8	TRPM5	KDM2B	GNA12	BRAF	KMT2D	TRPV4	KIF22
Cudc-101	TP53	MUC16	BMPR2	KRAS	NOTCH1	ERBB4	MYC	BRAF	SCN7A	IGF1R	PRKAA2	APOB	BPTF	CREBBP	PDCD4	BCL2	KMT2D	CCND3	ARID4A	IKBKE	SCN1A	TNIK	PTPRG	PTEN	GRIA1	VCAM1	CASP8	PRKG1	PLCG1	MAP3K5	APOA1	PRKDC	CPS1	HSF1	TRPV4	CENPE	SLC22A16	MTOR	CACNA1S	KDM2B	TGFB1	DDX3X	KDM6B	GLI1	IFNAR1	PCSK9	TRPM5	GNA12	TFPI
CX-5461	MUC16	KRAS	MYC	TP53	ERBB4	BMPR2	CREBBP	NOTCH1	PRKAA2	BCL2	IGF1R	SCN7A	BRAF	PDCD4	PLCG1	APOB	BPTF	GRIA1	KMT2D	PRKDC	HSF1	IKBKE	CCND3	TNIK	PRKG1	CENPE	APOA1	MAP3K5	PTPRG	CPS1	PRKCE	CACNA1S	SLC22A16	ARID4A	IFNAR1	ASH1L	VCAM1	SCN1A	TACR3	PCSK9	TRPM5	GNA12	TIPARP	TGFB1	KDM2B	DDX3X	KCNB2	NRAS	GLI1
Cyclopamine	TP53	PTEN	BMPR2	RYR2	PLCG1	ARID4A	NOTCH1	GLI1	BRAF	ERBB4	CACNA1C	EPHA8	KDM6B	PIK3CA	ABCB1	PTPRG	CPS1	CPT2	RB1	EP300	MYC	ITPKB	PRDM9	INPP5D	ATP2A2	BRCA1	HDAC1	CCNB1	APOA1	NOS2	FGF23	PRKCE	RICTOR	VCAM1	POT1	SLC6A5	ABCC2	TACR3	FN1	CREBBP	NGF	CACNA1S	PRKACA	BMP4	PRKG1	SPHK2	MT-ND4	NOS1	KIF22
Cytarabine	MUC16	MYC	TP53	BMPR2	KRAS	CREBBP	NOTCH1	ERBB4	PRKAA2	IGF1R	PDCD4	SCN7A	BCL2	KMT2D	BPTF	PLCG1	CCND3	HSF1	IKBKE	GRIA1	PRKG1	NRAS	CENPE	PRKCE	BRAF	APOB	TNIK	MAP3K5	SCN1A	SLC22A16	VCAM1	DDX3X	PTPRG	ARID4A	TGFB1	CASP8	IFNAR1	PRKDC	ASH1L	TACR3	PCSK9	KCNB2	TRPM5	CPS1	CTSB	GNA12	CACNA1S	TIPARP	KDM6B
Dabrafenib	TP53	BRAF	PTEN	RYR2	EPHA8	EP300	CACNA1C	GLI1	RB1	NOTCH1	ARID4A	ABCB1	BMPR2	CCNB1	POT1	ATP2A2	ITPKB	RICTOR	ABCC2	PIK3CA	KDM6B	SPHK2	GSK3B	SMARCA4	PRDM9	PPP3CA	PTPRG	NLRP3	MT-ND4	BMP4	FGF23	KRAS	PDE2A	PLCG1	HSPD1	SLC6A5	PRKACA	VCAM1	ROCK1	TRIM24	CPT2	CASP8	NOS2	HDAC1	HDAC5	PDE6C	IDH1	TAF1L	JAG1
Dacinostat	MUC16	KRAS	BRAF	MYC	BMPR2	SCN7A	KMT2D	CREBBP	NOTCH1	ERBB4	IGF1R	PRKAA2	PDCD4	BPTF	BCL2	GRIA1	APOB	SCN1A	KCNB2	TNIK	IKBKE	DDX3X	HSF1	ASH1L	CCND3	TGFB1	CYP1B1	CENPE	PRKDC	KDM3A	KDR	CYP4F2	EZH2	PRKG1	MAPT	MAP3K5	PCSK9	PRKCE	CTSB	PLCG1	NRAS	HTT	TIPARP	SLC22A16	VCAM1	CACNA1D	CACNA1S	CASP8	TRPV4
Dactolisib	MUC16	KRAS	MYC	BMPR2	NOTCH1	TP53	ERBB4	BRAF	SCN7A	IGF1R	PRKAA2	CREBBP	PDCD4	BPTF	BCL2	KMT2D	APOB	IKBKE	SCN1A	CCND3	GRIA1	TNIK	ARID4A	PTEN	CASP8	PTPRG	HSF1	VCAM1	PRKG1	PLCG1	MAP3K5	DDX3X	TGFB1	TRPV4	SLC22A16	CENPE	PRKDC	APOA1	CPS1	KCNB2	PCSK9	PRKCE	CACNA1S	KDM6B	TRPM5	GLI1	ASH1L	TFPI	IFNAR1
Daporinad	BRAF	KRAS	MUC16	MYC	KMT2D	SCN7A	CREBBP	ERBB4	BMPR2	PDCD4	PRKAA2	IGF1R	BCL2	APOB	BPTF	GRIA1	NOTCH1	KCNB2	ASH1L	KDR	TNIK	CYP1B1	HSF1	DDX3X	MAPT	EZH2	TGFB1	IKBKE	CCND3	SMARCA4	SCN1A	CYP4F2	PRKDC	CTSB	PCSK9	NLRP3	CACNA1D	HTT	APC	TIPARP	MKNK2	PGR	KDM3A	EPHA4	MAP3K5	PRKG1	CAMK2A	PLCG2	CENPE
Dasatinib	TP53	KRAS	NOTCH1	ERBB4	PTEN	BMPR2	APOB	ARID4A	BRAF	ABCB1	EP300	RYR2	MTOR	APOA1	SCN7A	PTPRG	ITPKB	MT-ND4	CPS1	SLC6A5	GLI1	VCAM1	TFPI	TNIK	ATP2A2	ROCK1	BPTF	DNASE1	TRPV4	PLCG1	PRDM9	CASP8	HIF1A	KDM6B	GATA4	BMP4	NOTCH4	MERTK	INPP5D	MUC16	PRKACA	AKT2	KDM2B	CACNA1S	CACNA1C	FGF23	PRKG1	PRKDC	HSPD1
Dimethyloxalylglycine	TP53	PTEN	BRAF	BMPR2	RYR2	ARID4A	PLCG1	GLI1	NOTCH1	EPHA8	CACNA1C	KDM6B	ABCB1	ERBB4	PIK3CA	EP300	PTPRG	RB1	CPT2	ITPKB	CCNB1	CPS1	PRDM9	ATP2A2	INPP5D	HDAC1	POT1	NOS2	RICTOR	BRCA1	FGF23	ABCC2	MYC	PRKACA	SLC6A5	VCAM1	APOA1	PRKCE	FN1	NGF	SPHK2	TACR3	BMP4	GSK3B	MT-ND4	CACNA1S	PRKG1	KIF22	HPRT1
Docetaxel	MUC16	KRAS	MYC	BRAF	BMPR2	SCN7A	NOTCH1	CREBBP	ERBB4	KMT2D	IGF1R	PRKAA2	PDCD4	BCL2	BPTF	GRIA1	SCN1A	APOB	IKBKE	TNIK	HSF1	KCNB2	CCND3	DDX3X	TGFB1	CENPE	ASH1L	PRKDC	PRKG1	MAP3K5	PLCG1	TP53	PRKCE	KDM3A	CYP1B1	PCSK9	EZH2	NRAS	SLC22A16	VCAM1	CTSB	CASP8	PTPRG	CACNA1S	TIPARP	CPS1	TRPM5	KDR	CYP4F2
Doramapimod	TP53	PTEN	RYR2	ARID4A	BMPR2	NOTCH1	EP300	EPHA8	CACNA1C	GLI1	ABCB1	ERBB4	PLCG1	RB1	KDM6B	ATP2A2	PTPRG	ITPKB	PIK3CA	PRDM9	RICTOR	CCNB1	BRAF	POT1	CPT2	CPS1	BMP4	MT-ND4	SLC6A5	INPP5D	FGF23	APOA1	SPHK2	NOS2	ROCK1	PRKACA	VCAM1	ABCC2	GSK3B	HDAC1	BRCA1	PPP3CA	NGF	NT5C2	TRPV4	CASP8	TRIM24	TACR3	FN1
Doxorubicin	MUC16	MYC	KRAS	BMPR2	BRAF	CREBBP	NOTCH1	SCN7A	ERBB4	IGF1R	PRKAA2	PDCD4	KMT2D	BCL2	BPTF	TP53	GRIA1	IKBKE	SCN1A	APOB	HSF1	CCND3	TNIK	DDX3X	KCNB2	CENPE	PLCG1	TGFB1	PRKG1	PRKCE	ASH1L	NRAS	MAP3K5	PRKDC	SLC22A16	VCAM1	PCSK9	CASP8	PTPRG	ARID4A	EZH2	CPS1	KDM3A	CYP1B1	CACNA1S	CTSB	TRPM5	TRPV4	TIPARP
EHT 1864	TP53	PTEN	BMPR2	PLCG1	MYC	ARID4A	NOTCH1	ERBB4	GLI1	MUC16	BRAF	KDM6B	RYR2	PIK3CA	CACNA1C	PTPRG	CREBBP	CPT2	CCNB1	EPHA8	CPS1	HDAC1	PRKCE	ABCB1	VCAM1	PRKAA2	TACR3	ITPKB	RB1	APOA1	NRAS	PRKG1	PRDM9	ATP2A2	FGF23	BRCA1	IKBKE	CENPE	INPP5D	CACNA1S	KIF22	POT1	ABCC2	SLC22A16	BPTF	MAP3K5	TNFSF11	NGF	FN1
Elesclomol	NOTCH1	KRAS	BMPR2	TP53	BRAF	ERBB4	MUC16	SCN7A	APOB	MYC	PTEN	ARID4A	IGF1R	MTOR	BPTF	PRKAA2	CCND3	TNIK	PTPRG	PDCD4	CASP8	BCL2	IKBKE	SCN1A	VCAM1	KMT2D	TRPV4	APOA1	CPS1	PRKG1	ITPKB	KDM2B	MAP3K5	ERBB2	PLCG2	DNASE1	KDM6B	PRKDC	CREBBP	TFPI	GRIA1	ABCB1	PLCG1	TGFB1	NOTCH4	TSG101	SLC22A16	HSF1	GATA4
Embelin	TP53	PTEN	BMPR2	MYC	MUC16	PLCG1	BRAF	ARID4A	NOTCH1	GLI1	KDM6B	PIK3CA	CREBBP	ERBB4	NRAS	CCNB1	PTPRG	CPT2	PRKCE	CACNA1C	RYR2	PRKAA2	HDAC1	TACR3	CPS1	VCAM1	IKBKE	PRKG1	EPHA8	CENPE	SLC22A16	RB1	ITPKB	KIF22	IGF1R	FGF23	BRCA1	BPTF	ABCB1	MAP3K5	APOA1	POT1	ABCC2	CACNA1S	TNFSF11	ATP2A2	PSAP	PRDM9	CASP8
Entinostat	KRAS	MUC16	ERBB4	BRAF	MYC	BMPR2	NOTCH1	APOB	TP53	CREBBP	SCN7A	PRKAA2	IGF1R	BCL2	BPTF	PDCD4	KMT2D	PLCG1	PRKDC	GRIA1	TNIK	CCND3	APOA1	CPS1	PRKG1	HSF1	MAP3K5	IKBKE	PTPRG	KDM2B	CACNA1S	CENPE	SCN1A	ASH1L	ARID4A	IFNAR1	VCAM1	HIF1A	SLC22A16	TGFB1	PCSK9	PRKCE	TIPARP	GNA12	DDX3X	KCNB2	ERBB2	TACR3	TRPM5
Enzastaurin	TP53	PTEN	RYR2	ARID4A	BMPR2	EP300	NOTCH1	EPHA8	CACNA1C	ABCB1	GLI1	ERBB4	PLCG1	RB1	KDM6B	ATP2A2	BRAF	ITPKB	PTPRG	PRDM9	RICTOR	PIK3CA	INPP5D	CPS1	CPT2	BMP4	POT1	CCNB1	SLC6A5	NOS2	MT-ND4	PRKACA	FGF23	APOA1	ROCK1	SPHK2	ABCC2	BRCA1	VCAM1	GSK3B	HDAC1	NGF	PPP3CA	NT5C2	FN1	NOS1	TRIM24	CACNA1S	TFRC
Epothilone B	KRAS	MUC16	BRAF	MYC	KMT2D	SCN7A	BMPR2	CREBBP	ERBB4	PDCD4	PRKAA2	IGF1R	NOTCH1	BPTF	BCL2	GRIA1	APOB	KCNB2	ASH1L	TNIK	HSF1	SCN1A	KDR	DDX3X	CYP1B1	IKBKE	TGFB1	CCND3	MAPT	PRKDC	CYP4F2	EZH2	CTSB	CENPE	PCSK9	KDM3A	CACNA1D	PRKG1	MAP3K5	TIPARP	SMARCA4	HTT	MKNK2	APC	MYH9	CAMK2A	PRKCE	EPHA4	CPS1
Erlotinib	TP53	PTEN	ERBB4	NOTCH1	RYR2	BMPR2	EP300	ARID4A	ABCB1	KRAS	CACNA1C	GLI1	ITPKB	EPHA8	APOA1	PTPRG	ATP2A2	PLCG1	PRDM9	APOB	MT-ND4	INPP5D	CPS1	SLC6A5	ROCK1	KDM6B	BMP4	RB1	RICTOR	PRKACA	FGF23	EGFR	NOS2	HSPD1	VCAM1	TFPI	PPP3CA	DNASE1	CPT2	POT1	TRPV4	IL12B	PIK3CA	NGF	NT5C2	CASP8	CCNB1	CACNA1S	TNIK
Etoposide	MUC16	TP53	MYC	BMPR2	KRAS	NOTCH1	ERBB4	CREBBP	PRKAA2	SCN7A	BCL2	IGF1R	PDCD4	BPTF	PLCG1	KMT2D	CCND3	PRKG1	APOB	IKBKE	HSF1	GRIA1	CENPE	ARID4A	PRKCE	PTPRG	TNIK	BRAF	MAP3K5	VCAM1	SLC22A16	SCN1A	IFNAR1	CASP8	PRKDC	CPS1	NRAS	TACR3	TGFB1	DDX3X	TRPM5	CACNA1S	PCSK9	GNA12	KDM6B	ASH1L	APOA1	GLI1	CTSB
ETP-45835	TP53	MYC	MUC16	BMPR2	CREBBP	PLCG1	PTEN	NRAS	NOTCH1	PRKAA2	ERBB4	ARID4A	PRKCE	KDM6B	PIK3CA	GLI1	IGF1R	CCNB1	IKBKE	PTPRG	CENPE	TACR3	SLC22A16	PRKG1	SCN7A	VCAM1	CPT2	BCL2	BPTF	PDCD4	HDAC1	MAP3K5	CPS1	HSF1	KIF22	GRIA1	PSAP	TRPM5	CASP8	CACNA1S	TNFSF11	TNIK	GNA12	APOA1	IFNAR1	CACNA1F	AR	CACNA1C	ADAM17
EX-527	TP53	PTEN	BRAF	BMPR2	NOTCH1	ARID4A	PLCG1	RYR2	GLI1	CCNB1	CACNA1C	ERBB4	KDM6B	EPHA8	ABCB1	PTPRG	PIK3CA	ITPKB	CPT2	POT1	VCAM1	MUC16	ATP2A2	EP300	RB1	PRDM9	MYC	ABCC2	HDAC1	FGF23	CPS1	TACR3	PRKG1	RICTOR	TNFSF11	HPRT1	NGF	PRKCE	CENPE	GSK3B	KIF22	CACNA1S	INPP5D	CREBBP	SLC6A5	MAP3K5	PRKACA	MT-ND4	APOA1
Fedratinib	KRAS	ERBB4	BRAF	TP53	MUC16	BMPR2	NOTCH1	APOB	MYC	SCN7A	PRKAA2	BPTF	PLCG1	APOA1	CREBBP	CPS1	ARID4A	TNIK	PRKDC	BCL2	PTPRG	PTEN	IGF1R	GRIA1	CCND3	PDCD4	PRKG1	CACNA1S	KDM2B	IKBKE	VCAM1	HIF1A	MAP3K5	SFRP1	HSF1	IFNAR1	KMT2D	SCN1A	ERBB2	INPP5D	KDM6B	CASP8	TRPV4	SLC22A16	CENPE	ASH1L	PRKCE	DNASE1	TGFB1
FH535	TP53	PTEN	KRAS	ERBB4	NOTCH1	BMPR2	ARID4A	APOB	EP300	RYR2	ABCB1	APOA1	PTPRG	CPS1	ITPKB	SLC6A5	MTOR	ROCK1	MT-ND4	BRAF	EGFR	ATP2A2	PRDM9	SCN7A	KDM6B	INPP5D	PLCG1	DNASE1	GLI1	CACNA1C	TNIK	TNF	BMP4	VCAM1	TFPI	TRPV4	PRKACA	CASP8	EPHA8	GATA4	PPP3CA	MERTK	HSPD1	BPTF	NOTCH4	RICTOR	RB1	AKT2	CDH2
Fingolimod	TP53	BMPR2	MUC16	MYC	ERBB4	PTEN	NOTCH1	PLCG1	CREBBP	ARID4A	GLI1	PRKAA2	KDM6B	PTPRG	KRAS	CPT2	PIK3CA	PRKCE	VCAM1	PRKG1	IGF1R	CPS1	BPTF	CENPE	SCN7A	APOA1	IKBKE	NRAS	CCNB1	TACR3	SLC22A16	MAP3K5	HDAC1	RYR2	CACNA1S	CACNA1C	PDCD4	KIF22	TNIK	ATP2A2	ITPKB	CASP8	GRIA1	FGF23	TRPM5	BCL2	PRDM9	PRKDC	IFNAR1
FMK	TP53	PTEN	BMPR2	NOTCH1	PLCG1	BRAF	ARID4A	GLI1	MUC16	MYC	ERBB4	CCNB1	KDM6B	RYR2	PTPRG	PIK3CA	CACNA1C	CPT2	CREBBP	VCAM1	EPHA8	ITPKB	ABCB1	HDAC1	NRAS	PRKCE	TACR3	PRKG1	CPS1	PRKAA2	ATP2A2	POT1	CENPE	RB1	FGF23	PRDM9	SLC22A16	IKBKE	ABCC2	MAP3K5	KIF22	TNFSF11	CACNA1S	APOA1	IGF1R	CASP8	NGF	BPTF	BRCA1
Foretinib	TP53	BMPR2	MUC16	NOTCH1	ERBB4	KRAS	MYC	SCN7A	PRKAA2	CREBBP	IGF1R	ARID4A	BPTF	PTEN	PDCD4	PLCG1	BCL2	APOB	PTPRG	CCND3	IKBKE	PRKG1	VCAM1	TNIK	GLI1	CASP8	SCN1A	KMT2D	MAP3K5	CENPE	CPS1	GRIA1	APOA1	SLC22A16	KDM6B	TRPV4	CACNA1S	HSF1	PRKDC	PRKCE	BRAF	TACR3	IFNAR1	TRPM5	KDM2B	TGFB1	GNA12	ITPKB	DNASE1
FR-180204	TP53	PTEN	ERBB4	BMPR2	RYR2	NOTCH1	ARID4A	EP300	PLCG1	GLI1	ABCB1	CACNA1C	EPHA8	PTPRG	ATP2A2	INPP5D	PRDM9	KDM6B	ITPKB	APOA1	CPS1	CPT2	RICTOR	SLC6A5	RB1	FGF23	MT-ND4	BMP4	CCNB1	KRAS	PIK3CA	VCAM1	ROCK1	NOS2	POT1	PRKACA	CACNA1S	IL12B	BRCA1	NGF	APOB	PRKG1	NT5C2	ABCC2	HDAC1	TACR3	TFPI	PPP3CA	TRPV4
FTI-277	TP53	PTEN	BRAF	RYR2	BMPR2	ARID4A	PLCG1	EPHA8	NOTCH1	GLI1	CACNA1C	ABCB1	ERBB4	KDM6B	EP300	PIK3CA	PTPRG	RB1	ITPKB	CPT2	CCNB1	PRDM9	CPS1	ATP2A2	INPP5D	RICTOR	POT1	NOS2	HDAC1	FGF23	BRCA1	ABCC2	PRKACA	SLC6A5	APOA1	VCAM1	NGF	BMP4	SPHK2	FN1	GSK3B	PRKCE	TACR3	MT-ND4	MYC	CACNA1S	PRKG1	HPRT1	NOS1
Fulvestrant	TP53	PTEN	RYR2	BMPR2	ERBB4	ARID4A	NOTCH1	PLCG1	EP300	CACNA1C	GLI1	EPHA8	ABCB1	KDM6B	PTPRG	INPP5D	CPS1	ATP2A2	PRDM9	APOA1	ITPKB	CPT2	RB1	PIK3CA	RICTOR	SLC6A5	NOS2	FGF23	BMP4	BRCA1	MT-ND4	KRAS	PRKACA	ROCK1	CCNB1	VCAM1	HDAC1	POT1	NGF	CACNA1S	NOS1	ABCC2	TACR3	SPHK2	FN1	PRKG1	NT5C2	APOB	PRKCE
Gefitinib	TP53	PTEN	KRAS	ERBB4	EP300	RYR2	ARID4A	NOTCH1	APOB	ABCB1	EGFR	BMPR2	APOA1	CPS1	ROCK1	SLC6A5	ITPKB	EPHA8	INPP5D	TNF	MT-ND4	CACNA1C	PTPRG	RB1	PRKACA	PRDM9	ATP2A2	BMP4	NOS2	RICTOR	KDM6B	MTOR	DNASE1	PLCG1	GLI1	CDH2	MERTK	HSPD1	TNIK	BRAF	NOS1	ANO1	GPER1	TFPI	PPP3CA	GATA4	FGF23	NGF	TRPV4
Gemcitabine	MUC16	MYC	KRAS	BRAF	BMPR2	CREBBP	SCN7A	KMT2D	ERBB4	NOTCH1	IGF1R	PRKAA2	PDCD4	BCL2	BPTF	GRIA1	APOB	HSF1	SCN1A	IKBKE	CCND3	KCNB2	TNIK	DDX3X	ASH1L	CENPE	TGFB1	PLCG1	PRKDC	PRKG1	PRKCE	CYP1B1	NRAS	MAP3K5	CTSB	PCSK9	KDR	EZH2	TIPARP	SLC22A16	VCAM1	MAPT	KDM3A	CACNA1S	IFNAR1	CPS1	CAMK2A	CYP4F2	TRPM5
GNF-2	TP53	PTEN	RYR2	EP300	ARID4A	BMPR2	EPHA8	CACNA1C	NOTCH1	ABCB1	GLI1	ERBB4	PLCG1	BRAF	RB1	ATP2A2	PRDM9	INPP5D	KDM6B	PTPRG	ITPKB	RICTOR	CPS1	NOS2	CPT2	BMP4	SLC6A5	PIK3CA	PRKACA	FGF23	POT1	MT-ND4	APOA1	ROCK1	CCNB1	BRCA1	ABCC2	SPHK2	NOS1	HDAC1	NGF	GSK3B	VCAM1	FN1	EZR	CACNA1S	PPP3CA	TRIM24	IL12B
GSK-1904529A	TP53	PTEN	BMPR2	ARID4A	PLCG1	NOTCH1	RYR2	ERBB4	GLI1	CACNA1C	KDM6B	EPHA8	PTPRG	PIK3CA	ABCB1	CPT2	CPS1	RB1	ITPKB	ATP2A2	MYC	EP300	CCNB1	PRDM9	APOA1	HDAC1	BRAF	VCAM1	INPP5D	PRKCE	FGF23	BRCA1	MUC16	RICTOR	TACR3	POT1	PRKG1	SLC6A5	NOS2	CREBBP	ABCC2	PRKAA2	CACNA1S	BMP4	NGF	MT-ND4	KIF22	SPHK2	IKBKE
GSK-650394	TP53	KRAS	ERBB4	BMPR2	MUC16	PTEN	NOTCH1	MYC	PLCG1	APOB	ARID4A	CPS1	APOA1	PTPRG	PRKAA2	SCN7A	CREBBP	BPTF	TNIK	KDM6B	INPP5D	GLI1	CACNA1S	CPT2	PRKG1	RYR2	PRKDC	VCAM1	IKBKE	SFRP1	PRKCE	ABCB1	GRIA1	ITPKB	BCL2	PRDM9	CCND3	IGF1R	ATP2A2	SLC6A5	TACR3	SLC22A16	BRAF	MAP3K5	NGF	CASP8	PDCD4	TRPV4	FGF23
Gsk-690693	KRAS	ERBB4	MUC16	BRAF	MYC	APOB	TP53	BMPR2	NOTCH1	PLCG1	SCN7A	CREBBP	CPS1	APOA1	PRKAA2	BPTF	TNIK	PRKDC	SFRP1	GRIA1	BCL2	ARID4A	CACNA1S	INPP5D	PTPRG	HSF1	IGF1R	PRKG1	CCND3	HIF1A	PTEN	IKBKE	PDCD4	ASH1L	KDR	KDM2B	CPT2	IFNAR1	PRKCE	ERBB2	VCAM1	MAP3K5	KDM6B	ADAM8	CENPE	APC	SLC22A16	TNF	TACR3
GSK1059615	TP53	NOTCH1	BMPR2	ERBB4	MUC16	KRAS	PTEN	SCN7A	ARID4A	MYC	IGF1R	APOB	PTPRG	PRKAA2	BPTF	GLI1	PLCG1	VCAM1	CASP8	IKBKE	CCND3	APOA1	TNIK	PRKG1	KDM6B	SCN1A	CREBBP	CPS1	TRPV4	PDCD4	MAP3K5	ITPKB	MTOR	ABCB1	BCL2	ATP2A2	CACNA1S	TFPI	SLC22A16	DNASE1	CENPE	MT-ND4	RYR2	PRKDC	GRIA1	KDM2B	SLC6A5	FGF23	TACR3
GSK1070916	MUC16	MYC	KRAS	BMPR2	CREBBP	NOTCH1	BCL2	ERBB4	TP53	PRKAA2	IGF1R	PDCD4	SCN7A	BRAF	KMT2D	BPTF	CCND3	HSF1	GRIA1	IKBKE	PLCG1	APOB	PRKG1	DDX3X	TNIK	PRKCE	CENPE	SCN1A	NRAS	SLC22A16	ASH1L	MAP3K5	PRKDC	TGFB1	VCAM1	PTPRG	PCSK9	KCNB2	CTSB	IFNAR1	CASP8	ARID4A	CPS1	TRPM5	TACR3	TIPARP	GNA12	EZH2	CACNA1S
GSK429286A	TP53	BMPR2	PTEN	NOTCH1	MYC	MUC16	PLCG1	ERBB4	ARID4A	GLI1	CREBBP	KDM6B	PTPRG	PRKAA2	PIK3CA	PRKCE	KRAS	VCAM1	CPT2	RYR2	CPS1	APOA1	PRKG1	SCN7A	IKBKE	BPTF	IGF1R	SLC22A16	CCNB1	TACR3	CACNA1C	PDCD4	CENPE	HDAC1	NRAS	ITPKB	CASP8	MAP3K5	ATP2A2	CACNA1S	TNIK	ABCB1	KIF22	FGF23	TRPV4	TRPM5	BCL2	PRDM9	GRIA1
GW 441756	TP53	PTEN	BRAF	RYR2	EPHA8	BMPR2	EP300	ARID4A	CACNA1C	NOTCH1	ABCB1	GLI1	PLCG1	RB1	ERBB4	ITPKB	ATP2A2	KDM6B	PRDM9	PTPRG	RICTOR	CCNB1	POT1	PIK3CA	INPP5D	CPT2	PRKACA	NOS2	ABCC2	BMP4	FGF23	SLC6A5	CPS1	MT-ND4	SPHK2	GSK3B	ROCK1	HDAC1	BRCA1	NGF	VCAM1	APOA1	HPRT1	FN1	NLRP3	EZR	PPP3CA	NT5C2	JAG1
GW-2580	TP53	PTEN	RYR2	EP300	ERBB4	ARID4A	BMPR2	EPHA8	NOTCH1	ABCB1	CACNA1C	GLI1	PLCG1	INPP5D	ATP2A2	PRDM9	RB1	PTPRG	ITPKB	RICTOR	KDM6B	CPS1	APOA1	SLC6A5	BMP4	ROCK1	NOS2	MT-ND4	CPT2	PRKACA	FGF23	PIK3CA	POT1	NOS1	BRCA1	IL12B	CCNB1	SPHK2	PPP3CA	ABCC2	HSPD1	VCAM1	NGF	KRAS	EGFR	TRIM24	CACNA1S	GSK3B	NT5C2
GW843682X	MUC16	KRAS	MYC	BMPR2	ERBB4	BRAF	NOTCH1	BCL2	CREBBP	PRKAA2	IGF1R	SCN7A	APOB	PDCD4	TP53	KMT2D	BPTF	CCND3	PLCG1	HSF1	GRIA1	TNIK	PRKDC	IKBKE	PRKG1	MAP3K5	ASH1L	PTPRG	IFNAR1	CPS1	SCN1A	CENPE	DDX3X	ARID4A	KDM2B	VCAM1	SLC22A16	TGFB1	APOA1	PCSK9	CTSB	CACNA1S	PRKCE	CASP8	GNA12	TIPARP	KCNB2	TRPM5	CAMK2A
HDAC6 Inhibitor	TP53	KRAS	MUC16	BMPR2	ERBB4	NOTCH1	MYC	BRAF	SCN7A	APOB	PRKAA2	IGF1R	CREBBP	BPTF	BCL2	PLCG1	PDCD4	ARID4A	CCND3	PTPRG	TNIK	KMT2D	APOA1	PRKG1	PRKDC	IKBKE	CPS1	GRIA1	VCAM1	MAP3K5	SCN1A	CASP8	HSF1	CACNA1S	CENPE	KDM2B	PTEN	IFNAR1	SLC22A16	KDM6B	GLI1	TRPV4	TACR3	GNA12	PRKCE	PCSK9	TRPM5	ERBB2	HIF1A
HG-6-64-1	TP53	BMPR2	MUC16	NOTCH1	KRAS	MYC	ERBB4	PTEN	SCN7A	PRKAA2	ARID4A	CREBBP	PLCG1	BPTF	IGF1R	PDCD4	APOB	PTPRG	BCL2	IKBKE	CCND3	PRKG1	TNIK	VCAM1	CPS1	GLI1	CASP8	APOA1	KDM6B	PRKCE	SLC22A16	MAP3K5	GRIA1	CENPE	TRPV4	SCN1A	CACNA1S	HSF1	TACR3	PIK3CA	PRKDC	KMT2D	TRPM5	IFNAR1	BRAF	DNASE1	ITPKB	TGFB1	ATP2A2
IC-87114	TP53	PTEN	BMPR2	NOTCH1	BRAF	ARID4A	PLCG1	GLI1	CCNB1	RYR2	ERBB4	KDM6B	PTPRG	CACNA1C	MUC16	PIK3CA	ABCB1	ITPKB	EPHA8	VCAM1	CPT2	POT1	MYC	ATP2A2	PRKG1	TACR3	PRDM9	HDAC1	CENPE	FGF23	ABCC2	EP300	RB1	CPS1	CREBBP	PRKCE	MAP3K5	TNFSF11	SLC22A16	NRAS	KIF22	PRKAA2	NGF	CASP8	CACNA1S	RICTOR	MT-ND4	IKBKE	NT5C2
Idelalisib	TP53	ERBB4	BMPR2	KRAS	NOTCH1	PTEN	ARID4A	MUC16	PLCG1	APOB	PTPRG	APOA1	RYR2	GLI1	CPS1	SCN7A	ABCB1	BPTF	KDM6B	MYC	VCAM1	ITPKB	PRKAA2	INPP5D	PRKG1	ATP2A2	TNIK	CACNA1S	EP300	PRDM9	CPT2	PRKDC	MT-ND4	CREBBP	HIF1A	MAP3K5	SLC6A5	CACNA1C	FGF23	CASP8	NGF	TRPV4	CENPE	BMP4	IKBKE	TACR3	SLC22A16	TFPI	IGF1R
Imatinib	TP53	BMPR2	PTEN	MUC16	MYC	PLCG1	NOTCH1	ERBB4	ARID4A	CREBBP	GLI1	KDM6B	PTPRG	PRKAA2	PIK3CA	CPT2	PRKCE	NRAS	CPS1	VCAM1	CCNB1	PRKG1	IKBKE	TACR3	IGF1R	RYR2	HDAC1	CENPE	APOA1	BPTF	CACNA1C	SLC22A16	SCN7A	MAP3K5	KRAS	CACNA1S	KIF22	ITPKB	ATP2A2	PDCD4	FGF23	CASP8	TNIK	BCL2	TRPM5	ABCB1	PRDM9	BRCA1	TNFSF11
IMD 0354	TP53	KRAS	BMPR2	NOTCH1	ERBB4	BRAF	MUC16	APOB	MYC	SCN7A	PTEN	ARID4A	PRKAA2	BPTF	IGF1R	PTPRG	TNIK	CCND3	APOA1	CPS1	MTOR	PDCD4	BCL2	CASP8	VCAM1	IKBKE	PLCG1	PRKG1	TRPV4	SCN1A	CREBBP	MAP3K5	KDM6B	KMT2D	PRKDC	KDM2B	ITPKB	DNASE1	GRIA1	CACNA1S	ABCB1	GLI1	TFPI	PLCG2	SLC22A16	NOTCH4	ERBB2	MT-ND4	TGFB1
IOX2	TP53	PTEN	BMPR2	NOTCH1	ARID4A	ERBB4	PLCG1	GLI1	RYR2	KDM6B	MUC16	PTPRG	MYC	PIK3CA	CACNA1C	CCNB1	VCAM1	ITPKB	ATP2A2	ABCB1	CASP8	CPT2	PRKG1	PRKAA2	APOA1	TACR3	CPS1	EPHA8	CREBBP	IKBKE	SLC22A16	SCN7A	PRKCE	POT1	FGF23	CENPE	EP300	BPTF	PRDM9	HDAC1	MT-ND4	RB1	TRPV4	MAP3K5	IGF1R	KIF22	CACNA1S	BMP4	NRAS
Ispinesib	MUC16	MYC	KRAS	BRAF	BMPR2	CREBBP	SCN7A	ERBB4	IGF1R	NOTCH1	PRKAA2	PDCD4	KMT2D	BCL2	BPTF	GRIA1	APOB	HSF1	IKBKE	CCND3	TNIK	SCN1A	KCNB2	DDX3X	ASH1L	PLCG1	CENPE	TGFB1	PRKCE	PRKDC	PRKG1	NRAS	MAP3K5	KDR	CYP1B1	PCSK9	CTSB	EZH2	SLC22A16	TIPARP	VCAM1	CPS1	CASP8	HTT	PTPRG	CACNA1S	IFNAR1	TRPM5	APOA1
JNJ38877605	TP53	KRAS	PTEN	ERBB4	APOB	NOTCH1	BMPR2	ARID4A	EP300	RYR2	ABCB1	APOA1	CPS1	EGFR	BRAF	INPP5D	TNF	PTPRG	SLC6A5	ROCK1	PLCG1	ITPKB	MT-ND4	PRDM9	TNIK	ATP2A2	PRKACA	CACNA1C	SFRP1	KDM6B	BMP4	NOS2	EPHA8	SCN7A	DNASE1	GLI1	MTOR	CDH2	HIF1A	NOS1	MERTK	NGF	BPTF	RICTOR	CACNA1S	GPER1	ANO1	RB1	GATA4
JNK Inhibitor VIII	TP53	PTEN	BMPR2	BRAF	RYR2	ARID4A	NOTCH1	PLCG1	GLI1	CACNA1C	EPHA8	ERBB4	KDM6B	ABCB1	PTPRG	EP300	PIK3CA	CCNB1	ITPKB	RB1	CPT2	ATP2A2	PRDM9	CPS1	POT1	INPP5D	RICTOR	HDAC1	FGF23	VCAM1	ABCC2	NOS2	BRCA1	APOA1	SLC6A5	PRKACA	TACR3	NGF	BMP4	MT-ND4	PRKCE	PRKG1	SPHK2	GSK3B	MYC	CACNA1S	FN1	KIF22	NT5C2
JNK-9L	TP53	KRAS	MUC16	NOTCH1	BMPR2	ERBB4	SCN7A	MYC	BRAF	APOB	PRKAA2	IGF1R	CREBBP	BPTF	PDCD4	PLCG1	ARID4A	KMT2D	PTPRG	SCN1A	PRKDC	APOA1	MAP3K5	PRKG1	GRIA1	TNIK	CENPE	VCAM1	CCND3	IKBKE	BCL2	GLI1	CACNA1S	KDM2B	HIF1A	CPS1	CASP8	SLC22A16	TRPV4	PTEN	IFNAR1	MTOR	TACR3	TFPI	TRPM5	HSF1	GNA12	KDM6B	ITPKB
JQ1 compound	TP53	MUC16	BMPR2	MYC	NOTCH1	ERBB4	KRAS	CREBBP	SCN7A	PRKAA2	IGF1R	BPTF	PLCG1	PDCD4	BCL2	PTEN	ARID4A	IKBKE	PTPRG	CCND3	GLI1	VCAM1	PRKG1	CENPE	SCN1A	CASP8	GRIA1	SLC22A16	TNIK	KMT2D	APOB	KDM6B	MAP3K5	PRKCE	HSF1	APOA1	NRAS	CPS1	TACR3	CACNA1S	TRPV4	TRPM5	PRKDC	PIK3CA	DDX3X	IFNAR1	PCSK9	AR	GNA12
JW-7-52-1	KRAS	MUC16	BMPR2	MYC	NOTCH1	BRAF	ERBB4	TP53	SCN7A	PRKAA2	APOB	IGF1R	PDCD4	CREBBP	BCL2	BPTF	KMT2D	CCND3	TNIK	IKBKE	ARID4A	GRIA1	PTEN	SCN1A	PTPRG	PLCG1	PRKG1	CASP8	VCAM1	HSF1	CPS1	APOA1	MAP3K5	TGFB1	PRKDC	TRPV4	SLC22A16	DDX3X	CENPE	CACNA1S	PRKCE	KDM6B	PCSK9	IFNAR1	KDM2B	KCNB2	ASH1L	TRPM5	MTOR
kb NB 142-70	TP53	MUC16	MYC	BMPR2	PLCG1	PTEN	NOTCH1	CREBBP	ERBB4	NRAS	PRKAA2	ARID4A	GLI1	KDM6B	IGF1R	PRKCE	PIK3CA	PTPRG	CCNB1	IKBKE	CENPE	VCAM1	PRKG1	SCN7A	SLC22A16	TACR3	CPT2	BPTF	PDCD4	MAP3K5	HDAC1	BCL2	CPS1	KIF22	CASP8	TRPM5	GRIA1	APOA1	HSF1	CACNA1S	PSAP	TNIK	TNFSF11	GNA12	IFNAR1	CACNA1C	ITPKB	CACNA1F	KRAS
KIN001-042	TP53	PTEN	KRAS	ERBB4	RYR2	EP300	ARID4A	BMPR2	NOTCH1	ABCB1	APOB	APOA1	CPS1	INPP5D	EPHA8	CACNA1C	EGFR	PLCG1	PTPRG	ROCK1	ITPKB	SLC6A5	PRDM9	ATP2A2	RB1	GLI1	KDM6B	MT-ND4	BMP4	NOS2	TNF	PRKACA	RICTOR	NOS1	DNASE1	FGF23	CPT2	TNIK	SFRP1	BRCA1	GPER1	NGF	CDH2	TFPI	HSPD1	VCAM1	PIK3CA	ANO1	IL12B
KIN001-055	TP53	PTEN	BMPR2	NOTCH1	ARID4A	ERBB4	RYR2	PLCG1	GLI1	PTPRG	CACNA1C	KDM6B	ABCB1	EP300	ATP2A2	EPHA8	ITPKB	PIK3CA	CCNB1	CPT2	CPS1	VCAM1	PRDM9	APOA1	FGF23	PRKG1	POT1	MT-ND4	MUC16	BMP4	HDAC1	RICTOR	TACR3	INPP5D	RB1	SLC6A5	CACNA1S	MYC	PRKAA2	CASP8	CENPE	PRKCE	NGF	MAP3K5	ABCC2	TRPV4	BPTF	CREBBP	SLC22A16
KIN001-135	TP53	PTEN	BMPR2	NOTCH1	ERBB4	ARID4A	RYR2	PLCG1	GLI1	CACNA1C	PTPRG	ABCB1	KDM6B	EP300	EPHA8	ATP2A2	ITPKB	CPT2	CPS1	APOA1	PIK3CA	PRDM9	CCNB1	VCAM1	INPP5D	RB1	FGF23	MUC16	RICTOR	MT-ND4	SLC6A5	POT1	BMP4	PRKG1	HDAC1	CACNA1S	TACR3	KRAS	NGF	NOS2	BRCA1	ABCC2	CASP8	PRKCE	NT5C2	BPTF	PRKACA	ROCK1	PRKAA2
KIN001-244	TP53	PTEN	ERBB4	NOTCH1	BMPR2	ARID4A	RYR2	KRAS	PLCG1	ABCB1	EP300	GLI1	PTPRG	APOA1	ITPKB	APOB	ATP2A2	CACNA1C	KDM6B	CPS1	PRDM9	MT-ND4	INPP5D	VCAM1	SLC6A5	CPT2	BMP4	MUC16	SCN7A	FGF23	PRKG1	CACNA1S	EPHA8	BPTF	CCNB1	ROCK1	RICTOR	CASP8	TNIK	TRPV4	TFPI	HIF1A	PIK3CA	PRKACA	NGF	MAP3K5	POT1	NT5C2	DNASE1
KIN001-266	TP53	PTEN	RYR2	EP300	ERBB4	KRAS	ARID4A	ABCB1	EPHA8	BMPR2	EGFR	CACNA1C	NOTCH1	RB1	INPP5D	CPS1	APOA1	ROCK1	SLC6A5	APOB	ATP2A2	PRDM9	ITPKB	NOS2	RICTOR	GLI1	BMP4	PTPRG	MT-ND4	PLCG1	PRKACA	NOS1	KDM6B	TNF	GPER1	BRCA1	FGF23	HSPD1	CPT2	SPHK2	PPP3CA	DNASE1	CDH2	IL12B	SFRP1	PIK3CA	F2RL1	TRIM24	NGF
Kobe2602	TP53	BRAF	PTEN	RYR2	BMPR2	NOTCH1	ARID4A	EPHA8	GLI1	CACNA1C	ABCB1	EP300	CCNB1	PLCG1	ITPKB	KDM6B	POT1	PTPRG	RB1	ATP2A2	PRDM9	ERBB4	RICTOR	PIK3CA	ABCC2	CPT2	HPRT1	PRKACA	FGF23	GSK3B	VCAM1	SLC6A5	INPP5D	HDAC1	MT-ND4	NOS2	NGF	SPHK2	BMP4	CPS1	JAG1	TNFSF11	NLRP3	PDE2A	TACR3	NT5C2	ROCK1	PRKG1	EZR
KU-55933	TP53	PTEN	BMPR2	NOTCH1	PLCG1	ARID4A	ERBB4	RYR2	GLI1	KDM6B	PTPRG	MYC	CACNA1C	PIK3CA	MUC16	CCNB1	ABCB1	CPT2	EPHA8	CPS1	ITPKB	VCAM1	BRAF	ATP2A2	CREBBP	PRKG1	PRKCE	HDAC1	TACR3	PRDM9	PRKAA2	EP300	FGF23	APOA1	POT1	CENPE	CACNA1S	RB1	SLC22A16	MAP3K5	NGF	BRCA1	IKBKE	KIF22	INPP5D	BPTF	ABCC2	CASP8	MT-ND4
KU-60019	TP53	BMPR2	MUC16	PTEN	NOTCH1	PLCG1	MYC	ERBB4	ARID4A	GLI1	CREBBP	KDM6B	PTPRG	CCNB1	PRKAA2	PIK3CA	CPT2	VCAM1	NRAS	RYR2	PRKG1	CENPE	PRKCE	TACR3	IGF1R	CACNA1C	CPS1	HDAC1	IKBKE	SLC22A16	MAP3K5	BPTF	ITPKB	SCN7A	APOA1	CACNA1S	KIF22	ATP2A2	ABCB1	FGF23	TNFSF11	CASP8	PRDM9	POT1	BRAF	TRPM5	CACNA1F	IFNAR1	TNIK
Lapatinib	TP53	BMPR2	ERBB4	NOTCH1	KRAS	PTEN	ARID4A	PLCG1	RYR2	PTPRG	APOB	GLI1	APOA1	MUC16	ABCB1	CPS1	SCN7A	ATP2A2	EP300	KDM6B	VCAM1	BPTF	ITPKB	PRKAA2	PRKG1	PRDM9	CACNA1S	MT-ND4	TNIK	INPP5D	CACNA1C	SLC6A5	CASP8	MYC	MAP3K5	BMP4	FGF23	TRPV4	IGF1R	CPT2	PRKDC	TFPI	DNASE1	IKBKE	CENPE	HIF1A	CCND3	CREBBP	KDM2B
LCL161	TP53	KRAS	ERBB4	PTEN	APOB	BMPR2	NOTCH1	ARID4A	CPS1	APOA1	BRAF	RYR2	INPP5D	PLCG1	EP300	ABCB1	PTPRG	SFRP1	TNF	TNIK	EGFR	SLC6A5	SCN7A	ROCK1	PRDM9	BPTF	ITPKB	MUC16	KDM6B	MT-ND4	CACNA1S	ATP2A2	PRKDC	CPT2	HIF1A	NOS1	NOS2	GLI1	NGF	DNASE1	BMP4	CACNA1C	PRKACA	KIF14	BRCA1	ADAM8	VCAM1	ANO1	MYC
LDN-193189	TP53	KRAS	ERBB4	NOTCH1	BMPR2	APOB	PTEN	MUC16	BRAF	ARID4A	SCN7A	APOA1	PTPRG	BPTF	PLCG1	CPS1	ABCB1	TNIK	MTOR	PRKAA2	VCAM1	GLI1	ITPKB	PRKDC	HIF1A	RYR2	MYC	PRKG1	MT-ND4	CACNA1S	MAP3K5	KDM2B	TRPV4	CASP8	SCN1A	TFPI	CCND3	ATP2A2	EP300	IGF1R	KDM6B	SLC6A5	DNASE1	PRDM9	IKBKE	NOTCH4	GATA4	INPP5D	GRIA1
Lenalidomide	TP53	PTEN	BMPR2	PLCG1	ERBB4	ARID4A	NOTCH1	RYR2	GLI1	KDM6B	CACNA1C	PTPRG	EPHA8	ABCB1	PIK3CA	CPS1	CPT2	MYC	APOA1	ATP2A2	ITPKB	MUC16	EP300	PRDM9	INPP5D	CCNB1	RB1	VCAM1	HDAC1	FGF23	BRCA1	PRKCE	TACR3	PRKG1	CREBBP	SLC6A5	CACNA1S	RICTOR	NOS2	POT1	PRKAA2	BMP4	NGF	MT-ND4	ABCC2	KIF22	BPTF	KRAS	BRAF
Lestaurtinib	TP53	BMPR2	MUC16	NOTCH1	KRAS	ERBB4	MYC	SCN7A	BRAF	IGF1R	PRKAA2	APOB	BPTF	PDCD4	CREBBP	BCL2	KMT2D	ARID4A	CCND3	PTEN	IKBKE	SCN1A	TNIK	PTPRG	CASP8	VCAM1	GRIA1	PRKG1	PLCG1	MAP3K5	TRPV4	APOA1	CPS1	PRKDC	HSF1	SLC22A16	CENPE	MTOR	TGFB1	CACNA1S	DDX3X	KDM6B	GLI1	KDM2B	IFNAR1	PCSK9	TRPM5	TFPI	DNASE1
Lfm-a13	TP53	PTEN	BRAF	BMPR2	RYR2	ARID4A	PLCG1	NOTCH1	GLI1	CACNA1C	EPHA8	ERBB4	KDM6B	ABCB1	PIK3CA	PTPRG	EP300	RB1	CPT2	CCNB1	ITPKB	CPS1	PRDM9	ATP2A2	HDAC1	INPP5D	MYC	POT1	FGF23	BRCA1	NOS2	RICTOR	ABCC2	VCAM1	APOA1	PRKCE	SLC6A5	PRKACA	TACR3	NGF	FN1	SPHK2	BMP4	PRKG1	GSK3B	CACNA1S	MT-ND4	KIF22	CREBBP
LGK974	TP53	KRAS	ERBB4	PTEN	NOTCH1	BMPR2	APOB	ARID4A	RYR2	APOA1	ABCB1	CPS1	PTPRG	EP300	PLCG1	SCN7A	BRAF	ITPKB	INPP5D	TNIK	GLI1	MT-ND4	SLC6A5	BPTF	KDM6B	ATP2A2	MUC16	PRDM9	VCAM1	ROCK1	DNASE1	CACNA1S	BMP4	TRPV4	CACNA1C	MTOR	HIF1A	TNF	PRKG1	PRKDC	TFPI	CASP8	PRKAA2	NGF	FGF23	CPT2	PRKACA	NOTCH4	MYC
LIMK1 inhibitor BMS4	TP53	PTEN	BMPR2	MYC	MUC16	PLCG1	NOTCH1	ARID4A	GLI1	KDM6B	ERBB4	CCNB1	BRAF	PIK3CA	CREBBP	PTPRG	NRAS	RYR2	PRKCE	CPT2	PRKAA2	VCAM1	CACNA1C	TACR3	PRKG1	HDAC1	IKBKE	CPS1	ITPKB	CENPE	SLC22A16	EPHA8	IGF1R	ABCB1	BPTF	KIF22	MAP3K5	POT1	RB1	ATP2A2	FGF23	CASP8	TNFSF11	SCN7A	APOA1	CACNA1S	ABCC2	PRDM9	BRCA1
Linifanib	TP53	BMPR2	PTEN	MUC16	NOTCH1	MYC	PLCG1	ARID4A	GLI1	ERBB4	CREBBP	CCNB1	KDM6B	NRAS	PTPRG	PIK3CA	PRKAA2	VCAM1	PRKCE	CPT2	PRKG1	IGF1R	CENPE	IKBKE	TACR3	SLC22A16	RYR2	HDAC1	SCN7A	CACNA1C	MAP3K5	BPTF	ITPKB	CASP8	CPS1	KIF22	ATP2A2	APOA1	PDCD4	TNFSF11	TRPM5	POT1	FGF23	BRAF	CACNA1S	ABCB1	TRPV4	CACNA1F	ABCC2
Linsitinib	TP53	PTEN	NOTCH1	BMPR2	ERBB4	ARID4A	RYR2	EP300	ABCB1	GLI1	PLCG1	KRAS	PTPRG	APOA1	ITPKB	CACNA1C	ATP2A2	KDM6B	PRDM9	CPS1	APOB	MT-ND4	VCAM1	INPP5D	SLC6A5	EPHA8	BMP4	FGF23	CPT2	RICTOR	CCNB1	ROCK1	SCN7A	CASP8	PRKG1	PIK3CA	CACNA1S	TRPV4	POT1	BPTF	RB1	TFPI	PRKACA	MUC16	TNIK	NT5C2	NGF	DNASE1	MAP3K5
Luminespib	MUC16	MYC	KRAS	BMPR2	NOTCH1	SCN7A	CREBBP	ERBB4	BRAF	PRKAA2	IGF1R	KMT2D	PDCD4	TP53	BPTF	GRIA1	BCL2	SCN1A	IKBKE	KCNB2	TNIK	HSF1	APOB	CENPE	CCND3	PLCG1	DDX3X	NRAS	PRKG1	TGFB1	ASH1L	PRKCE	MAP3K5	PRKDC	VCAM1	SLC22A16	PTPRG	ARID4A	PCSK9	CASP8	CPS1	KDM3A	CACNA1S	TRPV4	TRPM5	AR	KDR	TACR3	CYP1B1
Masitinib	TP53	BMPR2	PTEN	MUC16	MYC	NOTCH1	PLCG1	ARID4A	ERBB4	GLI1	CREBBP	KDM6B	PTPRG	CCNB1	PRKAA2	PIK3CA	NRAS	VCAM1	PRKCE	CPT2	IGF1R	PRKG1	IKBKE	CENPE	TACR3	SLC22A16	RYR2	SCN7A	HDAC1	BPTF	CACNA1C	MAP3K5	CPS1	CASP8	ITPKB	APOA1	PDCD4	KIF22	ATP2A2	TRPM5	TNFSF11	CACNA1S	FGF23	POT1	ABCB1	TRPV4	CACNA1F	TNIK	GRIA1
Met Kinase Inhibitor	TP53	BMPR2	NOTCH1	MUC16	PTEN	MYC	ERBB4	PLCG1	ARID4A	GLI1	CREBBP	PTPRG	PRKAA2	KDM6B	PIK3CA	PRKG1	VCAM1	RYR2	PRKCE	CENPE	SCN7A	CPT2	TACR3	CCNB1	IGF1R	BPTF	SLC22A16	CPS1	IKBKE	NRAS	APOA1	MAP3K5	CASP8	ATP2A2	CACNA1C	HDAC1	ITPKB	CACNA1S	FGF23	KRAS	KIF22	PDCD4	TRPM5	TNIK	TRPV4	BCL2	ABCB1	IFNAR1	CACNA1F
MetAP2 Inhibitor, A832234	TP53	MYC	MUC16	CREBBP	BMPR2	NRAS	PRKAA2	PLCG1	BCL2	NOTCH1	IGF1R	PRKCE	PDCD4	SCN7A	IKBKE	ERBB4	HSF1	PTEN	BPTF	SLC22A16	KDM6B	ARID4A	PIK3CA	KRAS	PRKG1	CENPE	TACR3	CCND3	VCAM1	PTPRG	GRIA1	CASP8	GLI1	EGFR	MAP3K5	TRPM5	PSAP	TNIK	CPS1	CPT2	KMT2D	PCSK9	HDAC1	TGFB1	HTT	IFNAR1	DDX3X	GNA12	EZH2
Methotrexate	BRAF	KRAS	MUC16	MYC	BMPR2	ERBB4	NOTCH1	SCN7A	KMT2D	APOB	BCL2	PDCD4	PRKAA2	IGF1R	CREBBP	BPTF	GRIA1	TNIK	CCND3	HSF1	SCN1A	ASH1L	IKBKE	DDX3X	TGFB1	KCNB2	CYP1B1	PRKDC	CTSB	PRKG1	KDR	MAPT	PCSK9	MAP3K5	KDM2B	PLCG2	CPS1	ERBB2	CYP4F2	IFNAR1	MKNK2	TIPARP	EZH2	VCAM1	APOA1	CASP8	CAMK2A	CENPE	SLC22A16
Midostaurin	TP53	KRAS	ERBB4	MUC16	BMPR2	NOTCH1	BRAF	MYC	SCN7A	APOB	PRKAA2	BPTF	CREBBP	IGF1R	PLCG1	PDCD4	APOA1	ARID4A	PTPRG	PRKDC	TNIK	PRKG1	KMT2D	GRIA1	MAP3K5	SCN1A	CCND3	VCAM1	BCL2	CENPE	CPS1	CACNA1S	KDM2B	IKBKE	HIF1A	GLI1	CASP8	SLC22A16	IFNAR1	PTEN	TRPV4	HSF1	MTOR	TACR3	TFPI	TRPM5	KDM6B	GNA12	ITPKB
MIM1	TP53	BMPR2	NOTCH1	PTEN	MUC16	ERBB4	PLCG1	MYC	ARID4A	GLI1	CREBBP	PTPRG	KDM6B	PRKAA2	RYR2	PIK3CA	PRKG1	VCAM1	PRKCE	CENPE	CPT2	CCNB1	SCN7A	TACR3	BPTF	CPS1	IGF1R	SLC22A16	IKBKE	APOA1	NRAS	MAP3K5	ATP2A2	CACNA1C	CASP8	ITPKB	HDAC1	CACNA1S	FGF23	KRAS	KIF22	ABCB1	TNIK	TRPM5	PDCD4	TRPV4	BCL2	PRDM9	IFNAR1
Mirin	TP53	PTEN	MYC	MUC16	BMPR2	PLCG1	BRAF	NOTCH1	ARID4A	NRAS	CREBBP	PIK3CA	KDM6B	CCNB1	GLI1	PRKCE	PTPRG	ERBB4	PRKAA2	CPT2	TACR3	VCAM1	IKBKE	PRKG1	HDAC1	CACNA1C	SLC22A16	CPS1	CENPE	RYR2	IGF1R	ITPKB	BPTF	KIF22	MAP3K5	RB1	SCN7A	BCL2	EPHA8	TNFSF11	CASP8	PSAP	POT1	CACNA1S	BRCA1	FGF23	ABCC2	TRPM5	ADAM17
Mitomycin	MUC16	KRAS	TP53	BMPR2	ERBB4	NOTCH1	MYC	CREBBP	SCN7A	BRAF	PRKAA2	IGF1R	PDCD4	BPTF	APOB	KMT2D	BCL2	PLCG1	GRIA1	PRKDC	CENPE	PRKG1	MAP3K5	CCND3	SCN1A	TNIK	IKBKE	PTPRG	APOA1	VCAM1	HSF1	CACNA1S	ARID4A	KDM2B	CPS1	IFNAR1	SLC22A16	HIF1A	PRKCE	GLI1	TACR3	ASH1L	TRPM5	GNA12	DDX3X	CASP8	PCSK9	TGFB1	CAMK2A
MK-2206	TP53	KRAS	ERBB4	BMPR2	NOTCH1	MUC16	APOB	MYC	SCN7A	BRAF	ARID4A	PLCG1	PRKAA2	BPTF	IGF1R	PTPRG	APOA1	PTEN	CPS1	TNIK	CREBBP	PRKDC	CCND3	PRKG1	VCAM1	KDM2B	CACNA1S	MAP3K5	BCL2	IKBKE	PDCD4	GLI1	GRIA1	CASP8	MTOR	SCN1A	CENPE	KDM6B	HIF1A	IFNAR1	TRPV4	ABCB1	ITPKB	KMT2D	ERBB2	SLC22A16	DNASE1	ATP2A2	MT-ND4
Molibresib	TP53	MUC16	MYC	BMPR2	NOTCH1	ERBB4	CREBBP	PLCG1	KRAS	PRKAA2	IGF1R	SCN7A	ARID4A	PTEN	BCL2	BPTF	PDCD4	PTPRG	PRKG1	IKBKE	GLI1	VCAM1	PRKCE	CENPE	KDM6B	SLC22A16	CCND3	NRAS	CASP8	MAP3K5	TACR3	HSF1	CPS1	TNIK	GRIA1	APOA1	APOB	PIK3CA	TRPM5	IFNAR1	CACNA1S	SCN1A	CPT2	PRKDC	GNA12	KMT2D	TRPV4	KIF22	PCSK9
Motesanib	TP53	PTEN	BMPR2	ERBB4	PLCG1	ARID4A	NOTCH1	MYC	MUC16	GLI1	RYR2	KDM6B	PTPRG	KRAS	CPS1	CACNA1C	PIK3CA	CPT2	APOA1	CREBBP	PRKAA2	ABCB1	PRKCE	INPP5D	EPHA8	ATP2A2	VCAM1	HDAC1	ITPKB	PRDM9	BRCA1	PRKG1	TACR3	CACNA1S	BPTF	FGF23	RB1	CCNB1	IKBKE	TNIK	SLC6A5	APOB	SCN7A	SLC22A16	KIF22	CENPE	NGF	EP300	NOS2
Navitoclax	TP53	BMPR2	ERBB4	KRAS	NOTCH1	MUC16	APOB	SCN7A	PTEN	ARID4A	MYC	PLCG1	PTPRG	PRKAA2	BPTF	APOA1	CREBBP	GLI1	VCAM1	IGF1R	CPS1	PRKG1	TNIK	PRKDC	MAP3K5	BRAF	CACNA1S	CCND3	IKBKE	KDM6B	CASP8	CENPE	PDCD4	SCN1A	HIF1A	ITPKB	GRIA1	ABCB1	SLC22A16	KDM2B	TRPV4	ATP2A2	RYR2	MT-ND4	TACR3	IFNAR1	CPT2	TFPI	FGF23
NG-25	TP53	BMPR2	MUC16	NOTCH1	ERBB4	MYC	KRAS	PLCG1	CREBBP	PRKAA2	ARID4A	PTEN	SCN7A	PTPRG	IGF1R	BPTF	PRKG1	GLI1	BCL2	PDCD4	VCAM1	APOB	CENPE	CPS1	KDM6B	APOA1	MAP3K5	IKBKE	CCND3	PRKCE	SLC22A16	TNIK	TACR3	CACNA1S	CASP8	IFNAR1	GRIA1	CPT2	PRKDC	HSF1	TRPM5	PIK3CA	GNA12	SCN1A	RYR2	TRPV4	ITPKB	ATP2A2	FGF23
Nilotinib	TP53	BMPR2	MUC16	PTEN	MYC	NOTCH1	PLCG1	ERBB4	ARID4A	CREBBP	GLI1	KDM6B	PTPRG	PRKAA2	PIK3CA	CCNB1	CPT2	NRAS	VCAM1	PRKCE	PRKG1	IGF1R	CENPE	IKBKE	TACR3	CPS1	BPTF	RYR2	SCN7A	SLC22A16	HDAC1	APOA1	MAP3K5	CACNA1C	CACNA1S	ITPKB	KIF22	ATP2A2	CASP8	PDCD4	KRAS	FGF23	TRPM5	TNIK	ABCB1	TNFSF11	GRIA1	PRDM9	CACNA1F
Nintedanib	TP53	MUC16	MYC	BMPR2	ERBB4	KRAS	NOTCH1	CREBBP	PLCG1	PRKAA2	PTEN	IGF1R	SCN7A	ARID4A	PDCD4	BPTF	BCL2	PTPRG	IKBKE	PRKCE	GLI1	KDM6B	PRKG1	APOA1	CENPE	VCAM1	CPS1	SLC22A16	GRIA1	NRAS	MAP3K5	APOB	TNIK	CPT2	TACR3	HSF1	CCND3	PIK3CA	CACNA1S	PRKDC	CASP8	TRPM5	IFNAR1	HDAC1	KIF22	GNA12	SCN1A	TRPV4	PCSK9
NPK76-II-72-1	TP53	MUC16	MYC	BMPR2	KRAS	NOTCH1	ERBB4	CREBBP	BCL2	PRKAA2	IGF1R	PLCG1	PDCD4	SCN7A	BPTF	CCND3	PRKG1	APOB	KMT2D	HSF1	IKBKE	ARID4A	PTPRG	PRKCE	CENPE	GRIA1	SLC22A16	TNIK	MAP3K5	VCAM1	IFNAR1	CPS1	PRKDC	TACR3	NRAS	CASP8	GNA12	KDM6B	CACNA1S	TRPM5	SCN1A	TGFB1	APOA1	PCSK9	DDX3X	BRAF	GLI1	ASH1L	KDM2B
NSC-207895	TP53	BMPR2	PTEN	ERBB4	NOTCH1	KRAS	MYC	PLCG1	MUC16	ARID4A	PTPRG	GLI1	PRKAA2	KDM6B	CREBBP	CPS1	APOA1	RYR2	SCN7A	BPTF	APOB	VCAM1	PRKCE	PRKG1	CPT2	PIK3CA	IKBKE	TNIK	ITPKB	ABCB1	PDCD4	SLC22A16	CACNA1C	ATP2A2	CACNA1S	TACR3	IGF1R	CASP8	MAP3K5	CENPE	TRPV4	BCL2	FGF23	HDAC1	PRDM9	NGF	INPP5D	CCND3	MT-ND4
NSC-319726	KRAS	MUC16	BRAF	BMPR2	MYC	NOTCH1	ERBB4	SCN7A	APOB	IGF1R	PRKAA2	PDCD4	TP53	BCL2	KMT2D	BPTF	CREBBP	CCND3	IKBKE	TNIK	SCN1A	PTEN	ARID4A	GRIA1	CASP8	TGFB1	PTPRG	VCAM1	HSF1	DDX3X	TRPV4	PRKG1	MTOR	MAP3K5	CPS1	PLCG2	SLC22A16	PRKDC	KCNB2	PLCG1	APOA1	PCSK9	KDM2B	KDM6B	ASH1L	ERBB2	IFNAR1	CENPE	CACNA1S
NSC-87877	TP53	PTEN	BRAF	RYR2	BMPR2	ARID4A	PLCG1	NOTCH1	EPHA8	GLI1	CACNA1C	ABCB1	ERBB4	EP300	KDM6B	PTPRG	RB1	PIK3CA	ITPKB	PRDM9	CPT2	ATP2A2	CCNB1	CPS1	INPP5D	RICTOR	POT1	NOS2	FGF23	HDAC1	ABCC2	BRCA1	PRKACA	SLC6A5	APOA1	BMP4	VCAM1	NGF	MT-ND4	SPHK2	GSK3B	FN1	TACR3	CACNA1S	PRKCE	ROCK1	PRKG1	HPRT1	NOS1
NU-7441	TP53	PTEN	ERBB4	BMPR2	NOTCH1	ARID4A	RYR2	KRAS	PLCG1	EP300	GLI1	ABCB1	PTPRG	APOA1	CACNA1C	ATP2A2	CPS1	KDM6B	INPP5D	ITPKB	PRDM9	EPHA8	APOB	CPT2	SLC6A5	MT-ND4	VCAM1	BMP4	FGF23	RICTOR	ROCK1	PIK3CA	CACNA1S	RB1	CCNB1	PRKG1	NOS2	PRKACA	MUC16	BPTF	IL12B	TNIK	NGF	POT1	TFPI	NT5C2	SCN7A	CASP8	TRPV4
Nvp-tae 684	TP53	KRAS	ERBB4	NOTCH1	BMPR2	MUC16	APOB	SCN7A	BRAF	ARID4A	PTEN	BPTF	PTPRG	APOA1	MYC	PLCG1	PRKAA2	IGF1R	VCAM1	GLI1	PRKDC	TNIK	CPS1	PRKG1	CREBBP	MAP3K5	SCN1A	HIF1A	CACNA1S	CCND3	KDM2B	PDCD4	ABCB1	CASP8	ITPKB	IKBKE	MTOR	CENPE	GRIA1	TRPV4	TFPI	KDM6B	MT-ND4	ATP2A2	RYR2	SLC22A16	DNASE1	FGF23	KMT2D
Obatoclax	TP53	MUC16	BMPR2	KRAS	MYC	NOTCH1	ERBB4	SCN7A	BRAF	PRKAA2	PDCD4	IGF1R	CREBBP	BPTF	PTEN	BCL2	APOB	ARID4A	IKBKE	CCND3	KMT2D	TNIK	SCN1A	PTPRG	PLCG1	CASP8	GRIA1	PRKG1	VCAM1	CPS1	TRPV4	HSF1	MAP3K5	TGFB1	SLC22A16	PRKCE	KDM6B	APOA1	GLI1	CENPE	DDX3X	CACNA1S	PRKDC	TRPM5	PCSK9	DNASE1	IFNAR1	TACR3	KCNB2
Olaparib	TP53	PTEN	BMPR2	RYR2	ARID4A	ERBB4	NOTCH1	PLCG1	GLI1	CACNA1C	EPHA8	ABCB1	KDM6B	EP300	PTPRG	CPS1	INPP5D	CPT2	ATP2A2	PRDM9	PIK3CA	ITPKB	APOA1	RB1	FGF23	CCNB1	RICTOR	SLC6A5	NOS2	BRCA1	HDAC1	VCAM1	BMP4	MT-ND4	POT1	CACNA1S	PRKACA	NGF	TACR3	BRAF	ABCC2	PRKG1	ROCK1	PRKCE	MYC	FN1	NT5C2	NOS1	KIF22
Omipalisib	BRAF	KRAS	MUC16	MYC	BMPR2	NOTCH1	ERBB4	SCN7A	APOB	KMT2D	IGF1R	PRKAA2	BCL2	PDCD4	BPTF	CREBBP	CCND3	TNIK	SCN1A	IKBKE	GRIA1	TGFB1	DDX3X	MTOR	HSF1	ARID4A	CASP8	PLCG2	VCAM1	PRKG1	PTPRG	KCNB2	PRKDC	MAP3K5	TRPV4	ASH1L	ERBB2	KDM2B	CPS1	CYP1B1	PCSK9	PTEN	SLC22A16	CTSB	APOA1	IFNAR1	KDM3A	PLCG1	CYP4F2
Osi-027	TP53	KRAS	BMPR2	ERBB4	NOTCH1	MUC16	APOB	SCN7A	MYC	ARID4A	PLCG1	BRAF	PRKAA2	BPTF	PTPRG	PTEN	IGF1R	APOA1	CPS1	TNIK	CREBBP	PRKG1	PRKDC	CCND3	VCAM1	MAP3K5	KDM2B	CACNA1S	GLI1	BCL2	IKBKE	CASP8	PDCD4	GRIA1	MTOR	SCN1A	CENPE	KDM6B	ABCB1	TRPV4	HIF1A	IFNAR1	ITPKB	ATP2A2	SLC22A16	DNASE1	MT-ND4	KMT2D	TFPI
Osi-930	TP53	PTEN	BMPR2	BRAF	NOTCH1	ARID4A	GLI1	PLCG1	RYR2	KDM6B	PIK3CA	CCNB1	CACNA1C	ERBB4	MUC16	PTPRG	MYC	NRAS	EPHA8	ATP2A2	CPT2	VCAM1	HDAC1	PRKCE	RB1	ITPKB	TACR3	POT1	CREBBP	CENPE	ABCB1	PRKG1	CASP8	ABCC2	FGF23	SLC22A16	PRKAA2	IKBKE	CPS1	KIF22	PRDM9	APOA1	EP300	SPHK2	TNFSF11	RICTOR	MAP3K5	GSK3B	TRPV4
Pac-1	KRAS	BRAF	ERBB4	MUC16	BMPR2	APOB	TP53	NOTCH1	MYC	SCN7A	BPTF	PRKAA2	APOA1	CPS1	PLCG1	TNIK	PRKDC	CREBBP	ARID4A	BCL2	PTPRG	GRIA1	CCND3	IGF1R	PTEN	PDCD4	CACNA1S	KDM2B	PRKG1	SFRP1	HIF1A	VCAM1	IKBKE	MAP3K5	ERBB2	HSF1	KMT2D	IFNAR1	INPP5D	SCN1A	ASH1L	MTOR	TRPV4	KDM6B	CASP8	NOTCH4	SLC22A16	CENPE	DNASE1
Paclitaxel	MUC16	KRAS	MYC	BRAF	BMPR2	SCN7A	CREBBP	ERBB4	NOTCH1	KMT2D	IGF1R	PRKAA2	PDCD4	BCL2	BPTF	GRIA1	APOB	SCN1A	IKBKE	HSF1	TNIK	KCNB2	CCND3	DDX3X	ASH1L	TGFB1	CENPE	PRKDC	PRKG1	MAP3K5	PLCG1	CYP1B1	PRKCE	EZH2	PCSK9	CTSB	KDM3A	KDR	NRAS	SLC22A16	VCAM1	TIPARP	MAPT	CACNA1S	CYP4F2	CASP8	CPS1	PTPRG	TRPM5
Palbociclib	TP53	BMPR2	NOTCH1	MUC16	ERBB4	PTEN	MYC	PLCG1	ARID4A	GLI1	KRAS	SCN7A	CREBBP	PRKAA2	PTPRG	IGF1R	VCAM1	BPTF	PRKG1	KDM6B	CENPE	APOA1	MAP3K5	IKBKE	PDCD4	CASP8	SLC22A16	TACR3	CCNB1	CPS1	CACNA1S	ATP2A2	PIK3CA	ITPKB	SCN1A	CPT2	RYR2	PRKCE	APOB	TNIK	GRIA1	TRPV4	PRKDC	CCND3	TRPM5	FGF23	ABCB1	KIF22	IFNAR1
Panobinostat	MUC16	MYC	KRAS	BMPR2	BRAF	NOTCH1	SCN7A	CREBBP	IGF1R	KMT2D	PRKAA2	ERBB4	PDCD4	BPTF	SCN1A	BCL2	GRIA1	IKBKE	TP53	KCNB2	DDX3X	TNIK	HSF1	CCND3	TGFB1	KDM3A	APOB	CENPE	AR	ASH1L	NRAS	PRKG1	MAP3K5	TRPV4	CASP8	SLC22A16	EZH2	PRKCE	VCAM1	PCSK9	PLCG1	CYP4F2	PRKDC	ARID4A	CYP1B1	PTPRG	TRPM5	HTT	MAPT
Pazopanib	TP53	KRAS	ERBB4	BMPR2	MUC16	NOTCH1	MYC	PLCG1	PTEN	APOB	ARID4A	APOA1	CPS1	CREBBP	PRKAA2	SCN7A	PTPRG	BPTF	TNIK	GLI1	KDM6B	PRKDC	INPP5D	CACNA1S	CPT2	PRKG1	VCAM1	GRIA1	IKBKE	PRKCE	IGF1R	RYR2	SFRP1	CENPE	MAP3K5	TACR3	PRDM9	SLC22A16	HIF1A	ATP2A2	ABCB1	BCL2	CCND3	ITPKB	FGF23	PDCD4	HSF1	CASP8	PIK3CA
PD 173074	TP53	PTEN	BMPR2	PLCG1	ARID4A	MYC	ERBB4	NOTCH1	MUC16	GLI1	KDM6B	RYR2	PIK3CA	PTPRG	CREBBP	CACNA1C	CPT2	CPS1	PRKCE	PRKAA2	HDAC1	APOA1	EPHA8	CCNB1	VCAM1	ABCB1	TACR3	ITPKB	ATP2A2	PRKG1	RB1	IKBKE	BRCA1	NRAS	PRDM9	FGF23	INPP5D	BPTF	CACNA1S	SLC22A16	KIF22	CENPE	KRAS	MAP3K5	TNIK	ABCC2	NGF	SCN7A	IGF1R
PD-0325901	TP53	BRAF	PTEN	RB1	EPHA8	GLI1	CACNA1C	PIK3CA	RYR2	KRAS	ARID4A	KDM6B	SMARCA4	SPHK2	ATP2A2	POT1	BMPR2	ABCC2	NRAS	RICTOR	NOTCH1	CCNB1	EP300	GSK3B	GRIN2A	ABCB1	ITPKB	EYA2	FGF23	HDAC1	PTPRG	CASP8	NLRP3	PLCG1	HDAC5	BMP4	PPP3CA	MCM2	FN1	PRDM9	PDE2A	NLRP1	PTBP1	AR	MT-ND4	VCAM1	ADAM17	PDXK	TRPV4
PDK1 inhibitor AR-12	KRAS	MUC16	TP53	MYC	ERBB4	BMPR2	CREBBP	BRAF	NOTCH1	APOB	PRKAA2	PLCG1	SCN7A	BCL2	BPTF	IGF1R	PDCD4	GRIA1	APOA1	PRKDC	CPS1	TNIK	HSF1	IKBKE	PTPRG	ARID4A	CCND3	PRKG1	CACNA1S	CENPE	PRKCE	MAP3K5	ASH1L	KMT2D	SFRP1	IFNAR1	VCAM1	SLC22A16	TACR3	CPT2	KDM6B	SCN1A	HIF1A	KDM2B	PCSK9	KDR	TIPARP	TRPM5	GNA12
Pelitinib	TP53	KRAS	ERBB4	NOTCH1	BMPR2	PTEN	APOB	ARID4A	BRAF	APOA1	ABCB1	SCN7A	RYR2	PTPRG	EP300	MTOR	ITPKB	CPS1	PLCG1	MUC16	MT-ND4	GLI1	BPTF	TNIK	VCAM1	SLC6A5	ATP2A2	HIF1A	TFPI	PRDM9	TRPV4	DNASE1	KDM6B	CASP8	ROCK1	PRKDC	BMP4	CACNA1S	INPP5D	PRKG1	GATA4	NOTCH4	KDM2B	PRKAA2	MAP3K5	FGF23	SCN1A	CCND3	CACNA1C
Pemetrexed	TP53	MUC16	MYC	BMPR2	NOTCH1	ERBB4	CREBBP	PLCG1	PRKAA2	KRAS	IGF1R	SCN7A	PDCD4	BPTF	ARID4A	NRAS	BCL2	CENPE	IKBKE	PTPRG	PRKG1	GLI1	PRKCE	PTEN	VCAM1	MAP3K5	SLC22A16	GRIA1	KDM6B	TACR3	APOA1	HSF1	CCND3	CPS1	TNIK	CPT2	TRPM5	PIK3CA	CASP8	CACNA1S	PRKDC	SCN1A	IFNAR1	GNA12	APOB	KIF22	CCNB1	HDAC1	KMT2D
Pevonedistat	MUC16	MYC	KRAS	BMPR2	CREBBP	NOTCH1	ERBB4	BCL2	TP53	PRKAA2	IGF1R	SCN7A	BRAF	PDCD4	KMT2D	BPTF	CCND3	APOB	HSF1	GRIA1	IKBKE	PLCG1	TNIK	PRKG1	DDX3X	CENPE	SCN1A	PRKCE	PRKDC	SLC22A16	MAP3K5	ASH1L	TGFB1	NRAS	PTPRG	VCAM1	PCSK9	IFNAR1	CTSB	CASP8	KCNB2	ARID4A	CPS1	TRPM5	TIPARP	APOA1	CACNA1S	TACR3	GNA12
PF-00299804	TP53	PTEN	KRAS	ERBB4	NOTCH1	BMPR2	EP300	APOB	ARID4A	RYR2	ABCB1	EGFR	BRAF	APOA1	ITPKB	MTOR	SLC6A5	ROCK1	PTPRG	CPS1	MT-ND4	TNF	PRKACA	PRDM9	INPP5D	ATP2A2	DNASE1	BMP4	CACNA1C	SCN7A	KDM6B	TNIK	TFPI	MERTK	GLI1	EPHA8	GATA4	TRPV4	PLCG1	RICTOR	RB1	NOTCH4	HSPD1	CDH2	VCAM1	PPP3CA	HIF1A	ANO1	NOS2
PF-00562271 free base	TP53	BMPR2	NOTCH1	ERBB4	PTEN	MUC16	ARID4A	PLCG1	KRAS	GLI1	PTPRG	RYR2	APOA1	SCN7A	VCAM1	KDM6B	ABCB1	BPTF	CPS1	ATP2A2	PRKG1	APOB	PRKAA2	ITPKB	MYC	MAP3K5	CCNB1	CPT2	CENPE	CREBBP	CACNA1S	CACNA1C	PRDM9	FGF23	CASP8	MT-ND4	TACR3	EP300	TNIK	IGF1R	IKBKE	PRKDC	PIK3CA	INPP5D	SLC22A16	HIF1A	TRPV4	BMP4	SLC6A5
PF-4708671	TP53	MYC	PTEN	MUC16	BMPR2	PLCG1	ERBB4	CREBBP	ARID4A	NOTCH1	KRAS	KDM6B	GLI1	PRKAA2	CPS1	PIK3CA	PTPRG	PRKCE	CPT2	APOA1	NRAS	IKBKE	BPTF	HDAC1	TACR3	PRKG1	RYR2	CACNA1C	VCAM1	SCN7A	IGF1R	BCL2	BRCA1	CACNA1S	CENPE	SLC22A16	TNIK	PDCD4	INPP5D	KIF22	GRIA1	HSF1	FGF23	MAP3K5	CCNB1	PSAP	ATP2A2	APOB	PRDM9
PF-543	TP53	MYC	MUC16	PTEN	BMPR2	CREBBP	NRAS	PLCG1	PIK3CA	PRKCE	PRKAA2	KDM6B	ARID4A	NOTCH1	IKBKE	BCL2	GLI1	IGF1R	ERBB4	CCNB1	PTPRG	TACR3	CPT2	SLC22A16	BRAF	HDAC1	BPTF	CENPE	HSF1	PRKG1	SCN7A	ADAM17	CPS1	PDCD4	PSAP	VCAM1	KIF22	GRIA1	EGFR	MAP3K5	TRPM5	CASP8	BRCA1	HTT	GIGYF2	TNIK	CACNA1S	TNFSF11	PTBP1
PFI-1	TP53	MUC16	BMPR2	MYC	NOTCH1	ERBB4	PTEN	PLCG1	CREBBP	ARID4A	PRKAA2	SCN7A	IGF1R	GLI1	PTPRG	KDM6B	NRAS	BPTF	IKBKE	KRAS	PRKCE	VCAM1	PRKG1	PDCD4	BCL2	SLC22A16	CENPE	PIK3CA	CASP8	TACR3	CCND3	MAP3K5	CPS1	APOA1	TNIK	CPT2	HSF1	GRIA1	TRPM5	SCN1A	CACNA1S	TRPV4	CCNB1	IFNAR1	KIF22	HDAC1	ATP2A2	ITPKB	GNA12
PFI-3	TP53	MYC	PTEN	MUC16	BMPR2	BRAF	PLCG1	NRAS	CREBBP	ARID4A	PIK3CA	NOTCH1	KDM6B	CCNB1	GLI1	PRKCE	PRKAA2	PTPRG	ERBB4	CPT2	IKBKE	TACR3	VCAM1	CPS1	HDAC1	SLC22A16	PRKG1	CACNA1C	CENPE	BCL2	IGF1R	ADAM17	BPTF	RB1	KIF22	RYR2	ITPKB	PSAP	SCN7A	EPHA8	BRCA1	MAP3K5	HSF1	TNFSF11	CASP8	GIGYF2	CACNA1S	POT1	PTBP1
Pha-665752	TP53	PTEN	BRAF	RYR2	BMPR2	NOTCH1	ARID4A	EPHA8	CACNA1C	GLI1	EP300	PLCG1	ABCB1	ERBB4	KDM6B	ITPKB	PTPRG	CCNB1	PRDM9	ATP2A2	RB1	RICTOR	PIK3CA	POT1	CPT2	INPP5D	PRKACA	CPS1	NOS2	ABCC2	FGF23	SLC6A5	BMP4	HDAC1	MT-ND4	GSK3B	NGF	VCAM1	BRCA1	SPHK2	HPRT1	ROCK1	APOA1	FN1	EZR	TACR3	JAG1	CACNA1S	NT5C2
Pha-793887	MUC16	KRAS	MYC	ERBB4	TP53	BMPR2	CREBBP	NOTCH1	PRKAA2	BRAF	IGF1R	BCL2	SCN7A	PDCD4	PLCG1	BPTF	APOB	GRIA1	KMT2D	PRKDC	HSF1	CCND3	IKBKE	CENPE	TNIK	PRKG1	MAP3K5	APOA1	PTPRG	CPS1	PRKCE	ASH1L	SCN1A	CACNA1S	IFNAR1	SLC22A16	VCAM1	ARID4A	TACR3	PCSK9	DDX3X	TRPM5	TIPARP	GNA12	KDM2B	KCNB2	TGFB1	CAMK2A	NRAS
Phenformin	TP53	KRAS	PTEN	ERBB4	EP300	RYR2	APOB	ARID4A	NOTCH1	BMPR2	ABCB1	EGFR	APOA1	CPS1	INPP5D	ROCK1	TNF	SLC6A5	ITPKB	PTPRG	MT-ND4	PRDM9	EPHA8	CACNA1C	PLCG1	BRAF	PRKACA	ATP2A2	BMP4	NOS2	KDM6B	RB1	TNIK	NOS1	DNASE1	SFRP1	RICTOR	GLI1	CDH2	MTOR	GPER1	MERTK	ANO1	NGF	FGF23	SCN7A	GATA4	TFPI	HIF1A
PI-103	KRAS	MUC16	BRAF	BMPR2	MYC	ERBB4	NOTCH1	TP53	APOB	SCN7A	PRKAA2	BCL2	CREBBP	BPTF	PDCD4	IGF1R	KMT2D	CCND3	TNIK	ARID4A	PLCG1	GRIA1	CPS1	IKBKE	PTPRG	PRKG1	APOA1	PRKDC	HSF1	SCN1A	VCAM1	MAP3K5	PTEN	CASP8	TGFB1	KDM2B	IFNAR1	CACNA1S	SLC22A16	TRPV4	PRKCE	CENPE	ASH1L	PCSK9	DDX3X	PLCG2	MTOR	KDM6B	ERBB2
Pictilisib	TP53	KRAS	ERBB4	NOTCH1	BMPR2	APOB	MUC16	PTEN	BRAF	SCN7A	ARID4A	APOA1	PTPRG	MYC	BPTF	PLCG1	CPS1	PRKAA2	IGF1R	TNIK	MTOR	VCAM1	CCND3	ABCB1	PRKDC	KDM2B	PRKG1	CASP8	ITPKB	MAP3K5	CACNA1S	GLI1	IKBKE	TRPV4	KDM6B	SCN1A	DNASE1	MT-ND4	SLC6A5	TFPI	RYR2	ERBB2	ATP2A2	HIF1A	CREBBP	NOTCH4	PDCD4	GRIA1	PRDM9
PIK-93	TP53	KRAS	MUC16	ERBB4	BMPR2	MYC	NOTCH1	APOB	CREBBP	PRKAA2	BRAF	SCN7A	PLCG1	BPTF	BCL2	IGF1R	PDCD4	APOA1	ARID4A	CPS1	PTPRG	TNIK	PTEN	GRIA1	PRKDC	PRKG1	CCND3	IKBKE	VCAM1	CACNA1S	MAP3K5	HSF1	CENPE	PRKCE	SLC22A16	KDM6B	IFNAR1	GLI1	SCN1A	CASP8	KMT2D	TACR3	KDM2B	CPT2	HIF1A	TRPV4	TRPM5	SFRP1	PCSK9
Pilaralisib	TP53	PTEN	BRAF	RYR2	EPHA8	EP300	NOTCH1	BMPR2	CACNA1C	ARID4A	GLI1	ABCB1	CCNB1	RB1	PLCG1	ITPKB	ATP2A2	POT1	RICTOR	KDM6B	PRDM9	PTPRG	ERBB4	ABCC2	PIK3CA	PRKACA	CPT2	MT-ND4	GSK3B	FGF23	BMP4	SLC6A5	SPHK2	INPP5D	NOS2	ROCK1	VCAM1	NLRP3	PPP3CA	HDAC1	JAG1	CPS1	HPRT1	NGF	PDE2A	TRIM24	NT5C2	EZR	FN1
Piperlongumine	TP53	BMPR2	NOTCH1	ERBB4	MUC16	KRAS	MYC	PLCG1	ARID4A	PTEN	PRKAA2	CREBBP	SCN7A	PTPRG	IGF1R	BPTF	GLI1	APOB	PRKG1	VCAM1	APOA1	CPS1	CENPE	KDM6B	BCL2	MAP3K5	IKBKE	PDCD4	TNIK	CCND3	CACNA1S	CASP8	SLC22A16	TACR3	PRKDC	PRKCE	GRIA1	IFNAR1	RYR2	CPT2	ATP2A2	SCN1A	TRPV4	ITPKB	TRPM5	HSF1	KDM2B	FGF23	PIK3CA
PLX4720	TP53	BRAF	PTEN	RYR2	EPHA8	NOTCH1	BMPR2	ARID4A	EP300	CACNA1C	GLI1	ABCB1	CCNB1	RB1	ITPKB	POT1	KDM6B	ATP2A2	PLCG1	RICTOR	PTPRG	PIK3CA	PRDM9	ABCC2	GSK3B	SPHK2	MT-ND4	ERBB4	CPT2	FGF23	PRKACA	VCAM1	BMP4	SLC6A5	PPP3CA	HDAC1	NLRP3	NOS2	ROCK1	PDE2A	JAG1	NT5C2	INPP5D	NGF	TNFSF11	TRIM24	HPRT1	IDH1	CASP8
Ponatinib	TP53	MUC16	BMPR2	MYC	NOTCH1	ERBB4	PTEN	KRAS	CREBBP	PRKAA2	SCN7A	ARID4A	PLCG1	IGF1R	PDCD4	BPTF	PTPRG	IKBKE	BCL2	GLI1	KDM6B	VCAM1	PRKG1	CASP8	PRKCE	CCND3	SLC22A16	PIK3CA	NRAS	TNIK	CENPE	CPS1	APOA1	MAP3K5	GRIA1	TACR3	APOB	SCN1A	HSF1	TRPV4	TRPM5	CACNA1S	IFNAR1	KMT2D	CPT2	TGFB1	PCSK9	ATP2A2	GNA12
Pyrimethamine	TP53	PTEN	BMPR2	PLCG1	ERBB4	ARID4A	NOTCH1	RYR2	GLI1	KDM6B	CACNA1C	PTPRG	CPS1	EPHA8	MYC	PIK3CA	ABCB1	CPT2	APOA1	MUC16	INPP5D	ATP2A2	PRDM9	ITPKB	EP300	RB1	HDAC1	CCNB1	VCAM1	FGF23	BRCA1	PRKCE	CREBBP	KRAS	CACNA1S	TACR3	PRKG1	SLC6A5	PRKAA2	NOS2	RICTOR	NGF	BMP4	POT1	MT-ND4	BPTF	KIF22	ABCC2	IKBKE
QL-X-138	KRAS	MUC16	ERBB4	BMPR2	MYC	BRAF	TP53	NOTCH1	APOB	SCN7A	CREBBP	PRKAA2	IGF1R	BPTF	BCL2	PDCD4	PLCG1	KMT2D	PRKDC	GRIA1	TNIK	APOA1	CCND3	PRKG1	CPS1	PTPRG	MAP3K5	IKBKE	CENPE	HSF1	SCN1A	CACNA1S	ARID4A	KDM2B	VCAM1	IFNAR1	ASH1L	HIF1A	SLC22A16	PRKCE	PCSK9	TGFB1	GNA12	TACR3	CASP8	TRPM5	TIPARP	DDX3X	CAMK2A
QS11	TP53	PTEN	BMPR2	RYR2	ARID4A	ERBB4	PLCG1	NOTCH1	GLI1	CACNA1C	EPHA8	EP300	ABCB1	KDM6B	PTPRG	CPS1	INPP5D	PRDM9	CPT2	ATP2A2	PIK3CA	ITPKB	RB1	APOA1	RICTOR	NOS2	FGF23	BRCA1	SLC6A5	CCNB1	BMP4	HDAC1	PRKACA	BRAF	MT-ND4	VCAM1	POT1	NGF	CACNA1S	ROCK1	ABCC2	NOS1	TACR3	PRKCE	FN1	PRKG1	SPHK2	NT5C2	KRAS
Quizartinib	TP53	MUC16	MYC	BMPR2	PTEN	PLCG1	NOTCH1	CREBBP	ERBB4	ARID4A	PRKAA2	KDM6B	GLI1	NRAS	PTPRG	PRKCE	IGF1R	PIK3CA	IKBKE	SCN7A	VCAM1	PRKG1	PDCD4	BPTF	CPT2	CENPE	SLC22A16	TACR3	CCNB1	KRAS	CPS1	HDAC1	BCL2	MAP3K5	APOA1	CASP8	KIF22	GRIA1	TRPM5	TNIK	HSF1	CACNA1S	CACNA1C	ITPKB	IFNAR1	PSAP	RYR2	CCND3	GNA12
Refametinib	TP53	BRAF	PTEN	RB1	GLI1	EPHA8	PIK3CA	CACNA1C	RYR2	ARID4A	KDM6B	KRAS	BMPR2	SPHK2	NRAS	POT1	ATP2A2	SMARCA4	NOTCH1	ABCC2	CCNB1	RICTOR	GSK3B	EP300	ABCB1	ITPKB	GRIN2A	PLCG1	PTPRG	HDAC1	CASP8	FGF23	EYA2	BMP4	MCM2	PPP3CA	VCAM1	HDAC5	NLRP3	PRDM9	PTBP1	FN1	CPT2	PDE2A	AR	PDXK	NLRP1	ADAM17	MT-ND4
RO-3306	TP53	PTEN	RYR2	BMPR2	ARID4A	NOTCH1	PLCG1	ERBB4	GLI1	CACNA1C	EPHA8	EP300	ABCB1	KDM6B	PTPRG	RB1	ATP2A2	PIK3CA	ITPKB	PRDM9	CPS1	BRAF	CPT2	INPP5D	CCNB1	RICTOR	APOA1	FGF23	NOS2	SLC6A5	POT1	BMP4	BRCA1	HDAC1	VCAM1	MT-ND4	PRKACA	ABCC2	NGF	ROCK1	SPHK2	CACNA1S	TACR3	GSK3B	PRKCE	PRKG1	FN1	NT5C2	NOS1
RU-SKI 43	TP53	PTEN	BRAF	BMPR2	RYR2	NOTCH1	ARID4A	EPHA8	GLI1	CACNA1C	PLCG1	ABCB1	CCNB1	EP300	KDM6B	ITPKB	RB1	PTPRG	PIK3CA	POT1	ATP2A2	ERBB4	PRDM9	CPT2	RICTOR	ABCC2	VCAM1	HDAC1	FGF23	GSK3B	SPHK2	PRKACA	MT-ND4	CPS1	SLC6A5	NOS2	BMP4	NGF	TACR3	INPP5D	PRKG1	HPRT1	TNFSF11	BRCA1	NT5C2	JAG1	KIF22	PRKCE	PDE2A
Rucaparib phosphate	TP53	MYC	MUC16	PTEN	BMPR2	PLCG1	CREBBP	NOTCH1	ARID4A	NRAS	KDM6B	GLI1	PIK3CA	ERBB4	BRAF	PRKAA2	CCNB1	PRKCE	PTPRG	CPT2	HDAC1	IKBKE	IGF1R	TACR3	VCAM1	PRKG1	CENPE	CPS1	SLC22A16	CACNA1C	BPTF	KIF22	MAP3K5	BCL2	RYR2	SCN7A	PDCD4	PSAP	TNFSF11	CACNA1S	ITPKB	APOA1	HSF1	BRCA1	TRPM5	CASP8	FGF23	GRIA1	ABCC2
Ruxolitinib	TP53	ERBB4	BMPR2	KRAS	NOTCH1	PTEN	PLCG1	ARID4A	MUC16	APOB	PTPRG	APOA1	RYR2	MYC	CPS1	GLI1	KDM6B	SCN7A	ABCB1	PRKAA2	BPTF	VCAM1	INPP5D	PRKG1	ITPKB	CPT2	CREBBP	CACNA1S	TNIK	ATP2A2	PRDM9	PRKDC	CACNA1C	EP300	MT-ND4	MAP3K5	FGF23	SLC6A5	TACR3	IKBKE	NGF	CASP8	CENPE	HIF1A	SLC22A16	TRPV4	IGF1R	PRKCE	BMP4
S-Trityl-L-cysteine	KRAS	MUC16	ERBB4	BRAF	MYC	BMPR2	TP53	NOTCH1	APOB	SCN7A	CREBBP	PRKAA2	BPTF	BCL2	IGF1R	PLCG1	PDCD4	PRKDC	GRIA1	TNIK	APOA1	CPS1	CCND3	KMT2D	PTPRG	PRKG1	ARID4A	IKBKE	HSF1	CACNA1S	MAP3K5	KDM2B	CENPE	VCAM1	SCN1A	IFNAR1	ASH1L	HIF1A	SLC22A16	PRKCE	SFRP1	TGFB1	PCSK9	ERBB2	CASP8	TACR3	TIPARP	GNA12	TRPM5
Salubrinal	TP53	PTEN	BMPR2	NOTCH1	PLCG1	ARID4A	ERBB4	RYR2	GLI1	KDM6B	CACNA1C	PTPRG	PIK3CA	EPHA8	MYC	CCNB1	CPT2	ABCB1	MUC16	BRAF	CPS1	ITPKB	ATP2A2	RB1	VCAM1	HDAC1	PRDM9	APOA1	PRKCE	CREBBP	EP300	FGF23	TACR3	PRKG1	POT1	PRKAA2	INPP5D	BRCA1	ABCC2	RICTOR	CACNA1S	KIF22	IKBKE	SLC6A5	SLC22A16	CENPE	NGF	MT-ND4	MAP3K5
Sapitinib	TP53	PTEN	KRAS	ERBB4	EP300	RYR2	NOTCH1	ARID4A	ABCB1	EGFR	APOB	BMPR2	APOA1	ROCK1	ITPKB	SLC6A5	CPS1	TNF	MT-ND4	MTOR	EPHA8	PRKACA	PTPRG	CACNA1C	INPP5D	RB1	PRDM9	BRAF	ATP2A2	BMP4	DNASE1	RICTOR	NOS2	MERTK	KDM6B	CDH2	HSPD1	GLI1	TFPI	GATA4	PPP3CA	ANO1	TNIK	PLCG1	TRPV4	NOTCH4	FGF23	GPER1	NGF
Saracatinib	TP53	PTEN	KRAS	ERBB4	NOTCH1	BMPR2	ARID4A	RYR2	EP300	APOB	ABCB1	APOA1	ITPKB	PTPRG	CPS1	SLC6A5	MT-ND4	EGFR	ROCK1	ATP2A2	CACNA1C	PRDM9	GLI1	MTOR	PLCG1	INPP5D	KDM6B	BMP4	PRKACA	DNASE1	TNF	SCN7A	EPHA8	TNIK	BRAF	TFPI	TRPV4	RB1	VCAM1	RICTOR	FGF23	CASP8	GATA4	NOS2	HSPD1	MERTK	BPTF	PPP3CA	NGF
Savolitinib	TP53	PTEN	BMPR2	ARID4A	PLCG1	RYR2	NOTCH1	ERBB4	GLI1	CACNA1C	KDM6B	EPHA8	PTPRG	PIK3CA	ABCB1	CPS1	CPT2	RB1	EP300	ATP2A2	ITPKB	MYC	APOA1	PRDM9	INPP5D	CCNB1	HDAC1	BRCA1	VCAM1	PRKCE	FGF23	RICTOR	NOS2	SLC6A5	TACR3	MUC16	PRKG1	POT1	BMP4	CACNA1S	CREBBP	BRAF	NGF	MT-ND4	ABCC2	PRKAA2	SPHK2	KIF22	FN1
SB 216763	TP53	PTEN	BRAF	RYR2	BMPR2	ARID4A	EPHA8	NOTCH1	CACNA1C	GLI1	PLCG1	EP300	ABCB1	KDM6B	ERBB4	ITPKB	RB1	PTPRG	CCNB1	PRDM9	ATP2A2	PIK3CA	POT1	RICTOR	CPT2	INPP5D	ABCC2	PRKACA	NOS2	CPS1	FGF23	HDAC1	SLC6A5	BMP4	GSK3B	BRCA1	MT-ND4	NGF	HPRT1	SPHK2	VCAM1	FN1	ROCK1	APOA1	TACR3	JAG1	EZR	CACNA1S	NLRP3
SB 505124	TP53	MUC16	BMPR2	MYC	PTEN	PLCG1	NOTCH1	ERBB4	CREBBP	ARID4A	GLI1	KDM6B	NRAS	PRKAA2	PIK3CA	PTPRG	CCNB1	PRKCE	CPT2	IGF1R	VCAM1	CENPE	IKBKE	PRKG1	TACR3	HDAC1	CPS1	SLC22A16	BPTF	SCN7A	MAP3K5	CACNA1C	RYR2	KIF22	APOA1	CACNA1S	PDCD4	BCL2	ITPKB	TNFSF11	CASP8	TRPM5	FGF23	ATP2A2	GRIA1	HSF1	BRAF	PSAP	TNIK
SB52334	TP53	MYC	BMPR2	MUC16	PTEN	PLCG1	NOTCH1	CREBBP	ERBB4	ARID4A	GLI1	KDM6B	NRAS	PIK3CA	PRKAA2	PTPRG	PRKCE	CPT2	CCNB1	IKBKE	HDAC1	VCAM1	CPS1	TACR3	IGF1R	PRKG1	CENPE	SLC22A16	CACNA1C	BPTF	RYR2	APOA1	MAP3K5	SCN7A	KIF22	BRAF	CACNA1S	PDCD4	ITPKB	BCL2	TNFSF11	FGF23	CASP8	PSAP	ATP2A2	BRCA1	TRPM5	HSF1	TNIK
SB590885	TP53	PTEN	BMPR2	NOTCH1	RYR2	ARID4A	PLCG1	BRAF	GLI1	ERBB4	CACNA1C	EPHA8	KDM6B	ABCB1	PTPRG	EP300	CCNB1	PIK3CA	ITPKB	CPT2	ATP2A2	PRDM9	RB1	CPS1	POT1	FGF23	VCAM1	INPP5D	HDAC1	RICTOR	ABCC2	APOA1	SLC6A5	TACR3	NOS2	BRCA1	PRKG1	MT-ND4	BMP4	NGF	PRKACA	MYC	CACNA1S	PRKCE	GSK3B	SPHK2	KIF22	NT5C2	MUC16
Seliciclib	TP53	PTEN	RYR2	BMPR2	ARID4A	NOTCH1	PLCG1	ERBB4	GLI1	CACNA1C	EPHA8	BRAF	EP300	ABCB1	KDM6B	PTPRG	PRDM9	ITPKB	ATP2A2	INPP5D	CPS1	CPT2	PIK3CA	RB1	CCNB1	RICTOR	NOS2	FGF23	APOA1	POT1	SLC6A5	BRCA1	HDAC1	PRKACA	BMP4	ABCC2	MT-ND4	VCAM1	NGF	CACNA1S	ROCK1	TACR3	SPHK2	FN1	PRKG1	GSK3B	PRKCE	NOS1	NT5C2
Selumetinib	TP53	BRAF	PTEN	RB1	EPHA8	KRAS	RYR2	CACNA1C	GLI1	PIK3CA	ARID4A	SMARCA4	SPHK2	KDM6B	POT1	ABCC2	ATP2A2	EP300	CCNB1	RICTOR	GSK3B	NRAS	GRIN2A	NLRP3	EYA2	BMPR2	ABCB1	NOTCH1	ITPKB	HDAC1	FGF23	IDH1	PLCG1	FN1	PPP3CA	PRDM9	PTPRG	BMP4	PDE2A	HDAC5	MCM2	NLRP1	PDXK	PTBP1	CPT2	CASP8	MT-ND4	TRIM24	HSPD1
Sepantronium bromide	MUC16	MYC	KRAS	BRAF	SCN7A	BMPR2	NOTCH1	KMT2D	CREBBP	IGF1R	PRKAA2	ERBB4	PDCD4	BPTF	SCN1A	BCL2	GRIA1	KCNB2	DDX3X	IKBKE	KDM3A	TNIK	TGFB1	APOB	HSF1	CCND3	ASH1L	CENPE	EZH2	AR	CYP4F2	MAP3K5	CYP1B1	PRKG1	NRAS	MAPT	PRKDC	TRPV4	SLC22A16	PRKCE	PCSK9	VCAM1	CASP8	CACNA1D	PLCG1	TRPM5	TIPARP	HTT	CACNA1S
Serdemetan	TP53	BMPR2	NOTCH1	ERBB4	MUC16	MYC	KRAS	PLCG1	ARID4A	PTEN	CREBBP	PRKAA2	PTPRG	SCN7A	GLI1	BPTF	IGF1R	PRKG1	VCAM1	APOB	CPS1	APOA1	KDM6B	CENPE	BCL2	PDCD4	MAP3K5	IKBKE	TNIK	SLC22A16	PRKCE	CCND3	CACNA1S	TACR3	CASP8	RYR2	CPT2	PRKDC	IFNAR1	GRIA1	ATP2A2	PIK3CA	ITPKB	TRPV4	TRPM5	FGF23	SCN1A	HSF1	GNA12
SGC0946	TP53	PTEN	BRAF	BMPR2	MYC	PLCG1	MUC16	ARID4A	NOTCH1	GLI1	PIK3CA	KDM6B	CCNB1	CREBBP	NRAS	ERBB4	PTPRG	CACNA1C	RYR2	CPT2	PRKCE	HDAC1	EPHA8	PRKAA2	TACR3	VCAM1	CPS1	RB1	ITPKB	PRKG1	IKBKE	CENPE	SLC22A16	POT1	ABCB1	KIF22	ABCC2	FGF23	BRCA1	TNFSF11	IGF1R	MAP3K5	CACNA1S	ATP2A2	BPTF	PRDM9	PSAP	APOA1	NGF
Shikonin	TP53	KRAS	NOTCH1	BMPR2	ERBB4	MUC16	SCN7A	MYC	APOB	BRAF	PRKAA2	BPTF	IGF1R	CREBBP	PLCG1	ARID4A	PTPRG	APOA1	PDCD4	PRKDC	SCN1A	PRKG1	MAP3K5	TNIK	VCAM1	GRIA1	KMT2D	CCND3	CENPE	GLI1	IKBKE	CPS1	CACNA1S	HIF1A	KDM2B	PTEN	BCL2	CASP8	SLC22A16	TRPV4	IFNAR1	MTOR	TFPI	TACR3	KDM6B	ITPKB	TRPM5	HSF1	GNA12
Sirolimus	TP53	BMPR2	NOTCH1	KRAS	MUC16	ERBB4	MYC	SCN7A	PRKAA2	APOB	IGF1R	BRAF	BPTF	ARID4A	CREBBP	PTEN	PDCD4	BCL2	PTPRG	CCND3	PLCG1	TNIK	IKBKE	KMT2D	VCAM1	PRKG1	SCN1A	CASP8	APOA1	CPS1	MAP3K5	GRIA1	PRKDC	GLI1	TRPV4	CENPE	CACNA1S	SLC22A16	KDM6B	KDM2B	HSF1	MTOR	IFNAR1	TRPM5	TGFB1	DNASE1	ITPKB	TACR3	TFPI
SL 0101-1	TP53	BRAF	PTEN	BMPR2	RYR2	NOTCH1	ARID4A	GLI1	PLCG1	EPHA8	CACNA1C	CCNB1	ABCB1	KDM6B	PTPRG	PIK3CA	ITPKB	EP300	ERBB4	RB1	POT1	CPT2	ATP2A2	PRDM9	ABCC2	RICTOR	HDAC1	VCAM1	FGF23	CPS1	HPRT1	GSK3B	PRKACA	NOS2	NGF	TACR3	SLC6A5	INPP5D	SPHK2	PRKG1	TNFSF11	MT-ND4	BRCA1	PRKCE	JAG1	KIF22	MYC	BMP4	NT5C2
SN-38	MUC16	MYC	KRAS	BMPR2	NOTCH1	SCN7A	BRAF	CREBBP	ERBB4	PRKAA2	IGF1R	KMT2D	PDCD4	BPTF	BCL2	TP53	GRIA1	SCN1A	IKBKE	TNIK	APOB	HSF1	KCNB2	CCND3	DDX3X	CENPE	TGFB1	PLCG1	PRKG1	PRKCE	NRAS	ASH1L	MAP3K5	PRKDC	KDM3A	SLC22A16	VCAM1	PCSK9	CASP8	PTPRG	EZH2	AR	ARID4A	CACNA1S	TRPV4	CYP1B1	TRPM5	CPS1	TIPARP
Snx-2112	MUC16	MYC	KRAS	BMPR2	NOTCH1	ERBB4	BRAF	SCN7A	CREBBP	PRKAA2	IGF1R	TP53	KMT2D	PDCD4	BCL2	BPTF	GRIA1	SCN1A	IKBKE	APOB	CCND3	TNIK	HSF1	DDX3X	CENPE	PLCG1	KCNB2	PRKG1	TGFB1	PRKCE	MAP3K5	ASH1L	PRKDC	VCAM1	SLC22A16	NRAS	CASP8	PTPRG	ARID4A	PCSK9	CPS1	CACNA1S	CTSB	TRPV4	TRPM5	CYP1B1	KDM3A	TIPARP	APOA1
Sorafenib	TP53	BMPR2	MUC16	NOTCH1	MYC	ERBB4	PLCG1	CREBBP	PTEN	ARID4A	PRKAA2	KRAS	PTPRG	GLI1	SCN7A	PRKG1	IGF1R	BPTF	KDM6B	VCAM1	CENPE	BCL2	PRKCE	CPS1	PDCD4	IKBKE	SLC22A16	TACR3	MAP3K5	APOA1	CPT2	PIK3CA	TNIK	CACNA1S	CCND3	CASP8	RYR2	APOB	IFNAR1	NRAS	TRPM5	CCNB1	GRIA1	HSF1	ITPKB	GNA12	PRKDC	HDAC1	KIF22
STF-62247	TP53	PTEN	BRAF	BMPR2	NOTCH1	RYR2	ARID4A	GLI1	CCNB1	EPHA8	CACNA1C	ABCB1	PLCG1	KDM6B	EP300	RB1	ITPKB	PIK3CA	PTPRG	POT1	ATP2A2	ERBB4	ABCC2	VCAM1	RICTOR	CPT2	PRDM9	GSK3B	SPHK2	HDAC1	FGF23	MT-ND4	CASP8	BMP4	SLC6A5	TACR3	TNFSF11	PRKACA	NT5C2	PRKG1	PPP3CA	KIF22	PDE2A	TRPV4	CPS1	JAG1	NGF	NOS2	PRKCE
Sunitinib	TP53	BMPR2	NOTCH1	ERBB4	MUC16	KRAS	MYC	PLCG1	ARID4A	PTEN	PRKAA2	CREBBP	SCN7A	PTPRG	BPTF	IGF1R	APOB	GLI1	PRKG1	APOA1	VCAM1	CPS1	CENPE	KDM6B	BCL2	MAP3K5	TNIK	PDCD4	IKBKE	CCND3	CACNA1S	CASP8	SLC22A16	PRKDC	TACR3	PRKCE	GRIA1	RYR2	IFNAR1	CPT2	ATP2A2	TRPV4	SCN1A	ITPKB	TRPM5	KDM2B	HSF1	FGF23	ABCB1
T0901317	TP53	PTEN	BMPR2	NOTCH1	PLCG1	ARID4A	ERBB4	GLI1	RYR2	MUC16	KDM6B	PTPRG	MYC	PIK3CA	CCNB1	CACNA1C	VCAM1	ATP2A2	CPT2	CREBBP	ITPKB	PRKG1	ABCB1	PRKAA2	TACR3	CENPE	CPS1	PRKCE	EPHA8	HDAC1	APOA1	FGF23	CASP8	POT1	SLC22A16	PRDM9	IKBKE	EP300	BRAF	BPTF	MAP3K5	NRAS	KIF22	SCN7A	CACNA1S	IGF1R	MT-ND4	TRPV4	ABCC2
Tak-715	TP53	BMPR2	MYC	MUC16	PTEN	PLCG1	NOTCH1	CREBBP	ARID4A	NRAS	GLI1	KDM6B	ERBB4	CCNB1	PIK3CA	PRKAA2	PTPRG	PRKCE	VCAM1	CPT2	IGF1R	IKBKE	PRKG1	TACR3	CENPE	SLC22A16	HDAC1	BRAF	BPTF	SCN7A	CPS1	MAP3K5	CACNA1C	KIF22	RYR2	CASP8	ITPKB	PDCD4	TNFSF11	TRPM5	BCL2	APOA1	CACNA1S	PSAP	ATP2A2	FGF23	POT1	HSF1	GRIA1
Talazoparib	MUC16	MYC	KRAS	BMPR2	NOTCH1	CREBBP	ERBB4	TP53	PRKAA2	IGF1R	BCL2	PDCD4	SCN7A	KMT2D	BRAF	BPTF	CCND3	PLCG1	HSF1	APOB	GRIA1	PRKG1	IKBKE	CENPE	TNIK	MAP3K5	PRKCE	PRKDC	ASH1L	IFNAR1	DDX3X	SCN1A	SLC22A16	VCAM1	TGFB1	NRAS	PTPRG	PCSK9	CTSB	KCNB2	GNA12	ARID4A	CASP8	TACR3	CPS1	TIPARP	TRPM5	CAMK2A	CACNA1S
Tamoxifen	TP53	PTEN	BMPR2	MYC	MUC16	PLCG1	NOTCH1	ARID4A	ERBB4	GLI1	CREBBP	KDM6B	PIK3CA	NRAS	PTPRG	CCNB1	BRAF	PRKAA2	CPT2	PRKCE	CACNA1C	RYR2	HDAC1	VCAM1	CPS1	TACR3	IKBKE	PRKG1	CENPE	IGF1R	SLC22A16	BPTF	KIF22	ITPKB	APOA1	MAP3K5	CACNA1S	EPHA8	FGF23	SCN7A	ATP2A2	BRCA1	TNFSF11	ABCB1	RB1	CASP8	ABCC2	PSAP	PRDM9
Tanespimycin	TP53	NOTCH1	BMPR2	ERBB4	KRAS	MUC16	PTEN	SCN7A	MYC	ARID4A	APOB	IGF1R	PRKAA2	BPTF	PTPRG	CCND3	VCAM1	CASP8	IKBKE	SCN1A	PDCD4	BRAF	TNIK	PLCG1	GLI1	MTOR	APOA1	TRPV4	PRKG1	BCL2	CREBBP	MAP3K5	KDM6B	CPS1	ITPKB	KMT2D	TFPI	ABCB1	DNASE1	SLC22A16	CACNA1S	PRKDC	KDM2B	GRIA1	ATP2A2	CENPE	MT-ND4	SLC6A5	NOTCH4
Temozolomide	TP53	PTEN	BRAF	RYR2	BMPR2	ARID4A	NOTCH1	EPHA8	GLI1	CACNA1C	PLCG1	ABCB1	EP300	KDM6B	ERBB4	CCNB1	PTPRG	ITPKB	RB1	PIK3CA	ATP2A2	PRDM9	CPT2	POT1	RICTOR	INPP5D	CPS1	ABCC2	FGF23	NOS2	PRKACA	HDAC1	SLC6A5	VCAM1	BMP4	GSK3B	MT-ND4	BRCA1	NGF	SPHK2	HPRT1	APOA1	TACR3	FN1	ROCK1	PRKG1	CACNA1S	JAG1	NT5C2
Temsirolimus	TP53	BMPR2	KRAS	NOTCH1	ERBB4	MUC16	MYC	BRAF	SCN7A	APOB	IGF1R	PRKAA2	BPTF	ARID4A	PDCD4	BCL2	CCND3	PTEN	CREBBP	KMT2D	PTPRG	TNIK	IKBKE	SCN1A	VCAM1	PLCG1	CASP8	PRKG1	APOA1	MTOR	MAP3K5	CPS1	GRIA1	PRKDC	KDM2B	TRPV4	CACNA1S	SLC22A16	CENPE	HSF1	GLI1	KDM6B	IFNAR1	TGFB1	ERBB2	DNASE1	TFPI	ITPKB	DDX3X
Tenovin-6	TP53	BMPR2	MUC16	NOTCH1	ERBB4	MYC	KRAS	PLCG1	CREBBP	PRKAA2	ARID4A	SCN7A	PTEN	PTPRG	IGF1R	BPTF	PRKG1	GLI1	APOB	BCL2	VCAM1	PDCD4	CPS1	APOA1	CENPE	CCND3	IKBKE	KDM6B	MAP3K5	TNIK	SLC22A16	CACNA1S	CASP8	PRKCE	TACR3	PRKDC	GRIA1	IFNAR1	CPT2	HSF1	SCN1A	TRPM5	TRPV4	ATP2A2	RYR2	ITPKB	GNA12	KDM2B	PIK3CA
TGX221	TP53	KRAS	PTEN	ERBB4	APOB	BMPR2	NOTCH1	ARID4A	RYR2	EP300	ABCB1	APOA1	CPS1	INPP5D	EGFR	PLCG1	PTPRG	SLC6A5	ROCK1	TNF	ITPKB	PRDM9	MT-ND4	CACNA1C	BRAF	ATP2A2	KDM6B	TNIK	EPHA8	PRKACA	BMP4	SFRP1	GLI1	NOS2	DNASE1	SCN7A	NOS1	RICTOR	RB1	NGF	CDH2	CACNA1S	CPT2	BPTF	FGF23	HIF1A	GPER1	ANO1	MERTK
Thapsigargin	MUC16	KRAS	BRAF	MYC	SCN7A	BMPR2	KMT2D	NOTCH1	ERBB4	CREBBP	IGF1R	PRKAA2	PDCD4	BPTF	BCL2	GRIA1	APOB	SCN1A	KCNB2	TNIK	IKBKE	DDX3X	HSF1	ASH1L	CCND3	TGFB1	CYP1B1	KDR	PRKDC	KDM3A	CYP4F2	MAPT	EZH2	CENPE	PRKG1	MAP3K5	PCSK9	CTSB	HTT	PRKCE	TIPARP	SLC22A16	PLCG1	VCAM1	CASP8	PLCG2	CPS1	NRAS	TRPV4
Tipifarnib	TP53	KRAS	MUC16	ERBB4	BMPR2	NOTCH1	MYC	CREBBP	BRAF	APOB	SCN7A	PRKAA2	PLCG1	BPTF	IGF1R	PDCD4	BCL2	PRKDC	APOA1	GRIA1	PTPRG	ARID4A	TNIK	PRKG1	CPS1	CCND3	MAP3K5	CENPE	IKBKE	KMT2D	CACNA1S	VCAM1	SCN1A	HSF1	KDM2B	SLC22A16	IFNAR1	HIF1A	GLI1	PRKCE	TACR3	CASP8	KDM6B	PTEN	TRPM5	GNA12	ASH1L	CPT2	PCSK9
Tivozanib	TP53	BMPR2	NOTCH1	MUC16	ERBB4	MYC	KRAS	PLCG1	ARID4A	CREBBP	PRKAA2	PTEN	PTPRG	SCN7A	GLI1	PRKG1	IGF1R	BPTF	VCAM1	CENPE	CPS1	BCL2	KDM6B	APOB	APOA1	PDCD4	MAP3K5	PRKCE	IKBKE	SLC22A16	TACR3	TNIK	CACNA1S	CCND3	CPT2	RYR2	CASP8	IFNAR1	PRKDC	GRIA1	PIK3CA	TRPM5	ATP2A2	ITPKB	TRPV4	FGF23	GNA12	HSF1	SCN1A
Torin 2	MUC16	MYC	KRAS	BMPR2	NOTCH1	BRAF	SCN7A	ERBB4	CREBBP	IGF1R	PRKAA2	TP53	PDCD4	KMT2D	BCL2	BPTF	GRIA1	SCN1A	IKBKE	APOB	CCND3	TNIK	HSF1	DDX3X	KCNB2	CENPE	TGFB1	PRKG1	PLCG1	MAP3K5	CASP8	PRKDC	VCAM1	ARID4A	PRKCE	PTPRG	SLC22A16	ASH1L	PCSK9	TRPV4	NRAS	KDM3A	CPS1	CACNA1S	TRPM5	APOA1	AR	CTSB	CYP1B1
Tozasertib	KRAS	MUC16	MYC	ERBB4	BMPR2	TP53	NOTCH1	BRAF	CREBBP	PRKAA2	SCN7A	APOB	IGF1R	BCL2	PDCD4	BPTF	PLCG1	KMT2D	GRIA1	PRKDC	CCND3	TNIK	PRKG1	APOA1	IKBKE	CENPE	HSF1	MAP3K5	PTPRG	CPS1	SCN1A	CACNA1S	ARID4A	VCAM1	IFNAR1	KDM2B	ASH1L	SLC22A16	PRKCE	HIF1A	PCSK9	TGFB1	TACR3	GNA12	TRPM5	DDX3X	TIPARP	KCNB2	CASP8
TPCA-1	TP53	BMPR2	ERBB4	NOTCH1	MUC16	KRAS	PLCG1	PTEN	ARID4A	MYC	PTPRG	APOB	SCN7A	GLI1	PRKAA2	APOA1	CREBBP	BPTF	VCAM1	PRKG1	CPS1	KDM6B	IGF1R	MAP3K5	RYR2	CACNA1S	PRKDC	CENPE	TNIK	ABCB1	ITPKB	CPT2	IKBKE	SLC22A16	CASP8	ATP2A2	TACR3	HIF1A	CCND3	GRIA1	PRDM9	FGF23	INPP5D	MT-ND4	PRKCE	TRPV4	IFNAR1	SCN1A	CCNB1
Trametinib	TP53	BRAF	PTEN	RB1	KRAS	GLI1	CACNA1C	PIK3CA	EPHA8	RYR2	SMARCA4	ARID4A	KDM6B	ATP2A2	SPHK2	POT1	NRAS	ABCC2	RICTOR	GRIN2A	EP300	BMPR2	NOTCH1	GSK3B	CCNB1	ABCB1	EYA2	ITPKB	FGF23	HDAC5	NLRP3	BMP4	HDAC1	PPP3CA	MCM2	PTPRG	CASP8	AR	NLRP1	PLCG1	FN1	PDE2A	PRDM9	ADAM17	PTBP1	MT-ND4	HSPD1	TRPV4	CASR
Tretinoin	TP53	BMPR2	ERBB4	NOTCH1	MUC16	KRAS	PLCG1	PTEN	ARID4A	MYC	GLI1	PTPRG	CREBBP	PRKAA2	SCN7A	APOA1	BPTF	KDM6B	CPS1	APOB	VCAM1	PRKG1	CENPE	CPT2	IGF1R	RYR2	MAP3K5	CACNA1S	IKBKE	TNIK	PRKDC	TACR3	ATP2A2	SLC22A16	ITPKB	ABCB1	PRKCE	CCNB1	CASP8	GRIA1	PIK3CA	PRDM9	FGF23	INPP5D	CACNA1C	PDCD4	HIF1A	TRPV4	IFNAR1
Trichostatin.A	BMPR2	NOTCH1	KRAS	BRAF	MUC16	MYC	ERBB4	SCN7A	TP53	APOB	IGF1R	PRKAA2	PTEN	PDCD4	BCL2	BPTF	KMT2D	ARID4A	CCND3	IKBKE	SCN1A	TNIK	CREBBP	MTOR	CASP8	PTPRG	VCAM1	TRPV4	TGFB1	GRIA1	PRKG1	DDX3X	MAP3K5	PLCG2	HSF1	CPS1	SLC22A16	APOA1	ERBB2	KDM6B	PRKDC	KDM2B	DNASE1	PLCG1	PCSK9	ITPKB	TFPI	KCNB2	IFNAR1
Tubastatin A	TP53	BMPR2	MUC16	NOTCH1	ERBB4	MYC	PLCG1	PTEN	CREBBP	ARID4A	GLI1	PRKAA2	PTPRG	KDM6B	KRAS	SCN7A	PRKG1	VCAM1	CENPE	IGF1R	BPTF	CPT2	CCNB1	PRKCE	IKBKE	SLC22A16	TACR3	APOA1	MAP3K5	CPS1	PIK3CA	CACNA1S	NRAS	RYR2	PDCD4	CASP8	ITPKB	TNIK	HDAC1	KIF22	BCL2	GRIA1	TRPM5	PRKDC	ATP2A2	FGF23	IFNAR1	CACNA1C	APOB
TW 37	TP53	KRAS	ERBB4	BMPR2	NOTCH1	MUC16	APOB	BRAF	MYC	SCN7A	ARID4A	PRKAA2	BPTF	IGF1R	PLCG1	APOA1	PTPRG	TNIK	CPS1	PTEN	CCND3	CREBBP	PRKDC	PRKG1	VCAM1	KDM2B	BCL2	MAP3K5	PDCD4	CACNA1S	IKBKE	MTOR	GRIA1	CASP8	SCN1A	KMT2D	GLI1	CENPE	IFNAR1	ERBB2	TRPV4	HIF1A	KDM6B	ITPKB	ABCB1	SLC22A16	HSF1	DNASE1	NOTCH4
TWS119	TP53	PTEN	KRAS	ERBB4	RYR2	ARID4A	EP300	BMPR2	NOTCH1	ABCB1	APOB	APOA1	CPS1	INPP5D	CACNA1C	PLCG1	EPHA8	PTPRG	GLI1	ITPKB	ATP2A2	PRDM9	SLC6A5	ROCK1	KDM6B	RB1	EGFR	MT-ND4	BMP4	NOS2	RICTOR	PRKACA	CPT2	TNF	FGF23	NOS1	BRCA1	DNASE1	TNIK	SFRP1	NGF	GPER1	PIK3CA	IL12B	CACNA1S	VCAM1	TFPI	HSPD1	PPP3CA
UNC0638	TP53	KRAS	BMPR2	ERBB4	PTEN	NOTCH1	PLCG1	ARID4A	MUC16	MYC	APOB	PTPRG	CPS1	APOA1	GLI1	KDM6B	RYR2	PRKAA2	CREBBP	SCN7A	BPTF	CPT2	TNIK	VCAM1	ABCB1	PRKG1	INPP5D	CACNA1S	PRKCE	ITPKB	ATP2A2	PIK3CA	IKBKE	CACNA1C	PRDM9	TACR3	FGF23	SLC22A16	SLC6A5	CASP8	PRKDC	TRPV4	MAP3K5	MT-ND4	NGF	IGF1R	PDCD4	CENPE	BRCA1
UNC0642	TP53	PTEN	RYR2	BMPR2	BRAF	ARID4A	NOTCH1	PLCG1	GLI1	CACNA1C	EPHA8	ERBB4	ABCB1	EP300	KDM6B	PTPRG	ITPKB	PRDM9	ATP2A2	RB1	CCNB1	PIK3CA	CPT2	INPP5D	CPS1	RICTOR	POT1	FGF23	NOS2	SLC6A5	ABCC2	APOA1	PRKACA	HDAC1	BMP4	VCAM1	MT-ND4	BRCA1	NGF	GSK3B	SPHK2	ROCK1	TACR3	CACNA1S	FN1	PRKG1	HPRT1	NT5C2	KIF22
UNC1215	TP53	PTEN	BMPR2	MYC	PLCG1	MUC16	BRAF	ARID4A	NOTCH1	GLI1	KDM6B	ERBB4	PIK3CA	CREBBP	PTPRG	RYR2	CCNB1	CACNA1C	CPT2	NRAS	PRKCE	PRKAA2	HDAC1	CPS1	EPHA8	VCAM1	TACR3	PRKG1	IKBKE	RB1	ITPKB	CENPE	ABCB1	SLC22A16	FGF23	APOA1	KIF22	BRCA1	ATP2A2	POT1	IGF1R	ABCC2	BPTF	CACNA1S	PRDM9	MAP3K5	TNFSF11	CASP8	PSAP
Unii-40E3azg1MX	TP53	PTEN	NOTCH1	BMPR2	ERBB4	KRAS	ARID4A	RYR2	ABCB1	EP300	PTPRG	GLI1	APOB	APOA1	PLCG1	ITPKB	ATP2A2	KDM6B	CPS1	CACNA1C	MT-ND4	SCN7A	PRDM9	SLC6A5	VCAM1	BMP4	TRPV4	ROCK1	CASP8	TFPI	BPTF	FGF23	INPP5D	DNASE1	TNIK	RB1	RICTOR	EPHA8	PRKG1	CACNA1S	PIK3CA	CPT2	PRKACA	MUC16	MTOR	CCNB1	PRKAA2	NT5C2	PPP3CA
Veliparib dihydrochloride	TP53	PTEN	BRAF	RYR2	BMPR2	NOTCH1	ARID4A	EPHA8	EP300	CACNA1C	GLI1	ABCB1	PLCG1	ERBB4	RB1	KDM6B	ATP2A2	CCNB1	ITPKB	PTPRG	PRDM9	RICTOR	POT1	PIK3CA	CPT2	ABCC2	FGF23	MT-ND4	BMP4	INPP5D	SLC6A5	PRKACA	SPHK2	GSK3B	NOS2	VCAM1	CPS1	HDAC1	ROCK1	APOA1	PPP3CA	NGF	BRCA1	NT5C2	TACR3	JAG1	TRIM24	FN1	NLRP3
Venetoclax	TP53	MUC16	MYC	BMPR2	KRAS	ERBB4	NOTCH1	CREBBP	PRKAA2	IGF1R	PLCG1	SCN7A	PDCD4	BCL2	BPTF	CENPE	GRIA1	PRKG1	IKBKE	PTPRG	MAP3K5	APOB	KMT2D	ARID4A	PRKDC	CCND3	VCAM1	PRKCE	HSF1	SLC22A16	APOA1	TNIK	GLI1	SCN1A	TACR3	NRAS	CACNA1S	CPS1	IFNAR1	TRPM5	KDM6B	GNA12	CASP8	CPT2	PCSK9	KDM2B	DDX3X	ASH1L	KIF22
Vincaleukoblastine	MUC16	KRAS	MYC	BRAF	BMPR2	SCN7A	CREBBP	ERBB4	NOTCH1	KMT2D	IGF1R	PRKAA2	PDCD4	BCL2	BPTF	GRIA1	APOB	SCN1A	IKBKE	HSF1	TNIK	KCNB2	CCND3	DDX3X	ASH1L	TGFB1	CENPE	PRKDC	PRKG1	CYP1B1	MAP3K5	PLCG1	PRKCE	EZH2	PCSK9	CTSB	KDM3A	KDR	NRAS	SLC22A16	TIPARP	VCAM1	MAPT	CYP4F2	CACNA1S	CPS1	CASP8	PTPRG	HTT
Vinorelbine	MUC16	KRAS	MYC	BRAF	BMPR2	CREBBP	SCN7A	ERBB4	NOTCH1	KMT2D	IGF1R	PRKAA2	PDCD4	BCL2	BPTF	GRIA1	APOB	SCN1A	IKBKE	HSF1	TNIK	CCND3	KCNB2	DDX3X	ASH1L	TGFB1	CENPE	PRKDC	PLCG1	PRKG1	PRKCE	MAP3K5	CYP1B1	NRAS	EZH2	PCSK9	KDR	CTSB	SLC22A16	KDM3A	VCAM1	TIPARP	CPS1	CASP8	CACNA1S	PTPRG	CYP4F2	MAPT	HTT
Vismodegib	TP53	PTEN	RYR2	BRAF	BMPR2	ARID4A	NOTCH1	EPHA8	CACNA1C	EP300	GLI1	PLCG1	ABCB1	ERBB4	KDM6B	PTPRG	RB1	ITPKB	ATP2A2	PRDM9	PIK3CA	RICTOR	CCNB1	INPP5D	CPT2	CPS1	POT1	NOS2	PRKACA	FGF23	SLC6A5	BMP4	ABCC2	MT-ND4	HDAC1	BRCA1	APOA1	NGF	SPHK2	GSK3B	VCAM1	ROCK1	FN1	HPRT1	CACNA1S	TACR3	NOS1	EZR	NT5C2
Vorinostat	TP53	MUC16	BMPR2	KRAS	NOTCH1	ERBB4	MYC	SCN7A	PRKAA2	CREBBP	IGF1R	PLCG1	APOB	BPTF	BCL2	ARID4A	PDCD4	PTPRG	CCND3	PRKG1	PTEN	IKBKE	TNIK	VCAM1	APOA1	CPS1	GRIA1	MAP3K5	CENPE	PRKDC	CASP8	KMT2D	BRAF	GLI1	SLC22A16	HSF1	SCN1A	CACNA1S	KDM6B	IFNAR1	PRKCE	TACR3	KDM2B	TRPV4	TRPM5	GNA12	PCSK9	TGFB1	CPT2
VX-11e	TP53	PTEN	RYR2	EP300	NOTCH1	BMPR2	ARID4A	GLI1	CACNA1C	EPHA8	ABCB1	RB1	ATP2A2	BRAF	ITPKB	ERBB4	RICTOR	POT1	CCNB1	KDM6B	PTPRG	PRDM9	MT-ND4	PIK3CA	BMP4	PPP3CA	FGF23	PLCG1	SLC6A5	HSPD1	SPHK2	ROCK1	ABCC2	VCAM1	GSK3B	PRKACA	NOS2	TFPI	CASP8	TRIM24	APOA1	CPT2	TRPV4	IL12B	INPP5D	NT5C2	PTGS2	AKT2	PDE6C
VX-702	TP53	PTEN	BMPR2	PLCG1	ARID4A	NOTCH1	BRAF	RYR2	GLI1	ERBB4	KDM6B	CACNA1C	PIK3CA	EPHA8	PTPRG	MYC	CCNB1	ABCB1	CPT2	ITPKB	CPS1	MUC16	RB1	HDAC1	ATP2A2	VCAM1	PRDM9	PRKCE	CREBBP	POT1	EP300	FGF23	TACR3	PRKG1	APOA1	ABCC2	BRCA1	INPP5D	PRKAA2	RICTOR	NGF	CACNA1S	NOS2	KIF22	SLC6A5	CENPE	IKBKE	SLC22A16	GSK3B
WH-4-023	TP53	KRAS	ERBB4	BMPR2	NOTCH1	MUC16	BRAF	APOB	MYC	SCN7A	ARID4A	PLCG1	PRKAA2	BPTF	APOA1	PTEN	PTPRG	CPS1	CREBBP	TNIK	PRKDC	IGF1R	PRKG1	CCND3	PDCD4	VCAM1	GRIA1	CACNA1S	BCL2	MAP3K5	IKBKE	HIF1A	KDM2B	SCN1A	GLI1	KDM6B	CASP8	TRPV4	CENPE	ITPKB	IFNAR1	ABCB1	SLC22A16	INPP5D	DNASE1	MTOR	HSF1	MT-ND4	TFPI
Wnt-C59	TP53	MYC	MUC16	CREBBP	BMPR2	NRAS	PLCG1	PTEN	PRKAA2	PRKCE	PIK3CA	KDM6B	NOTCH1	BCL2	ARID4A	IGF1R	IKBKE	ERBB4	GLI1	PDCD4	SCN7A	SLC22A16	BPTF	TACR3	CENPE	PTPRG	HSF1	PRKG1	CCNB1	CPT2	HDAC1	VCAM1	PSAP	CPS1	GRIA1	EGFR	ADAM17	KIF22	MAP3K5	TRPM5	CASP8	TNIK	HTT	KRAS	APOA1	CACNA1S	GNA12	GIGYF2	CCND3
WYE-125132	TP53	MUC16	BMPR2	KRAS	MYC	NOTCH1	ERBB4	SCN7A	BRAF	PRKAA2	IGF1R	PTEN	PDCD4	CREBBP	BPTF	BCL2	APOB	ARID4A	IKBKE	CCND3	KMT2D	TNIK	SCN1A	PTPRG	CASP8	PLCG1	GRIA1	VCAM1	PRKG1	TRPV4	CPS1	HSF1	MAP3K5	SLC22A16	TGFB1	KDM6B	PRKCE	GLI1	APOA1	CENPE	DDX3X	CACNA1S	TRPM5	PRKDC	DNASE1	PCSK9	TACR3	PIK3CA	IFNAR1
XAV-939	TP53	MYC	MUC16	BMPR2	KRAS	ERBB4	CREBBP	PLCG1	NOTCH1	PRKAA2	PTEN	ARID4A	PDCD4	IGF1R	BCL2	SCN7A	PRKCE	BPTF	PTPRG	KDM6B	IKBKE	CPS1	GLI1	APOA1	NRAS	PRKG1	CPT2	SLC22A16	VCAM1	GRIA1	PIK3CA	CENPE	TNIK	HSF1	TACR3	APOB	MAP3K5	CCND3	CACNA1S	HDAC1	PRKDC	TRPM5	CASP8	IFNAR1	KIF22	PSAP	GNA12	TRPV4	PCSK9
XL765	TP53	BRAF	PTEN	BMPR2	ARID4A	RYR2	CCNB1	NOTCH1	GLI1	EPHA8	PLCG1	CACNA1C	KDM6B	PIK3CA	RB1	ABCB1	PTPRG	POT1	ITPKB	ABCC2	CPT2	ATP2A2	HDAC1	EP300	VCAM1	NRAS	GSK3B	SPHK2	PRDM9	RICTOR	TACR3	FGF23	ERBB4	MYC	PRKCE	TNFSF11	CPS1	KIF22	PRKG1	MUC16	HPRT1	FN1	BRCA1	PDE2A	CENPE	NGF	IDH1	NOS2	SLC6A5
XMD8-85	TP53	MUC16	BMPR2	MYC	ERBB4	KRAS	PTEN	PLCG1	NOTCH1	CREBBP	ARID4A	PRKAA2	PTPRG	CPS1	KDM6B	GLI1	APOA1	BPTF	SCN7A	CPT2	PRKCE	APOB	IKBKE	PRKG1	IGF1R	PIK3CA	VCAM1	TNIK	CACNA1S	BCL2	TACR3	PDCD4	CENPE	SLC22A16	GRIA1	RYR2	HDAC1	MAP3K5	INPP5D	PRKDC	HSF1	KIF22	CACNA1C	NRAS	ATP2A2	CASP8	FGF23	BRCA1	ITPKB
XMD8-92	TP53	BMPR2	PTEN	NOTCH1	PLCG1	ERBB4	MUC16	ARID4A	MYC	GLI1	KDM6B	PTPRG	RYR2	CREBBP	PIK3CA	CPT2	CCNB1	CACNA1C	PRKAA2	VCAM1	CPS1	PRKG1	APOA1	PRKCE	ITPKB	TACR3	ABCB1	HDAC1	CENPE	ATP2A2	IKBKE	BPTF	SLC22A16	FGF23	PRDM9	CACNA1S	MAP3K5	SCN7A	NRAS	EPHA8	IGF1R	KIF22	INPP5D	CASP8	POT1	BRCA1	TNFSF11	NGF	TNIK
Y-39983	TP53	BMPR2	MYC	MUC16	PTEN	NOTCH1	PLCG1	ERBB4	ARID4A	CREBBP	PRKAA2	GLI1	KDM6B	PTPRG	PIK3CA	PRKCE	PRKG1	NRAS	VCAM1	IGF1R	CPT2	CPS1	IKBKE	TACR3	BPTF	SCN7A	CENPE	SLC22A16	BCL2	CCNB1	RYR2	MAP3K5	PDCD4	HDAC1	APOA1	KRAS	CASP8	CACNA1S	CACNA1C	ITPKB	TNIK	KIF22	TRPM5	HSF1	FGF23	IFNAR1	CCND3	ATP2A2	TRPV4
YK 4-279	TP53	MUC16	MYC	BMPR2	NOTCH1	KRAS	CREBBP	ERBB4	PRKAA2	BCL2	IGF1R	SCN7A	PDCD4	PLCG1	BPTF	CCND3	PRKG1	KMT2D	IKBKE	PRKCE	ARID4A	HSF1	CENPE	PTPRG	SLC22A16	GRIA1	NRAS	VCAM1	MAP3K5	APOB	TNIK	IFNAR1	TACR3	CASP8	SCN1A	CPS1	KDM6B	TRPM5	PRKDC	TGFB1	GLI1	GNA12	PCSK9	DDX3X	CACNA1S	APOA1	PTEN	ASH1L	PIK3CA
YM201636	TP53	KRAS	ERBB4	APOB	PTEN	BMPR2	NOTCH1	BRAF	ARID4A	APOA1	CPS1	PLCG1	INPP5D	RYR2	MUC16	PTPRG	ABCB1	SCN7A	TNIK	EP300	BPTF	SFRP1	TNF	SLC6A5	PRKDC	ITPKB	CACNA1S	PRDM9	ROCK1	KDM6B	EGFR	HIF1A	MT-ND4	MYC	DNASE1	ATP2A2	VCAM1	NGF	CPT2	PRKAA2	GLI1	PRKG1	BMP4	MTOR	ADAM8	NOTCH4	PRKACA	ANO1	TRPV4
Z-Leu-leu-leu-al	TP53	KRAS	ERBB4	NOTCH1	BMPR2	MUC16	BRAF	APOB	SCN7A	ARID4A	BPTF	MYC	APOA1	PRKAA2	PTPRG	PTEN	PLCG1	IGF1R	PRKDC	TNIK	VCAM1	CPS1	CREBBP	PRKG1	MAP3K5	SCN1A	HIF1A	CCND3	GLI1	MTOR	KDM2B	CACNA1S	PDCD4	GRIA1	IKBKE	CASP8	CENPE	TRPV4	ITPKB	ABCB1	KMT2D	TFPI	MT-ND4	KDM6B	SLC22A16	ATP2A2	DNASE1	NOTCH4	IFNAR1
Z-LLNle-CHO	KRAS	TP53	ERBB4	BRAF	BMPR2	NOTCH1	MUC16	APOB	SCN7A	MYC	BPTF	APOA1	PRKAA2	ARID4A	PLCG1	PRKDC	TNIK	PTPRG	CPS1	CREBBP	IGF1R	CCND3	KDM2B	PTEN	GRIA1	PRKG1	HIF1A	CACNA1S	PDCD4	VCAM1	MAP3K5	MTOR	SCN1A	BCL2	KMT2D	IKBKE	CASP8	TRPV4	CENPE	IFNAR1	ITPKB	ABCB1	NOTCH4	ERBB2	GLI1	TFPI	SLC22A16	DNASE1	MT-ND4
ZG-10	KRAS	MUC16	TP53	MYC	ERBB4	BMPR2	BRAF	NOTCH1	APOB	CREBBP	PRKAA2	SCN7A	BCL2	PLCG1	BPTF	IGF1R	PDCD4	APOA1	GRIA1	TNIK	PRKDC	CPS1	CCND3	ARID4A	PTPRG	IKBKE	PRKG1	HSF1	KMT2D	CACNA1S	MAP3K5	CENPE	VCAM1	PRKCE	IFNAR1	SLC22A16	ASH1L	SCN1A	KDM2B	PTEN	SFRP1	KDM6B	TACR3	HIF1A	PCSK9	TGFB1	CASP8	TRPM5	GNA12
Zibotentan	TP53	PTEN	KRAS	ERBB4	BMPR2	ARID4A	RYR2	NOTCH1	PLCG1	EP300	CPS1	APOB	APOA1	ABCB1	INPP5D	PTPRG	CACNA1C	GLI1	KDM6B	EPHA8	PRDM9	ATP2A2	ITPKB	SLC6A5	CPT2	ROCK1	MT-ND4	RB1	BMP4	NOS2	BRCA1	SFRP1	TNIK	RICTOR	FGF23	NOS1	PIK3CA	CACNA1S	PRKACA	NGF	VCAM1	BPTF	TNF	DNASE1	SCN7A	KIF14	GPER1	TRPV4	PRKG1
ZM-447439	TP53	KRAS	ERBB4	BMPR2	NOTCH1	MUC16	PTEN	APOB	MYC	ARID4A	PLCG1	APOA1	SCN7A	CPS1	PTPRG	PRKAA2	BPTF	BRAF	TNIK	CREBBP	KDM6B	PRKDC	GLI1	VCAM1	PRKG1	CACNA1S	ABCB1	RYR2	INPP5D	IKBKE	CCND3	ITPKB	IGF1R	GRIA1	CPT2	MAP3K5	PDCD4	CASP8	TRPV4	HIF1A	ATP2A2	BCL2	SLC6A5	PRDM9	PRKCE	SLC22A16	MT-ND4	SFRP1	DNASE1
ZSTK474	TP53	KRAS	BMPR2	NOTCH1	ERBB4	MUC16	APOB	SCN7A	BRAF	MYC	ARID4A	PTEN	BPTF	PRKAA2	IGF1R	PTPRG	PLCG1	APOA1	TNIK	CPS1	CCND3	VCAM1	PRKDC	PRKG1	CREBBP	KDM2B	MTOR	MAP3K5	CASP8	IKBKE	CACNA1S	PDCD4	BCL2	GLI1	SCN1A	GRIA1	TRPV4	KDM6B	ABCB1	ITPKB	CENPE	KMT2D	IFNAR1	HIF1A	ERBB2	DNASE1	TFPI	MT-ND4	ATP2A2
1,3-Bis(2-chloroethyl)-1-nitrosourea	TP53	BRAF	PTEN	BMPR2	ARID4A	RYR2	PLCG1	NOTCH1	GLI1	EPHA8	CACNA1C	KDM6B	CCNB1	PIK3CA	ABCB1	PTPRG	RB1	ITPKB	MYC	CPT2	ERBB4	POT1	HDAC1	ABCC2	EP300	PRDM9	CPS1	ATP2A2	VCAM1	FGF23	HPRT1	PRKCE	RICTOR	GSK3B	TACR3	BRCA1	NOS2	NGF	SPHK2	PRKACA	PRKG1	CREBBP	FN1	TNFSF11	INPP5D	SLC6A5	NRAS	KIF22	MUC16
2-fluoroAraA (fludarabine)	TP53	PTEN	BRAF	MYC	BMPR2	PLCG1	MUC16	ARID4A	PIK3CA	NOTCH1	KDM6B	GLI1	CCNB1	NRAS	CREBBP	PTPRG	CACNA1C	PRKCE	RYR2	CPT2	EPHA8	ERBB4	HDAC1	RB1	PRKAA2	CPS1	TACR3	VCAM1	ITPKB	IKBKE	PRKG1	SLC22A16	POT1	ABCB1	BRCA1	ABCC2	KIF22	CENPE	TNFSF11	FGF23	IGF1R	ADAM17	PSAP	MAP3K5	FN1	BCL2	CACNA1S	GSK3B	PTBP1
2-Pyridinecarboxylic acid	TP53	PTEN	BMPR2	NOTCH1	ARID4A	RYR2	GLI1	ERBB4	PLCG1	KDM6B	CACNA1C	PTPRG	ABCB1	CCNB1	PIK3CA	ITPKB	EPHA8	ATP2A2	EP300	VCAM1	RB1	CPT2	POT1	PRDM9	APOA1	CPS1	FGF23	CASP8	MUC16	MT-ND4	PRKG1	HDAC1	RICTOR	MYC	TACR3	BMP4	PRKCE	ABCC2	SLC6A5	TRPV4	PRKAA2	SLC22A16	IKBKE	SPHK2	MAP3K5	NT5C2	CENPE	KIF22	CACNA1S
Abt-737	TP53	MUC16	KRAS	BMPR2	ERBB4	NOTCH1	MYC	CREBBP	SCN7A	PRKAA2	PLCG1	APOB	IGF1R	BPTF	PDCD4	BRAF	ARID4A	BCL2	PTPRG	APOA1	PRKG1	GRIA1	PRKDC	TNIK	MAP3K5	IKBKE	CCND3	CENPE	VCAM1	CPS1	CACNA1S	GLI1	SCN1A	KMT2D	PTEN	SLC22A16	HSF1	IFNAR1	PRKCE	CASP8	KDM6B	TACR3	KDM2B	HIF1A	TRPM5	TRPV4	GNA12	CPT2	PCSK9
Acetalax	TP53	BMPR2	PTEN	PLCG1	ERBB4	MUC16	MYC	NOTCH1	ARID4A	GLI1	CREBBP	KDM6B	PTPRG	RYR2	PIK3CA	CPT2	CPS1	PRKAA2	CACNA1C	APOA1	PRKCE	VCAM1	KRAS	PRKG1	HDAC1	TACR3	CCNB1	BPTF	IKBKE	CENPE	CACNA1S	INPP5D	ABCB1	FGF23	PRDM9	ITPKB	ATP2A2	SLC22A16	NRAS	BRCA1	SCN7A	IGF1R	KIF22	MAP3K5	EPHA8	TNIK	KIFC1	CACNA1F	NGF
Adavosertib	TP53	KRAS	BMPR2	MUC16	NOTCH1	ERBB4	MYC	SCN7A	BRAF	PRKAA2	IGF1R	APOB	CREBBP	BPTF	BCL2	PDCD4	KMT2D	ARID4A	CCND3	TNIK	IKBKE	PTPRG	SCN1A	PLCG1	PRKG1	GRIA1	PTEN	VCAM1	CASP8	MAP3K5	APOA1	CPS1	PRKDC	HSF1	CENPE	TRPV4	SLC22A16	CACNA1S	KDM2B	TGFB1	IFNAR1	MTOR	GLI1	KDM6B	DDX3X	TRPM5	PCSK9	PRKCE	GNA12
Afuresertib	KRAS	BRAF	ERBB4	TP53	NOTCH1	BMPR2	APOB	MUC16	SCN7A	APOA1	ARID4A	PTEN	BPTF	CPS1	TNIK	MTOR	PTPRG	MYC	PRKDC	PRKAA2	KDM2B	PLCG1	HIF1A	CCND3	ABCB1	CACNA1S	VCAM1	PRKG1	ITPKB	ERBB2	GRIA1	NOTCH4	MAP3K5	MT-ND4	SCN1A	IGF1R	TRPV4	INPP5D	DNASE1	SLC6A5	PLCG2	CASP8	GATA4	TNF	TFPI	CREBBP	IKBKE	PDCD4	NGF
AGI-5198	TP53	PTEN	BMPR2	RYR2	NOTCH1	ERBB4	ARID4A	PLCG1	GLI1	EP300	CACNA1C	ABCB1	EPHA8	PTPRG	KDM6B	ATP2A2	CPS1	PRDM9	ITPKB	INPP5D	CPT2	APOA1	PIK3CA	RB1	RICTOR	FGF23	SLC6A5	CCNB1	BMP4	NOS2	MT-ND4	VCAM1	PRKACA	BRCA1	POT1	HDAC1	NGF	CACNA1S	ROCK1	PRKG1	ABCC2	TACR3	NT5C2	KRAS	PRKCE	SPHK2	KIFC1	GSK3B	NOS1
Alpelisib	TP53	KRAS	ERBB4	NOTCH1	PTEN	BMPR2	APOB	ARID4A	BRAF	APOA1	RYR2	ABCB1	EP300	PTPRG	CPS1	SCN7A	PLCG1	ITPKB	MT-ND4	TNIK	SLC6A5	MTOR	BPTF	GLI1	ATP2A2	INPP5D	KDM6B	VCAM1	PRDM9	ROCK1	MUC16	DNASE1	TRPV4	BMP4	HIF1A	TFPI	CACNA1S	CASP8	PRKDC	TNF	PRKG1	CACNA1C	NOTCH4	PRKAA2	GATA4	PRKACA	FGF23	NGF	EGFR
AMG-319	TP53	PTEN	BRAF	BMPR2	RYR2	ARID4A	PLCG1	NOTCH1	GLI1	CACNA1C	EPHA8	KDM6B	ERBB4	ABCB1	PIK3CA	PTPRG	RB1	EP300	CCNB1	CPT2	ITPKB	PRDM9	ATP2A2	CPS1	POT1	HDAC1	INPP5D	FGF23	RICTOR	ABCC2	NOS2	BRCA1	VCAM1	MYC	SLC6A5	APOA1	PRKACA	TACR3	PRKCE	NGF	GSK3B	SPHK2	FN1	BMP4	PRKG1	MT-ND4	CACNA1S	KIF22	HPRT1
AT13148	TP53	MUC16	MYC	BMPR2	KRAS	ERBB4	NOTCH1	PLCG1	PTEN	CREBBP	PRKAA2	ARID4A	PTPRG	SCN7A	BPTF	KDM6B	IGF1R	PDCD4	APOA1	CPS1	GLI1	PRKCE	BCL2	IKBKE	PRKG1	APOB	VCAM1	CPT2	TNIK	SLC22A16	CENPE	PIK3CA	GRIA1	TACR3	MAP3K5	CACNA1S	HSF1	CCND3	NRAS	PRKDC	CASP8	HDAC1	TRPM5	IFNAR1	KIF22	TRPV4	ATP2A2	RYR2	ITPKB
AZ6102	TP53	KRAS	PTEN	ERBB4	NOTCH1	BMPR2	ARID4A	APOB	RYR2	EP300	ABCB1	APOA1	PTPRG	CPS1	ITPKB	MT-ND4	SLC6A5	PLCG1	SCN7A	ROCK1	BRAF	ATP2A2	GLI1	INPP5D	PRDM9	MTOR	KDM6B	EGFR	CACNA1C	TNIK	BMP4	DNASE1	VCAM1	PRKACA	TNF	TRPV4	TFPI	BPTF	CASP8	HIF1A	FGF23	GATA4	CACNA1S	RICTOR	NOTCH4	EPHA8	NGF	MERTK	HSPD1
AZ960	TP53	MUC16	BMPR2	KRAS	NOTCH1	MYC	ERBB4	SCN7A	PRKAA2	CREBBP	IGF1R	PDCD4	BPTF	BCL2	APOB	BRAF	ARID4A	CCND3	PLCG1	KMT2D	IKBKE	PTPRG	PTEN	TNIK	PRKG1	SCN1A	GRIA1	VCAM1	CASP8	MAP3K5	CPS1	CENPE	HSF1	APOA1	SLC22A16	GLI1	PRKCE	PRKDC	TRPV4	CACNA1S	KDM6B	TGFB1	IFNAR1	TACR3	TRPM5	DDX3X	KDM2B	PCSK9	GNA12
AZD3759	TP53	PTEN	KRAS	ERBB4	NOTCH1	EP300	RYR2	ARID4A	APOB	BMPR2	ABCB1	EGFR	APOA1	CPS1	ITPKB	ROCK1	SLC6A5	TNF	MT-ND4	PTPRG	BRAF	INPP5D	MTOR	PRKACA	PRDM9	CACNA1C	EPHA8	ATP2A2	BMP4	RB1	DNASE1	KDM6B	PLCG1	NOS2	RICTOR	GLI1	TNIK	MERTK	CDH2	TFPI	SCN7A	GATA4	HSPD1	ANO1	TRPV4	NOTCH4	PPP3CA	NGF	FGF23
AZD5153	MUC16	TP53	KRAS	BMPR2	MYC	NOTCH1	ERBB4	BRAF	SCN7A	PRKAA2	IGF1R	CREBBP	BCL2	APOB	PDCD4	BPTF	KMT2D	CCND3	ARID4A	TNIK	IKBKE	PLCG1	GRIA1	SCN1A	PTPRG	PRKG1	VCAM1	HSF1	MAP3K5	CASP8	PRKDC	CPS1	CENPE	APOA1	SLC22A16	PTEN	TGFB1	CACNA1S	DDX3X	IFNAR1	TRPV4	PRKCE	KDM2B	PCSK9	TRPM5	KDM6B	GLI1	TACR3	GNA12
AZD5991	KRAS	MUC16	MYC	ERBB4	BMPR2	CREBBP	BRAF	BCL2	PRKAA2	APOB	TP53	IGF1R	PDCD4	NOTCH1	SCN7A	PLCG1	BPTF	GRIA1	HSF1	PRKDC	TNIK	CCND3	KMT2D	IKBKE	CPS1	APOA1	ASH1L	PRKCE	PRKG1	CENPE	KDR	PTPRG	CACNA1S	MAP3K5	IFNAR1	SLC22A16	TIPARP	SFRP1	ARID4A	PCSK9	TGFB1	KCNB2	SCN1A	VCAM1	APC	TACR3	DDX3X	GNA12	TRPM5
BIBR-1532	TP53	MYC	MUC16	CREBBP	BMPR2	PLCG1	NRAS	PTEN	PRKAA2	PRKCE	ERBB4	PIK3CA	KDM6B	BCL2	ARID4A	IGF1R	NOTCH1	IKBKE	PDCD4	GLI1	PTPRG	BPTF	CPT2	SCN7A	HDAC1	HSF1	SLC22A16	CENPE	TACR3	PRKG1	CPS1	PSAP	VCAM1	GRIA1	CCNB1	KRAS	KIF22	MAP3K5	APOA1	TNIK	TRPM5	ADAM17	CASP8	CACNA1S	BRCA1	HTT	GIGYF2	GNA12	IFNAR1
Buparlisib	TP53	KRAS	BMPR2	NOTCH1	ERBB4	BRAF	PTEN	APOB	MUC16	SCN7A	ARID4A	MYC	BPTF	PTPRG	PRKAA2	MTOR	TNIK	APOA1	CPS1	CCND3	IGF1R	CASP8	VCAM1	PLCG1	IKBKE	TRPV4	PDCD4	PRKG1	ITPKB	ABCB1	BCL2	KDM6B	SCN1A	DNASE1	KDM2B	MAP3K5	PRKDC	CACNA1S	SLC6A5	TFPI	GLI1	MT-ND4	NOTCH4	CREBBP	PLCG2	ERBB2	GRIA1	GATA4	RYR2
Camptothecin	MUC16	MYC	KRAS	BMPR2	CREBBP	NOTCH1	SCN7A	ERBB4	TP53	PRKAA2	IGF1R	PDCD4	KMT2D	BRAF	BPTF	BCL2	GRIA1	SCN1A	IKBKE	HSF1	TNIK	CENPE	KCNB2	CCND3	DDX3X	NRAS	PLCG1	PRKCE	APOB	TGFB1	PRKG1	MAP3K5	ASH1L	PRKDC	SLC22A16	KDM3A	VCAM1	PTPRG	AR	PCSK9	CASP8	ARID4A	CACNA1S	TRPM5	EZH2	TACR3	TRPV4	TIPARP	CPS1
Cediranib	TP53	KRAS	ERBB4	PTEN	NOTCH1	BMPR2	APOB	ARID4A	BRAF	RYR2	ABCB1	APOA1	EP300	CPS1	PTPRG	SCN7A	ITPKB	PLCG1	MTOR	SLC6A5	MT-ND4	TNIK	INPP5D	ROCK1	BPTF	PRDM9	ATP2A2	EGFR	GLI1	DNASE1	KDM6B	TNF	VCAM1	HIF1A	BMP4	TRPV4	TFPI	PRKACA	CACNA1S	PRKDC	GATA4	NOTCH4	MUC16	CACNA1C	CASP8	NGF	MERTK	PRKG1	FGF23
Cyclophosphamide	TP53	BRAF	PTEN	BMPR2	ARID4A	PLCG1	NOTCH1	GLI1	RYR2	EPHA8	CACNA1C	KDM6B	PIK3CA	MYC	CCNB1	RB1	PTPRG	ABCB1	CPT2	ITPKB	POT1	HDAC1	ERBB4	MUC16	ABCC2	CPS1	PRKCE	NRAS	CREBBP	VCAM1	PRDM9	TACR3	FGF23	HPRT1	BRCA1	ATP2A2	GSK3B	SPHK2	PRKG1	FN1	NOS2	TNFSF11	NGF	RICTOR	KIF22	EP300	PRKACA	SLC6A5	PRKAA2
CZC24832	TP53	PTEN	BMPR2	NOTCH1	MUC16	MYC	PLCG1	ARID4A	ERBB4	GLI1	KDM6B	CREBBP	PTPRG	PIK3CA	PRKAA2	CCNB1	VCAM1	PRKCE	RYR2	CPT2	NRAS	PRKG1	IKBKE	CACNA1C	CPS1	TACR3	SLC22A16	IGF1R	HDAC1	CENPE	SCN7A	APOA1	BPTF	ITPKB	MAP3K5	CASP8	ATP2A2	KIF22	ABCB1	PDCD4	FGF23	CACNA1S	TRPM5	TRPV4	TNFSF11	POT1	PRDM9	TNIK	EPHA8
Dactinomycin	MUC16	KRAS	MYC	BRAF	SCN7A	BMPR2	NOTCH1	KMT2D	CREBBP	IGF1R	ERBB4	PRKAA2	PDCD4	BPTF	SCN1A	BCL2	GRIA1	KCNB2	IKBKE	DDX3X	APOB	TNIK	KDM3A	TGFB1	HSF1	CCND3	ASH1L	CENPE	EZH2	CYP4F2	CYP1B1	MAP3K5	MAPT	PRKDC	PRKG1	AR	NRAS	PCSK9	SLC22A16	TRPV4	PRKCE	VCAM1	CACNA1D	CASP8	KDR	HTT	TIPARP	PLCG1	CTSB
Dihydrorotenone	TP53	NOTCH1	BMPR2	ERBB4	KRAS	MUC16	PTEN	SCN7A	APOB	ARID4A	MYC	PTPRG	IGF1R	PRKAA2	BPTF	BRAF	APOA1	VCAM1	PLCG1	MTOR	CCND3	CASP8	TNIK	GLI1	CPS1	IKBKE	PRKG1	ABCB1	SCN1A	ITPKB	TRPV4	MAP3K5	KDM6B	PDCD4	KDM2B	PRKDC	TFPI	CACNA1S	CREBBP	DNASE1	BCL2	MT-ND4	ATP2A2	RYR2	SLC6A5	SLC22A16	GRIA1	CENPE	NOTCH4
Dinaciclib	MUC16	BRAF	KRAS	MYC	SCN7A	BMPR2	KMT2D	NOTCH1	ERBB4	CREBBP	IGF1R	PRKAA2	PDCD4	BPTF	BCL2	GRIA1	APOB	SCN1A	KCNB2	TNIK	DDX3X	IKBKE	HSF1	ASH1L	TGFB1	CCND3	KDM3A	CYP1B1	MAPT	EZH2	CYP4F2	PRKDC	KDR	CENPE	MAP3K5	PCSK9	PRKG1	CTSB	HTT	PLCG2	SLC22A16	TIPARP	CACNA1D	PRKCE	CASP8	VCAM1	TRPV4	CAMK2A	AR
Elephantin	KRAS	ERBB4	TP53	BRAF	MUC16	BMPR2	APOB	NOTCH1	MYC	SCN7A	PLCG1	PRKAA2	BPTF	APOA1	CPS1	ARID4A	CREBBP	TNIK	PRKDC	PTPRG	BCL2	PTEN	GRIA1	CCND3	CACNA1S	IGF1R	PRKG1	KDM2B	PDCD4	SFRP1	HIF1A	VCAM1	INPP5D	IKBKE	MAP3K5	IFNAR1	HSF1	ERBB2	KDM6B	SCN1A	CENPE	KMT2D	SLC22A16	NGF	CPT2	ASH1L	TRPV4	CASP8	PRKCE
Entospletinib	KRAS	TP53	ERBB4	BRAF	BMPR2	NOTCH1	APOB	MUC16	PTEN	SCN7A	ARID4A	APOA1	CPS1	PLCG1	BPTF	MYC	PTPRG	TNIK	PRKDC	PRKAA2	HIF1A	INPP5D	CACNA1S	ABCB1	KDM2B	PRKG1	VCAM1	MTOR	SFRP1	CCND3	GRIA1	ITPKB	SLC6A5	RYR2	CREBBP	MT-ND4	MAP3K5	KDM6B	PRDM9	DNASE1	NOTCH4	TRPV4	TNF	GLI1	IKBKE	NGF	CASP8	TFPI	ERBB2
Epirubicin	MUC16	MYC	KRAS	BMPR2	NOTCH1	CREBBP	SCN7A	BRAF	ERBB4	IGF1R	PRKAA2	PDCD4	KMT2D	TP53	BCL2	BPTF	GRIA1	IKBKE	SCN1A	HSF1	CCND3	APOB	TNIK	DDX3X	KCNB2	CENPE	PLCG1	PRKCE	TGFB1	PRKG1	NRAS	ASH1L	MAP3K5	PRKDC	SLC22A16	VCAM1	CASP8	PTPRG	PCSK9	ARID4A	CPS1	TRPM5	KDM3A	EZH2	CACNA1S	TRPV4	CTSB	CYP1B1	AR
EPZ004777	TP53	PTEN	BMPR2	RYR2	NOTCH1	ARID4A	PLCG1	GLI1	BRAF	ERBB4	CACNA1C	EPHA8	ABCB1	KDM6B	EP300	PTPRG	CCNB1	PIK3CA	ITPKB	ATP2A2	CPT2	RB1	PRDM9	CPS1	POT1	RICTOR	INPP5D	FGF23	VCAM1	HDAC1	APOA1	ABCC2	SLC6A5	NOS2	MT-ND4	BMP4	PRKACA	BRCA1	TACR3	NGF	PRKG1	CACNA1S	GSK3B	SPHK2	PRKCE	NT5C2	KIF22	ROCK1	FN1
EPZ5676	TP53	BRAF	PTEN	BMPR2	ARID4A	PLCG1	RYR2	GLI1	EPHA8	NOTCH1	CACNA1C	PIK3CA	KDM6B	MYC	CCNB1	RB1	ABCB1	PTPRG	CPT2	ITPKB	HDAC1	ERBB4	POT1	CPS1	ABCC2	PRKCE	PRDM9	BRCA1	ATP2A2	FGF23	EP300	VCAM1	NOS2	CREBBP	TACR3	GSK3B	NRAS	SPHK2	FN1	RICTOR	HPRT1	NGF	PRKG1	KIF22	MUC16	PRKACA	INPP5D	TNFSF11	SLC6A5
Gallibiscoquinazole	TP53	BMPR2	NOTCH1	MUC16	MYC	PTEN	ERBB4	PLCG1	ARID4A	CREBBP	GLI1	PTPRG	PRKAA2	KDM6B	PRKG1	PIK3CA	VCAM1	PRKCE	RYR2	CENPE	SCN7A	IGF1R	BPTF	TACR3	CPT2	CCNB1	SLC22A16	CPS1	IKBKE	NRAS	MAP3K5	APOA1	CASP8	KRAS	HDAC1	ATP2A2	ITPKB	CACNA1S	CACNA1C	PDCD4	BCL2	FGF23	KIF22	TNIK	TRPM5	TRPV4	IFNAR1	CCND3	ABCB1
GDC0810	TP53	PTEN	BMPR2	NOTCH1	ERBB4	PLCG1	ARID4A	GLI1	MUC16	RYR2	MYC	KDM6B	PTPRG	CACNA1C	PIK3CA	CPT2	CPS1	APOA1	CREBBP	ABCB1	VCAM1	PRKAA2	ATP2A2	ITPKB	CCNB1	KRAS	PRKCE	EPHA8	PRKG1	HDAC1	PRDM9	TACR3	FGF23	INPP5D	BPTF	CACNA1S	IKBKE	RB1	SLC22A16	CENPE	SCN7A	BRCA1	MAP3K5	KIF22	EP300	CASP8	SLC6A5	TNIK	NGF
GNE-317	KRAS	BRAF	NOTCH1	BMPR2	ERBB4	TP53	APOB	MUC16	SCN7A	MYC	PTEN	ARID4A	MTOR	BPTF	PRKAA2	IGF1R	TNIK	CCND3	PTPRG	APOA1	CPS1	PDCD4	BCL2	CASP8	VCAM1	KMT2D	IKBKE	KDM2B	SCN1A	TRPV4	ERBB2	PRKG1	PRKDC	PLCG2	MAP3K5	ITPKB	PLCG1	DNASE1	GRIA1	NOTCH4	CREBBP	ABCB1	KDM6B	CACNA1S	TFPI	TGFB1	GATA4	SLC6A5	IFNAR1
GSK2578215A	TP53	PTEN	BRAF	BMPR2	RYR2	ARID4A	PLCG1	GLI1	EPHA8	NOTCH1	CACNA1C	KDM6B	PIK3CA	ABCB1	RB1	CCNB1	PTPRG	MYC	ERBB4	CPT2	ITPKB	HDAC1	CPS1	EP300	POT1	PRDM9	ABCC2	ATP2A2	BRCA1	FGF23	NOS2	PRKCE	RICTOR	VCAM1	INPP5D	FN1	TACR3	SPHK2	GSK3B	PRKACA	NGF	CREBBP	SLC6A5	HPRT1	PRKG1	KIF22	APOA1	NRAS	TNFSF11
GSK2606414	TP53	BMPR2	NOTCH1	ERBB4	MUC16	PTEN	MYC	PLCG1	KRAS	ARID4A	CREBBP	PRKAA2	PTPRG	GLI1	KDM6B	SCN7A	APOA1	BPTF	VCAM1	CPS1	PRKG1	IGF1R	IKBKE	PRKCE	PDCD4	CPT2	PIK3CA	APOB	SLC22A16	RYR2	CENPE	MAP3K5	TNIK	CASP8	TACR3	CACNA1S	ITPKB	ATP2A2	BCL2	GRIA1	TRPV4	CCND3	CCNB1	CACNA1C	ABCB1	HDAC1	FGF23	TRPM5	PRKDC
GSK343	TP53	PTEN	BMPR2	PLCG1	NOTCH1	ARID4A	ERBB4	GLI1	MUC16	MYC	KDM6B	RYR2	PTPRG	PIK3CA	CACNA1C	CCNB1	CPT2	CREBBP	CPS1	VCAM1	ABCB1	PRKCE	EPHA8	ITPKB	PRKAA2	HDAC1	ATP2A2	PRKG1	APOA1	TACR3	BRAF	PRDM9	RB1	IKBKE	FGF23	NRAS	CENPE	SLC22A16	CACNA1S	KIF22	BPTF	POT1	MAP3K5	BRCA1	ABCC2	INPP5D	CASP8	IGF1R	TNFSF11
GSK591	TP53	BMPR2	MUC16	KRAS	MYC	ERBB4	NOTCH1	PLCG1	PTEN	CREBBP	PRKAA2	ARID4A	SCN7A	PTPRG	APOB	BPTF	APOA1	CPS1	IGF1R	PDCD4	KDM6B	GLI1	BCL2	PRKG1	IKBKE	PRKCE	VCAM1	TNIK	CPT2	SLC22A16	GRIA1	CENPE	MAP3K5	CACNA1S	CCND3	PRKDC	TACR3	CASP8	PIK3CA	HSF1	IFNAR1	TRPV4	TRPM5	ITPKB	ATP2A2	HDAC1	RYR2	KIF22	FGF23
I-BRD9	TP53	BRAF	PTEN	BMPR2	RYR2	ARID4A	NOTCH1	EPHA8	PLCG1	GLI1	CACNA1C	ABCB1	KDM6B	CCNB1	EP300	PIK3CA	RB1	PTPRG	ITPKB	ERBB4	CPT2	POT1	PRDM9	ATP2A2	ABCC2	RICTOR	HDAC1	CPS1	NOS2	FGF23	PRKACA	INPP5D	HPRT1	GSK3B	BRCA1	VCAM1	NGF	SPHK2	SLC6A5	FN1	TACR3	PRKCE	MYC	BMP4	MT-ND4	PRKG1	TNFSF11	KIF22	JAG1
Ibrutinib	TP53	KRAS	PTEN	ERBB4	NOTCH1	BMPR2	APOB	ARID4A	EP300	RYR2	ABCB1	BRAF	APOA1	EGFR	CPS1	ITPKB	PTPRG	MTOR	SLC6A5	MT-ND4	ROCK1	TNF	SCN7A	INPP5D	PRDM9	ATP2A2	PLCG1	TNIK	PRKACA	DNASE1	BMP4	KDM6B	GLI1	CACNA1C	TFPI	TRPV4	VCAM1	GATA4	MERTK	HIF1A	BPTF	NOTCH4	NGF	CASP8	RICTOR	ANO1	CDH2	EPHA8	HSPD1
Ipatasertib	KRAS	TP53	ERBB4	BRAF	BMPR2	NOTCH1	APOB	MUC16	SCN7A	MYC	PTEN	ARID4A	APOA1	CPS1	BPTF	PLCG1	TNIK	PRKAA2	PTPRG	PRKDC	CCND3	CACNA1S	KDM2B	HIF1A	PRKG1	VCAM1	CREBBP	MTOR	GRIA1	ABCB1	INPP5D	IGF1R	ITPKB	BCL2	SFRP1	MAP3K5	PDCD4	IKBKE	TRPV4	DNASE1	ERBB2	SLC6A5	KDM6B	MT-ND4	TNF	NOTCH4	CASP8	SCN1A	IFNAR1
Irinotecan	MUC16	KRAS	MYC	ERBB4	BMPR2	CREBBP	TP53	BRAF	PRKAA2	NOTCH1	BCL2	IGF1R	SCN7A	PDCD4	APOB	PLCG1	BPTF	GRIA1	KMT2D	PRKDC	HSF1	CCND3	TNIK	IKBKE	PRKG1	CENPE	APOA1	CPS1	ASH1L	MAP3K5	PRKCE	PTPRG	CACNA1S	IFNAR1	SCN1A	SLC22A16	VCAM1	PCSK9	ARID4A	TIPARP	DDX3X	TGFB1	KCNB2	TACR3	KDM2B	GNA12	TRPM5	KDR	CAMK2A
IWP-2	TP53	MYC	MUC16	PTEN	BMPR2	CREBBP	PLCG1	NRAS	PIK3CA	ARID4A	KDM6B	PRKCE	PRKAA2	NOTCH1	GLI1	ERBB4	IKBKE	BRAF	CCNB1	PTPRG	BCL2	CPT2	IGF1R	TACR3	HDAC1	SLC22A16	CPS1	PRKG1	VCAM1	CENPE	BPTF	PSAP	PDCD4	SCN7A	HSF1	KIF22	ADAM17	MAP3K5	CACNA1C	BRCA1	GRIA1	TRPM5	CASP8	APOA1	CACNA1S	TNIK	TNFSF11	GIGYF2	RB1
KRAS (G12C) Inhibitor-12	TP53	BMPR2	NOTCH1	ERBB4	MUC16	MYC	PLCG1	KRAS	PTEN	ARID4A	CREBBP	PRKAA2	PTPRG	GLI1	SCN7A	PRKG1	BPTF	CPS1	VCAM1	KDM6B	IGF1R	APOA1	RYR2	CENPE	APOB	MAP3K5	PRKCE	TACR3	CACNA1S	PDCD4	CPT2	BCL2	SLC22A16	TNIK	IKBKE	CASP8	PIK3CA	CCND3	ATP2A2	ITPKB	IFNAR1	FGF23	PRKDC	TRPV4	ABCB1	TRPM5	GRIA1	CCNB1	NGF
Leflunomide	TP53	MUC16	MYC	BMPR2	KRAS	ERBB4	NOTCH1	PLCG1	CREBBP	PRKAA2	PTEN	ARID4A	SCN7A	IGF1R	BPTF	PDCD4	PTPRG	BCL2	APOA1	APOB	CPS1	KDM6B	IKBKE	PRKCE	PRKG1	GLI1	VCAM1	TNIK	GRIA1	SLC22A16	CENPE	CPT2	MAP3K5	CCND3	TACR3	CACNA1S	HSF1	PRKDC	PIK3CA	CASP8	IFNAR1	NRAS	TRPM5	HDAC1	TRPV4	KIF22	GNA12	SCN1A	PCSK9
LJI308	TP53	PTEN	BMPR2	BRAF	RYR2	ARID4A	PLCG1	NOTCH1	GLI1	CACNA1C	EPHA8	ERBB4	KDM6B	ABCB1	PIK3CA	PTPRG	EP300	RB1	CPT2	CCNB1	ITPKB	CPS1	PRDM9	ATP2A2	HDAC1	INPP5D	MYC	POT1	FGF23	BRCA1	RICTOR	NOS2	ABCC2	VCAM1	APOA1	PRKCE	SLC6A5	TACR3	PRKACA	NGF	BMP4	FN1	PRKG1	SPHK2	CACNA1S	GSK3B	MT-ND4	KIF22	CREBBP
LY2109761	TP53	KRAS	PTEN	ERBB4	BMPR2	ARID4A	PLCG1	NOTCH1	RYR2	CPS1	APOB	APOA1	PTPRG	INPP5D	KDM6B	GLI1	MYC	ABCB1	MUC16	CACNA1C	CPT2	EP300	PRDM9	ATP2A2	TNIK	ITPKB	SFRP1	SLC6A5	BPTF	BRCA1	CACNA1S	EPHA8	PIK3CA	SCN7A	PRKAA2	NOS2	VCAM1	FGF23	MT-ND4	PRKCE	BMP4	ROCK1	PRKG1	NGF	CREBBP	NOS1	RB1	KIF14	TACR3
Mitoxantrone	MUC16	MYC	KRAS	BMPR2	CREBBP	TP53	NOTCH1	IGF1R	PRKAA2	PDCD4	ERBB4	SCN7A	BCL2	KMT2D	BPTF	BRAF	GRIA1	IKBKE	HSF1	PLCG1	CCND3	NRAS	PRKCE	CENPE	TNIK	APOB	PRKG1	SCN1A	DDX3X	KCNB2	ASH1L	MAP3K5	SLC22A16	TGFB1	VCAM1	PCSK9	PRKDC	PTPRG	CASP8	ARID4A	CPS1	TACR3	CTSB	TRPM5	IFNAR1	KDR	TIPARP	HTT	EZH2
MK-8776	KRAS	TP53	MUC16	ERBB4	BMPR2	MYC	NOTCH1	APOB	BRAF	PLCG1	CREBBP	SCN7A	PRKAA2	BPTF	APOA1	CPS1	ARID4A	PRKDC	TNIK	PTPRG	BCL2	IGF1R	GRIA1	PDCD4	PRKG1	CACNA1S	PTEN	CCND3	IKBKE	VCAM1	MAP3K5	HSF1	CENPE	SFRP1	HIF1A	INPP5D	KDM6B	KDM2B	IFNAR1	PRKCE	CPT2	SLC22A16	GLI1	SCN1A	TACR3	CASP8	KMT2D	ASH1L	TRPV4
ML323	TP53	KRAS	ERBB4	BMPR2	NOTCH1	PTEN	APOB	ARID4A	APOA1	MUC16	PLCG1	CPS1	BRAF	PTPRG	RYR2	SCN7A	INPP5D	ABCB1	BPTF	TNIK	EP300	PRKDC	ITPKB	GLI1	CACNA1S	KDM6B	SLC6A5	PRDM9	HIF1A	MYC	SFRP1	MT-ND4	VCAM1	ATP2A2	PRKAA2	PRKG1	CPT2	ROCK1	DNASE1	BMP4	NGF	FGF23	TNF	TRPV4	TFPI	CACNA1C	CASP8	KDM2B	NOTCH4
MN-64	TP53	PTEN	RYR2	BMPR2	BRAF	NOTCH1	ARID4A	EP300	EPHA8	GLI1	CACNA1C	ABCB1	PLCG1	ERBB4	RB1	KDM6B	ITPKB	CCNB1	ATP2A2	PTPRG	PRDM9	RICTOR	POT1	PIK3CA	CPT2	ABCC2	MT-ND4	FGF23	BMP4	SLC6A5	INPP5D	PRKACA	VCAM1	CPS1	GSK3B	SPHK2	NOS2	ROCK1	HDAC1	APOA1	NGF	PPP3CA	NT5C2	BRCA1	TACR3	JAG1	TRIM24	PRKG1	CACNA1S
Nelarabine	TP53	MYC	PTEN	BRAF	MUC16	BMPR2	NRAS	PLCG1	PIK3CA	CREBBP	ARID4A	KDM6B	PRKCE	GLI1	CCNB1	NOTCH1	PRKAA2	PTPRG	CPT2	IKBKE	ADAM17	HDAC1	BCL2	TACR3	RB1	CPS1	CACNA1C	SLC22A16	VCAM1	PSAP	PRKG1	IGF1R	ERBB4	EPHA8	BRCA1	CENPE	KIF22	HSF1	BPTF	RYR2	PTBP1	GIGYF2	ITPKB	TNFSF11	ABCC2	PDCD4	FN1	MAP3K5	CASP8
Niraparib	KRAS	MUC16	TP53	MYC	ERBB4	BMPR2	CREBBP	PRKAA2	BCL2	PLCG1	NOTCH1	PDCD4	APOB	SCN7A	IGF1R	BPTF	BRAF	GRIA1	CPS1	APOA1	HSF1	IKBKE	TNIK	PRKCE	PRKDC	CCND3	ARID4A	PTPRG	PRKG1	CENPE	SLC22A16	CACNA1S	MAP3K5	KDM6B	VCAM1	IFNAR1	PTEN	ASH1L	TACR3	CPT2	KMT2D	KDR	SFRP1	PCSK9	NRAS	TRPM5	TGFB1	GLI1	TIPARP
NSC19630	TP53	PTEN	BRAF	BMPR2	RYR2	ARID4A	PLCG1	GLI1	EPHA8	CACNA1C	NOTCH1	KDM6B	PIK3CA	ABCB1	RB1	CCNB1	PTPRG	MYC	CPT2	ERBB4	ITPKB	HDAC1	EP300	POT1	CPS1	PRDM9	ABCC2	ATP2A2	BRCA1	FGF23	NOS2	RICTOR	PRKCE	VCAM1	INPP5D	FN1	SPHK2	GSK3B	TACR3	PRKACA	NGF	SLC6A5	HPRT1	CREBBP	PRKG1	KIF22	APOA1	TNFSF11	CACNA1S
NVP-ADW742	TP53	NOTCH1	BMPR2	PTEN	ERBB4	ARID4A	RYR2	GLI1	PLCG1	PTPRG	ABCB1	EP300	ITPKB	KDM6B	ATP2A2	MUC16	CACNA1C	APOA1	VCAM1	CCNB1	PRDM9	MT-ND4	KRAS	CPS1	SCN7A	PRKG1	CPT2	FGF23	CASP8	PIK3CA	BPTF	POT1	BMP4	MAP3K5	SLC6A5	APOB	CACNA1S	INPP5D	CENPE	EPHA8	TRPV4	RICTOR	TACR3	PRKAA2	SLC22A16	TFPI	NT5C2	HIF1A	NGF
OF-1	TP53	KRAS	ERBB4	PTEN	BMPR2	NOTCH1	APOB	ARID4A	RYR2	APOA1	EP300	CPS1	ABCB1	INPP5D	PLCG1	PTPRG	BRAF	SLC6A5	ITPKB	PRDM9	ROCK1	TNIK	EGFR	MT-ND4	TNF	KDM6B	SCN7A	ATP2A2	GLI1	SFRP1	BPTF	CACNA1C	BMP4	CACNA1S	HIF1A	PRKACA	DNASE1	CPT2	NOS2	VCAM1	NGF	PRKDC	MUC16	FGF23	EPHA8	TFPI	IL12B	TRPV4	MTOR
Osimertinib	TP53	KRAS	ERBB4	NOTCH1	PTEN	BMPR2	APOB	BRAF	ARID4A	EP300	ABCB1	RYR2	APOA1	MTOR	PTPRG	ITPKB	CPS1	SCN7A	MT-ND4	SLC6A5	EGFR	ROCK1	TNIK	INPP5D	PRDM9	DNASE1	PLCG1	ATP2A2	TNF	BPTF	HIF1A	TFPI	VCAM1	PRKACA	BMP4	TRPV4	GLI1	GATA4	KDM6B	NOTCH4	MERTK	CASP8	CACNA1S	PRKDC	KDM2B	CACNA1C	NGF	FGF23	HSPD1
OTX015	TP53	MUC16	BMPR2	NOTCH1	MYC	ERBB4	KRAS	SCN7A	CREBBP	PRKAA2	IGF1R	PLCG1	BPTF	ARID4A	PTEN	BCL2	PDCD4	PTPRG	APOB	IKBKE	CCND3	PRKG1	VCAM1	GLI1	APOA1	TNIK	CASP8	CENPE	GRIA1	MAP3K5	SCN1A	KDM6B	CPS1	SLC22A16	KMT2D	HSF1	PRKDC	CACNA1S	PRKCE	TACR3	TRPV4	TRPM5	IFNAR1	GNA12	PCSK9	KDM2B	BRAF	PIK3CA	ATP2A2
Oxaliplatin	TP53	MUC16	MYC	BMPR2	ERBB4	PLCG1	CREBBP	NOTCH1	KRAS	PRKAA2	PTEN	ARID4A	IGF1R	PDCD4	SCN7A	PRKCE	PTPRG	KDM6B	BCL2	BPTF	IKBKE	NRAS	GLI1	PRKG1	CPS1	APOA1	VCAM1	SLC22A16	CENPE	CPT2	PIK3CA	GRIA1	TACR3	MAP3K5	TNIK	HSF1	HDAC1	CACNA1S	CCND3	APOB	CASP8	TRPM5	KIF22	IFNAR1	PRKDC	GNA12	PSAP	CCNB1	TRPV4
P22077	TP53	MYC	PTEN	BMPR2	MUC16	PLCG1	ARID4A	CREBBP	PIK3CA	NOTCH1	KDM6B	GLI1	NRAS	BRAF	ERBB4	PRKCE	PRKAA2	PTPRG	CPT2	HDAC1	CPS1	IKBKE	CCNB1	CACNA1C	TACR3	RYR2	VCAM1	PRKG1	SLC22A16	BCL2	IGF1R	CENPE	BPTF	BRCA1	RB1	KIF22	EPHA8	PSAP	APOA1	PDCD4	ITPKB	MAP3K5	SCN7A	FGF23	CACNA1S	HSF1	CASP8	TNFSF11	TRPM5
PCI-34051	TP53	MYC	MUC16	PTEN	BMPR2	PLCG1	CREBBP	NRAS	ARID4A	PIK3CA	KDM6B	NOTCH1	BRAF	PRKCE	GLI1	PRKAA2	ERBB4	CCNB1	PTPRG	IKBKE	CPT2	HDAC1	TACR3	CPS1	VCAM1	BCL2	IGF1R	SLC22A16	PRKG1	CENPE	BPTF	CACNA1C	PSAP	KIF22	SCN7A	PDCD4	HSF1	BRCA1	ADAM17	MAP3K5	RYR2	RB1	CASP8	APOA1	TNFSF11	ITPKB	TRPM5	CACNA1S	GIGYF2
Podophyllotoxin bromide	MUC16	KRAS	MYC	BRAF	BMPR2	NOTCH1	ERBB4	SCN7A	CREBBP	KMT2D	IGF1R	PRKAA2	BCL2	PDCD4	BPTF	APOB	GRIA1	CCND3	TNIK	SCN1A	IKBKE	HSF1	DDX3X	KCNB2	TGFB1	ASH1L	PRKDC	PRKG1	CENPE	MAP3K5	PLCG1	CYP1B1	CTSB	PCSK9	VCAM1	PRKCE	SLC22A16	CASP8	CPS1	PTPRG	IFNAR1	ARID4A	TIPARP	CACNA1S	APOA1	KDM2B	KDR	TP53	CAMK2A
PRIMA-1-Met	TP53	KRAS	PTEN	ERBB4	BMPR2	NOTCH1	ARID4A	APOB	RYR2	EP300	APOA1	CPS1	ABCB1	PLCG1	INPP5D	PTPRG	ITPKB	SLC6A5	PRDM9	KDM6B	GLI1	CACNA1C	ATP2A2	ROCK1	MT-ND4	TNIK	BMP4	EGFR	TNF	EPHA8	SCN7A	SFRP1	CPT2	BPTF	NOS2	PRKACA	CACNA1S	DNASE1	FGF23	VCAM1	NGF	RICTOR	RB1	HIF1A	BRCA1	TFPI	TRPV4	NOS1	PRKDC
PRT062607	TP53	KRAS	ERBB4	MUC16	BMPR2	NOTCH1	MYC	APOB	BRAF	SCN7A	PLCG1	PRKAA2	CREBBP	BPTF	ARID4A	PTEN	APOA1	PTPRG	CPS1	IGF1R	TNIK	PDCD4	BCL2	PRKDC	PRKG1	GRIA1	CCND3	VCAM1	IKBKE	CACNA1S	MAP3K5	KDM6B	GLI1	CENPE	SLC22A16	HSF1	CASP8	PRKCE	SCN1A	HIF1A	KDM2B	IFNAR1	TRPV4	CPT2	TACR3	ITPKB	INPP5D	SFRP1	KMT2D
Pyridostatin	TP53	PTEN	BRAF	BMPR2	RYR2	ARID4A	NOTCH1	PLCG1	GLI1	EPHA8	CACNA1C	ERBB4	ABCB1	EP300	KDM6B	PTPRG	PIK3CA	RB1	ITPKB	CCNB1	CPT2	PRDM9	ATP2A2	CPS1	INPP5D	RICTOR	POT1	FGF23	NOS2	HDAC1	ABCC2	BRCA1	PRKACA	SLC6A5	APOA1	VCAM1	BMP4	NGF	MT-ND4	SPHK2	GSK3B	TACR3	FN1	CACNA1S	PRKCE	PRKG1	HPRT1	ROCK1	KIF22
Ribociclib	TP53	BMPR2	ERBB4	NOTCH1	KRAS	MUC16	PTEN	MYC	PLCG1	ARID4A	SCN7A	PRKAA2	PTPRG	CREBBP	APOA1	APOB	GLI1	BPTF	KDM6B	CPS1	VCAM1	IGF1R	PRKG1	IKBKE	PDCD4	TNIK	MAP3K5	CASP8	CACNA1S	RYR2	CENPE	SLC22A16	CPT2	ITPKB	PRKCE	PRKDC	CCND3	ATP2A2	ABCB1	TACR3	GRIA1	TRPV4	PIK3CA	BCL2	FGF23	SCN1A	PRDM9	MT-ND4	TRPM5
RVX-208	TP53	MYC	MUC16	PTEN	BMPR2	PLCG1	CREBBP	NRAS	NOTCH1	ARID4A	PIK3CA	KDM6B	GLI1	PRKCE	PRKAA2	ERBB4	CCNB1	PTPRG	IKBKE	CPT2	BRAF	TACR3	IGF1R	VCAM1	HDAC1	SLC22A16	PRKG1	CENPE	CPS1	BCL2	BPTF	SCN7A	KIF22	CACNA1C	PDCD4	PSAP	MAP3K5	HSF1	CASP8	TRPM5	RYR2	APOA1	ITPKB	TNFSF11	CACNA1S	BRCA1	ADAM17	GRIA1	TNIK
Sabutoclax	MUC16	KRAS	MYC	BMPR2	NOTCH1	BRAF	ERBB4	TP53	SCN7A	IGF1R	PRKAA2	CREBBP	KMT2D	BCL2	PDCD4	BPTF	APOB	CCND3	SCN1A	GRIA1	IKBKE	TNIK	HSF1	ARID4A	PRKG1	DDX3X	PLCG1	PTPRG	VCAM1	MAP3K5	CASP8	PRKDC	TGFB1	CENPE	SLC22A16	KCNB2	CPS1	TRPV4	APOA1	ASH1L	PCSK9	CACNA1S	PRKCE	IFNAR1	TRPM5	KDM2B	CTSB	GNA12	PTEN
SCH772984	TP53	BRAF	PTEN	RB1	EPHA8	RYR2	CACNA1C	GLI1	PIK3CA	KRAS	ARID4A	KDM6B	SMARCA4	ATP2A2	SPHK2	POT1	ABCC2	EP300	RICTOR	CCNB1	BMPR2	GSK3B	ABCB1	NOTCH1	NRAS	GRIN2A	ITPKB	NLRP3	EYA2	HDAC1	FGF23	PLCG1	BMP4	PPP3CA	PTPRG	PRDM9	FN1	MCM2	HDAC5	PDE2A	NLRP1	CASP8	IDH1	MT-ND4	CPT2	HSPD1	PTBP1	PDXK	TRIM24
Sinularin	TP53	MUC16	BMPR2	MYC	NOTCH1	ERBB4	CREBBP	PLCG1	KRAS	PRKAA2	ARID4A	PTEN	SCN7A	IGF1R	BCL2	PTPRG	BPTF	PRKG1	PDCD4	GLI1	PRKCE	VCAM1	CENPE	KDM6B	IKBKE	SLC22A16	CCND3	MAP3K5	TACR3	CPS1	NRAS	CASP8	TNIK	APOA1	PIK3CA	HSF1	GRIA1	CPT2	IFNAR1	APOB	CACNA1S	TRPM5	GNA12	PRKDC	SCN1A	TRPV4	KIF22	CCNB1	HDAC1
Taselisib	TP53	KRAS	ERBB4	NOTCH1	BMPR2	BRAF	APOB	PTEN	ARID4A	MUC16	SCN7A	APOA1	PTPRG	BPTF	CPS1	ABCB1	MTOR	PLCG1	TNIK	ITPKB	PRKDC	RYR2	HIF1A	VCAM1	PRKAA2	MT-ND4	EP300	KDM2B	CACNA1S	PRKG1	GLI1	SLC6A5	TRPV4	MYC	CCND3	TFPI	DNASE1	CASP8	MAP3K5	ATP2A2	SCN1A	NOTCH4	PRDM9	INPP5D	KDM6B	GATA4	IGF1R	ROCK1	IKBKE
Telomerase Inhibitor IX	TP53	BMPR2	NOTCH1	ERBB4	KRAS	MUC16	MYC	SCN7A	APOB	ARID4A	PTEN	PLCG1	PRKAA2	IGF1R	BPTF	PTPRG	CREBBP	APOA1	PRKG1	VCAM1	CPS1	TNIK	CCND3	GLI1	IKBKE	PDCD4	BCL2	MAP3K5	CASP8	PRKDC	CACNA1S	KDM6B	CENPE	SCN1A	GRIA1	KDM2B	BRAF	TRPV4	SLC22A16	ITPKB	IFNAR1	ATP2A2	TACR3	ABCB1	KMT2D	HSF1	DNASE1	TFPI	HIF1A
Teniposide	MUC16	KRAS	MYC	BRAF	BMPR2	CREBBP	ERBB4	KMT2D	BCL2	NOTCH1	SCN7A	IGF1R	PDCD4	PRKAA2	BPTF	GRIA1	APOB	HSF1	CCND3	ASH1L	IKBKE	TNIK	DDX3X	KCNB2	SCN1A	TGFB1	PRKDC	PLCG1	CTSB	CYP1B1	CENPE	PRKG1	PRKCE	KDR	MAP3K5	PCSK9	TIPARP	IFNAR1	NRAS	EZH2	SLC22A16	MAPT	CPS1	CAMK2A	MKNK2	VCAM1	CACNA1S	GNA12	CASP8
Topotecan	MUC16	MYC	KRAS	BMPR2	CREBBP	TP53	NOTCH1	SCN7A	IGF1R	PRKAA2	ERBB4	PDCD4	BCL2	KMT2D	BPTF	BRAF	GRIA1	IKBKE	HSF1	NRAS	PLCG1	CCND3	SCN1A	PRKCE	CENPE	TNIK	DDX3X	KCNB2	PRKG1	APOB	MAP3K5	TGFB1	ASH1L	SLC22A16	VCAM1	CASP8	PTPRG	PCSK9	PRKDC	ARID4A	TACR3	TRPM5	CPS1	EZH2	CTSB	TIPARP	CACNA1S	HTT	KDR
Ulixertinib	TP53	PTEN	BRAF	RYR2	NOTCH1	EP300	GLI1	CACNA1C	BMPR2	ARID4A	EPHA8	RB1	ABCB1	ATP2A2	POT1	ITPKB	CCNB1	RICTOR	PIK3CA	KDM6B	PTPRG	MT-ND4	PRDM9	PPP3CA	BMP4	FGF23	ABCC2	SPHK2	HSPD1	ERBB4	SLC6A5	GSK3B	PLCG1	VCAM1	SMARCA4	ROCK1	TFPI	CASP8	PRKACA	TRPV4	TRIM24	PTGS2	PDE2A	NLRP3	CPT2	NOS2	TAF1L	MAPK15	AKT2
UMI-77	TP53	PTEN	BRAF	RYR2	BMPR2	NOTCH1	ARID4A	EPHA8	GLI1	CACNA1C	PLCG1	ABCB1	EP300	CCNB1	KDM6B	ITPKB	PTPRG	ERBB4	RB1	PIK3CA	PRDM9	POT1	ATP2A2	CPT2	RICTOR	ABCC2	PRKACA	FGF23	INPP5D	NOS2	CPS1	HDAC1	HPRT1	SLC6A5	GSK3B	VCAM1	MT-ND4	NGF	SPHK2	BMP4	BRCA1	TACR3	JAG1	FN1	TNFSF11	ROCK1	PRKG1	NT5C2	APOA1
Uprosertib	TP53	KRAS	ERBB4	NOTCH1	BRAF	BMPR2	APOB	PTEN	ARID4A	SCN7A	APOA1	MUC16	CPS1	MTOR	PTPRG	ABCB1	BPTF	TNIK	PLCG1	ITPKB	EP300	RYR2	PRKDC	HIF1A	MT-ND4	KDM2B	SLC6A5	VCAM1	PRKAA2	CACNA1S	INPP5D	DNASE1	TRPV4	CCND3	NOTCH4	PRKG1	TNF	TFPI	ROCK1	MYC	GATA4	PRDM9	CASP8	KDM6B	ATP2A2	MAP3K5	GLI1	ERBB2	PLCG2
VE-822	KRAS	TP53	MUC16	ERBB4	BMPR2	MYC	NOTCH1	BRAF	APOB	SCN7A	CREBBP	PRKAA2	PLCG1	BPTF	IGF1R	BCL2	APOA1	PDCD4	ARID4A	PRKDC	TNIK	CPS1	GRIA1	PTPRG	CCND3	PRKG1	IKBKE	CACNA1S	MAP3K5	VCAM1	PTEN	HSF1	CENPE	KMT2D	SCN1A	KDM2B	IFNAR1	SLC22A16	HIF1A	PRKCE	KDM6B	GLI1	CASP8	TACR3	ASH1L	TRPV4	SFRP1	CPT2	TRPM5
VE821	TP53	PTEN	BRAF	RYR2	BMPR2	ARID4A	EPHA8	NOTCH1	CACNA1C	EP300	GLI1	PLCG1	ABCB1	ERBB4	KDM6B	PTPRG	ITPKB	PRDM9	RB1	ATP2A2	CCNB1	INPP5D	RICTOR	PIK3CA	CPT2	POT1	NOS2	CPS1	PRKACA	FGF23	ABCC2	SLC6A5	BMP4	HDAC1	BRCA1	MT-ND4	NGF	GSK3B	SPHK2	HPRT1	VCAM1	ROCK1	APOA1	FN1	EZR	NOS1	CACNA1S	TACR3	JAG1
Vincristine	MUC16	KRAS	MYC	BRAF	BMPR2	CREBBP	SCN7A	ERBB4	NOTCH1	KMT2D	IGF1R	PRKAA2	PDCD4	BCL2	BPTF	GRIA1	APOB	SCN1A	IKBKE	HSF1	TNIK	KCNB2	CCND3	DDX3X	ASH1L	TGFB1	CENPE	PRKDC	PRKG1	CYP1B1	PLCG1	MAP3K5	PRKCE	EZH2	PCSK9	KDR	CTSB	NRAS	KDM3A	SLC22A16	TIPARP	VCAM1	MAPT	CYP4F2	CPS1	CACNA1S	CASP8	HTT	PTPRG
WEHI-539	TP53	MUC16	MYC	BMPR2	NOTCH1	KRAS	ERBB4	CREBBP	PRKAA2	SCN7A	PLCG1	IGF1R	BCL2	PDCD4	BPTF	ARID4A	PRKG1	CCND3	PTPRG	IKBKE	CENPE	APOB	KMT2D	PRKCE	VCAM1	SLC22A16	MAP3K5	TNIK	GRIA1	HSF1	CASP8	PTEN	CPS1	GLI1	IFNAR1	TACR3	SCN1A	KDM6B	PRKDC	APOA1	TRPM5	NRAS	CACNA1S	GNA12	TGFB1	TRPV4	PCSK9	DDX3X	KDM2B
WIKI4	TP53	PTEN	BRAF	BMPR2	ARID4A	PLCG1	RYR2	GLI1	NOTCH1	EPHA8	CACNA1C	KDM6B	PIK3CA	CCNB1	MYC	RB1	ABCB1	PTPRG	CPT2	ERBB4	ITPKB	HDAC1	POT1	CPS1	ABCC2	PRDM9	EP300	ATP2A2	PRKCE	BRCA1	FGF23	VCAM1	NOS2	TACR3	RICTOR	CREBBP	GSK3B	SPHK2	FN1	NGF	INPP5D	NRAS	HPRT1	PRKG1	PRKACA	KIF22	MUC16	SLC6A5	TNFSF11
WZ4003	TP53	KRAS	PTEN	ERBB4	BMPR2	NOTCH1	APOB	ARID4A	RYR2	EP300	APOA1	ABCB1	CPS1	PLCG1	INPP5D	PTPRG	ITPKB	SLC6A5	PRDM9	GLI1	ATP2A2	ROCK1	MT-ND4	KDM6B	TNIK	CACNA1C	SCN7A	EGFR	BMP4	TNF	BPTF	BRAF	SFRP1	CACNA1S	PRKACA	DNASE1	CPT2	VCAM1	HIF1A	NOS2	EPHA8	FGF23	NGF	TFPI	RICTOR	TRPV4	PRKDC	MUC16	IL12B
Zolendronic Acid	TP53	PTEN	MYC	BRAF	BMPR2	MUC16	PLCG1	ARID4A	NOTCH1	PIK3CA	KDM6B	GLI1	NRAS	CREBBP	CCNB1	PRKCE	PTPRG	ERBB4	CPT2	CACNA1C	PRKAA2	HDAC1	RYR2	TACR3	VCAM1	CPS1	IKBKE	EPHA8	PRKG1	RB1	SLC22A16	ITPKB	CENPE	IGF1R	KIF22	POT1	BRCA1	TNFSF11	ABCC2	BCL2	BPTF	MAP3K5	PSAP	ABCB1	FGF23	ADAM17	CACNA1S	CASP8	PTBP1
(-)-Epigallocatechin gallate	TP53	MYC	MUC16	PTEN	BMPR2	PLCG1	CREBBP	NRAS	BRAF	PIK3CA	ARID4A	KDM6B	NOTCH1	GLI1	PRKCE	PRKAA2	CCNB1	ERBB4	PTPRG	IKBKE	CPT2	HDAC1	TACR3	IGF1R	BCL2	CPS1	SLC22A16	VCAM1	PRKG1	CENPE	BPTF	PSAP	CACNA1C	ADAM17	KIF22	HSF1	PDCD4	SCN7A	MAP3K5	BRCA1	TNFSF11	RB1	CACNA1S	TRPM5	RYR2	GIGYF2	CASP8	ITPKB	GRIA1
1,9-Pyrazoloanthrone	TP53	PTEN	RYR2	EP300	BMPR2	ARID4A	NOTCH1	ERBB4	CACNA1C	EPHA8	ABCB1	GLI1	PLCG1	ATP2A2	PRDM9	PTPRG	ITPKB	RB1	KDM6B	INPP5D	RICTOR	APOA1	BMP4	CPS1	SLC6A5	MT-ND4	CPT2	FGF23	CCNB1	POT1	ROCK1	PIK3CA	NOS2	PRKACA	VCAM1	ABCC2	PPP3CA	IL12B	SPHK2	BRCA1	GSK3B	BRAF	NGF	HSPD1	NT5C2	HDAC1	CACNA1S	TRIM24	NOS1
16-beta-bromoandrosterone	TP53	MYC	MUC16	BMPR2	PTEN	PLCG1	NOTCH1	CREBBP	ERBB4	ARID4A	GLI1	KDM6B	NRAS	PRKAA2	PIK3CA	PTPRG	PRKCE	CCNB1	CPT2	VCAM1	IKBKE	PRKG1	TACR3	IGF1R	CENPE	SLC22A16	CPS1	HDAC1	BPTF	SCN7A	RYR2	CACNA1C	MAP3K5	APOA1	BCL2	KIF22	ITPKB	PDCD4	CASP8	CACNA1S	TRPM5	FGF23	TNFSF11	TNIK	HSF1	PSAP	ATP2A2	GRIA1	CACNA1F
1S,3R-RSL-3	BRAF	KRAS	MUC16	MYC	BMPR2	NOTCH1	ERBB4	SCN7A	APOB	KMT2D	IGF1R	PRKAA2	BCL2	PDCD4	BPTF	CREBBP	CCND3	TNIK	SCN1A	IKBKE	GRIA1	TGFB1	DDX3X	HSF1	MTOR	KCNB2	ARID4A	CASP8	PLCG2	ASH1L	PRKDC	PRKG1	VCAM1	MAP3K5	CYP1B1	PTPRG	TRPV4	CPS1	PCSK9	ERBB2	KDM2B	CTSB	SLC22A16	APOA1	IFNAR1	CYP4F2	MAPT	KDM3A	PLCG1
3-Cl-AHPC	KRAS	MUC16	ERBB4	TP53	BMPR2	MYC	NOTCH1	BRAF	CREBBP	SCN7A	PRKAA2	APOB	IGF1R	BPTF	PDCD4	BCL2	PLCG1	KMT2D	GRIA1	PRKDC	TNIK	CCND3	APOA1	PRKG1	MAP3K5	CENPE	IKBKE	PTPRG	SCN1A	CPS1	HSF1	CACNA1S	ARID4A	VCAM1	KDM2B	IFNAR1	SLC22A16	HIF1A	ASH1L	PRKCE	TACR3	GNA12	PCSK9	TRPM5	TGFB1	CASP8	GLI1	TIPARP	DDX3X
968	TP53	KRAS	BMPR2	ERBB4	MUC16	MYC	PTEN	PLCG1	NOTCH1	ARID4A	CREBBP	PRKAA2	CPS1	APOA1	PTPRG	KDM6B	GLI1	APOB	BPTF	CPT2	PRKCE	SCN7A	PIK3CA	TNIK	IKBKE	PRKG1	CACNA1S	VCAM1	RYR2	INPP5D	IGF1R	TACR3	BCL2	GRIA1	CENPE	PDCD4	SLC22A16	HDAC1	PRKDC	BRCA1	CACNA1C	MAP3K5	ATP2A2	HSF1	PRDM9	FGF23	SFRP1	KIF22	ITPKB
A-804598	TP53	PTEN	BMPR2	PLCG1	ERBB4	NOTCH1	ARID4A	RYR2	GLI1	MYC	KDM6B	PTPRG	CACNA1C	MUC16	CPS1	PIK3CA	CPT2	ABCB1	APOA1	EPHA8	CREBBP	ITPKB	ATP2A2	PRKCE	PRKAA2	VCAM1	KRAS	PRDM9	INPP5D	HDAC1	CCNB1	PRKG1	FGF23	TACR3	EP300	BRCA1	CACNA1S	RB1	BPTF	NGF	SLC6A5	IKBKE	NOS2	SLC22A16	TNIK	CENPE	KIF22	MT-ND4	BMP4
AA-COCF3	TP53	MYC	MUC16	BMPR2	CREBBP	KRAS	ERBB4	PLCG1	PRKAA2	NOTCH1	PTEN	IGF1R	BCL2	PDCD4	PRKCE	ARID4A	SCN7A	NRAS	BPTF	IKBKE	KDM6B	PTPRG	CPS1	PRKG1	GLI1	APOA1	GRIA1	CENPE	SLC22A16	HSF1	CPT2	PIK3CA	VCAM1	TNIK	TACR3	MAP3K5	APOB	HDAC1	CCND3	CACNA1S	TRPM5	PRKDC	IFNAR1	KIF22	CASP8	PSAP	GNA12	PCSK9	TRPV4
Abiraterone	TP53	PTEN	BRAF	BMPR2	RYR2	ARID4A	PLCG1	EPHA8	GLI1	NOTCH1	CACNA1C	KDM6B	ABCB1	PIK3CA	RB1	CCNB1	PTPRG	ERBB4	EP300	ITPKB	CPT2	PRDM9	POT1	CPS1	ATP2A2	HDAC1	ABCC2	RICTOR	NOS2	FGF23	MYC	BRCA1	INPP5D	PRKACA	VCAM1	GSK3B	SPHK2	PRKCE	FN1	SLC6A5	NGF	TACR3	HPRT1	APOA1	PRKG1	BMP4	KIF22	MT-ND4	CACNA1S
AC55649	TP53	MYC	MUC16	BMPR2	PLCG1	CREBBP	PTEN	ERBB4	NRAS	PRKAA2	NOTCH1	ARID4A	PRKCE	KDM6B	GLI1	PIK3CA	IGF1R	IKBKE	PTPRG	CPT2	BCL2	BPTF	CENPE	PDCD4	HDAC1	CPS1	PRKG1	TACR3	SCN7A	SLC22A16	KRAS	VCAM1	HSF1	APOA1	CCNB1	GRIA1	MAP3K5	KIF22	PSAP	CACNA1S	TNIK	TRPM5	CASP8	BRCA1	CACNA1C	TNFSF11	IFNAR1	GNA12	CACNA1F
AGK-2	TP53	PTEN	ERBB4	KRAS	BMPR2	PLCG1	NOTCH1	ARID4A	RYR2	CPS1	APOA1	GLI1	MUC16	INPP5D	PTPRG	APOB	KDM6B	ABCB1	CACNA1C	CPT2	MYC	PRDM9	EP300	ATP2A2	ITPKB	CACNA1S	SLC6A5	EPHA8	BPTF	TNIK	FGF23	PIK3CA	BRCA1	VCAM1	PRKAA2	CREBBP	PRKG1	NOS2	BMP4	MT-ND4	SCN7A	NGF	TACR3	SFRP1	PRKCE	HDAC1	ROCK1	PRKDC	RICTOR
alisertib:navitoclax (2:1 mol/mol)	MUC16	MYC	KRAS	BMPR2	TP53	CREBBP	NOTCH1	ERBB4	SCN7A	PRKAA2	IGF1R	PDCD4	BCL2	KMT2D	BPTF	BRAF	IKBKE	GRIA1	CCND3	HSF1	PLCG1	NRAS	APOB	PRKCE	TNIK	SCN1A	PRKG1	CENPE	DDX3X	SLC22A16	KCNB2	MAP3K5	VCAM1	PTPRG	TGFB1	CASP8	ARID4A	ASH1L	PCSK9	PRKDC	CPS1	TACR3	TRPM5	IFNAR1	CTSB	APOA1	CACNA1S	KDM6B	TIPARP
AM-580	TP53	MYC	MUC16	BMPR2	CREBBP	PLCG1	ERBB4	PRKAA2	PTEN	NOTCH1	NRAS	KRAS	PRKCE	IGF1R	ARID4A	BCL2	KDM6B	IKBKE	PDCD4	GLI1	SCN7A	PIK3CA	PTPRG	BPTF	CPT2	PRKG1	CENPE	SLC22A16	CPS1	TACR3	HSF1	VCAM1	HDAC1	GRIA1	APOA1	MAP3K5	TNIK	PSAP	KIF22	TRPM5	CACNA1S	CCNB1	CASP8	IFNAR1	CCND3	GNA12	PRKDC	CACNA1F	BRCA1
apicidin	MUC16	KRAS	MYC	BMPR2	NOTCH1	ERBB4	TP53	BRAF	SCN7A	PRKAA2	IGF1R	CREBBP	BCL2	PDCD4	KMT2D	APOB	BPTF	CCND3	IKBKE	TNIK	GRIA1	SCN1A	ARID4A	PRKG1	HSF1	PLCG1	PTPRG	VCAM1	MAP3K5	PRKDC	CASP8	DDX3X	CENPE	TGFB1	CPS1	APOA1	SLC22A16	TRPV4	CACNA1S	IFNAR1	KDM2B	PCSK9	KCNB2	ASH1L	PRKCE	TRPM5	PTEN	CTSB	GNA12
AT-406	TP53	KRAS	ERBB4	MUC16	BMPR2	NOTCH1	MYC	PLCG1	APOB	PTEN	ARID4A	APOA1	SCN7A	CPS1	CREBBP	PRKAA2	BPTF	PTPRG	TNIK	PRKDC	GLI1	CACNA1S	PRKG1	KDM6B	INPP5D	VCAM1	GRIA1	BRAF	CPT2	IGF1R	IKBKE	MAP3K5	CENPE	HIF1A	SFRP1	CCND3	PRKCE	RYR2	TACR3	SLC22A16	PDCD4	PRDM9	ATP2A2	ABCB1	ITPKB	BCL2	CASP8	IFNAR1	FGF23
Austocystin D	TP53	NOTCH1	BMPR2	KRAS	ERBB4	PTEN	BRAF	APOB	ARID4A	SCN7A	MTOR	PTPRG	ABCB1	APOA1	MUC16	ITPKB	TNIK	CPS1	BPTF	CASP8	VCAM1	MYC	CCND3	SLC6A5	TRPV4	RYR2	DNASE1	MT-ND4	PRKAA2	IGF1R	EP300	KDM6B	KDM2B	TFPI	ERBB2	PLCG1	NOTCH4	IKBKE	PRKG1	GATA4	AKT2	GLI1	ROCK1	MAP3K5	SCN1A	PLCG2	ATP2A2	PRKDC	TSG101
Avicin D	TP53	NOTCH1	BMPR2	ERBB4	KRAS	MUC16	PTEN	SCN7A	ARID4A	APOB	MYC	IGF1R	PTPRG	PRKAA2	BPTF	VCAM1	PLCG1	APOA1	CASP8	CCND3	MTOR	GLI1	TNIK	BRAF	IKBKE	CPS1	PRKG1	SCN1A	TRPV4	MAP3K5	ITPKB	KDM6B	ABCB1	PDCD4	CREBBP	BCL2	TFPI	CACNA1S	KDM2B	PRKDC	DNASE1	ATP2A2	MT-ND4	SLC22A16	CENPE	RYR2	GRIA1	SLC6A5	KMT2D
Avrainvillamide	TP53	MUC16	MYC	BMPR2	PLCG1	NOTCH1	CREBBP	PTEN	ERBB4	PRKAA2	NRAS	ARID4A	IGF1R	GLI1	KDM6B	PRKCE	PTPRG	IKBKE	SCN7A	PIK3CA	CENPE	PDCD4	PRKG1	VCAM1	BPTF	SLC22A16	CCNB1	TACR3	CPT2	BCL2	MAP3K5	HDAC1	KRAS	CPS1	GRIA1	APOA1	CASP8	HSF1	KIF22	TRPM5	TNIK	CACNA1S	PSAP	IFNAR1	GNA12	CCND3	TNFSF11	CACNA1F	TRPV4
AZ-3146	TP53	PTEN	BMPR2	NOTCH1	ERBB4	PLCG1	ARID4A	GLI1	RYR2	MUC16	PTPRG	KDM6B	CACNA1C	ABCB1	CPT2	CPS1	APOA1	CCNB1	ATP2A2	ITPKB	VCAM1	PRDM9	PIK3CA	MYC	EP300	INPP5D	PRKG1	KRAS	EPHA8	FGF23	CACNA1S	TACR3	CREBBP	PRKAA2	CENPE	BPTF	HDAC1	MT-ND4	MAP3K5	SLC6A5	POT1	PRKCE	SCN7A	BMP4	RICTOR	NGF	SLC22A16	KIF22	IKBKE
Azacitidine	TP53	MYC	PTEN	BRAF	MUC16	BMPR2	PLCG1	NRAS	CREBBP	PIK3CA	KDM6B	ARID4A	GLI1	PRKCE	PRKAA2	CCNB1	NOTCH1	HDAC1	IKBKE	CPT2	PTPRG	ADAM17	RB1	TACR3	CACNA1C	BCL2	PSAP	CPS1	ERBB4	SLC22A16	IGF1R	VCAM1	BRCA1	PRKG1	CENPE	KIF22	EPHA8	HSF1	BPTF	RYR2	PDCD4	PTBP1	FN1	GIGYF2	ABCC2	TNFSF11	MAP3K5	FGF23	CASP8
AZD-7545	TP53	PTEN	BMPR2	NOTCH1	PLCG1	ARID4A	GLI1	BRAF	ERBB4	RYR2	KDM6B	MYC	PIK3CA	CACNA1C	MUC16	CCNB1	PTPRG	CPT2	EPHA8	ABCB1	ITPKB	VCAM1	CREBBP	CPS1	HDAC1	PRKCE	RB1	ATP2A2	TACR3	PRKG1	PRKAA2	PRDM9	POT1	NRAS	FGF23	APOA1	ABCC2	CENPE	IKBKE	KIF22	SLC22A16	CACNA1S	BRCA1	MAP3K5	TNFSF11	NGF	RICTOR	INPP5D	EP300
Bafilomycin A1	MUC16	BRAF	KRAS	MYC	BMPR2	SCN7A	NOTCH1	KMT2D	ERBB4	IGF1R	PRKAA2	PDCD4	CREBBP	BCL2	BPTF	APOB	SCN1A	GRIA1	IKBKE	KCNB2	TNIK	DDX3X	CCND3	HSF1	TGFB1	ASH1L	KDM3A	CYP1B1	MAPT	PRKDC	EZH2	CYP4F2	MAP3K5	PRKG1	PCSK9	CASP8	CENPE	PLCG2	CTSB	VCAM1	TRPV4	SLC22A16	KDR	HTT	TIPARP	PRKCE	PTPRG	TRPM5	ARID4A
Barasertib	MUC16	MYC	KRAS	BMPR2	TP53	NOTCH1	CREBBP	ERBB4	BCL2	PRKAA2	PDCD4	SCN7A	IGF1R	BRAF	BPTF	KMT2D	PLCG1	CCND3	APOB	HSF1	IKBKE	GRIA1	PRKG1	TNIK	PRKCE	CENPE	ARID4A	PTPRG	SLC22A16	MAP3K5	VCAM1	PRKDC	CPS1	IFNAR1	TGFB1	SCN1A	DDX3X	ASH1L	CASP8	NRAS	PCSK9	TACR3	APOA1	TRPM5	KCNB2	CACNA1S	CTSB	GNA12	TIPARP
Bardoxolone methyl	KRAS	BMPR2	NOTCH1	MUC16	BRAF	ERBB4	TP53	MYC	SCN7A	APOB	IGF1R	PRKAA2	BPTF	BCL2	PDCD4	KMT2D	CCND3	CREBBP	ARID4A	TNIK	SCN1A	PTEN	IKBKE	PTPRG	MTOR	CASP8	VCAM1	GRIA1	PRKG1	MAP3K5	TRPV4	CPS1	PRKDC	APOA1	KDM2B	TGFB1	PLCG1	HSF1	DDX3X	SLC22A16	PLCG2	ERBB2	CACNA1S	IFNAR1	CENPE	PCSK9	KDM6B	DNASE1	TFPI
Bax Channel Blocker	TP53	MYC	MUC16	BMPR2	PTEN	PLCG1	CREBBP	NOTCH1	ERBB4	NRAS	ARID4A	PRKAA2	KDM6B	GLI1	PRKCE	PIK3CA	PTPRG	IGF1R	IKBKE	CCNB1	CPT2	PRKG1	VCAM1	CENPE	SLC22A16	SCN7A	TACR3	BPTF	BCL2	PDCD4	HDAC1	CPS1	MAP3K5	APOA1	KIF22	HSF1	GRIA1	CASP8	TRPM5	PSAP	CACNA1S	TNIK	KRAS	CACNA1C	TNFSF11	IFNAR1	GNA12	ITPKB	CACNA1F
BCL-LZH-4	TP53	PTEN	BMPR2	NOTCH1	ARID4A	RYR2	ERBB4	PLCG1	GLI1	CACNA1C	PTPRG	ABCB1	KDM6B	EP300	EPHA8	ITPKB	ATP2A2	CPT2	PIK3CA	CPS1	CCNB1	PRDM9	APOA1	VCAM1	FGF23	INPP5D	PRKG1	POT1	HDAC1	MYC	RICTOR	MT-ND4	TACR3	SLC6A5	BMP4	CACNA1S	RB1	MUC16	NGF	PRKCE	BRCA1	PRKAA2	NOS2	BRAF	ABCC2	CREBBP	PRKACA	CENPE	MAP3K5
BEC	TP53	MYC	MUC16	PTEN	BMPR2	PLCG1	CREBBP	NRAS	NOTCH1	ARID4A	KDM6B	PIK3CA	GLI1	ERBB4	PRKAA2	PRKCE	PTPRG	CCNB1	CPT2	BRAF	IKBKE	HDAC1	IGF1R	TACR3	VCAM1	PRKG1	CPS1	SLC22A16	CENPE	BPTF	BCL2	CACNA1C	KIF22	SCN7A	PDCD4	MAP3K5	PSAP	RYR2	APOA1	HSF1	CACNA1S	BRCA1	TNFSF11	CASP8	ITPKB	TRPM5	GRIA1	FGF23	RB1
Bemcentinib	KRAS	ERBB4	BRAF	TP53	MUC16	BMPR2	NOTCH1	APOB	MYC	SCN7A	BPTF	PRKAA2	APOA1	PLCG1	CPS1	PRKDC	ARID4A	TNIK	CREBBP	PTPRG	BCL2	GRIA1	CCND3	IGF1R	KDM2B	CACNA1S	PRKG1	PTEN	PDCD4	HIF1A	VCAM1	MAP3K5	IKBKE	KMT2D	SFRP1	IFNAR1	SCN1A	HSF1	ERBB2	INPP5D	MTOR	CENPE	CASP8	TRPV4	SLC22A16	KDM6B	NOTCH4	ASH1L	DNASE1
Bendamustine	TP53	MYC	MUC16	BMPR2	PTEN	PLCG1	CREBBP	NOTCH1	ARID4A	NRAS	ERBB4	KDM6B	PIK3CA	GLI1	PRKAA2	PRKCE	PTPRG	CCNB1	CPT2	IKBKE	IGF1R	TACR3	VCAM1	PRKG1	CENPE	SLC22A16	HDAC1	CPS1	BPTF	BCL2	SCN7A	BRAF	MAP3K5	PDCD4	KIF22	CACNA1C	APOA1	PSAP	HSF1	RYR2	CASP8	CACNA1S	TRPM5	ITPKB	TNFSF11	GRIA1	TNIK	FGF23	BRCA1
Betulinic acid	TP53	PTEN	BRAF	BMPR2	NOTCH1	ARID4A	RYR2	PLCG1	GLI1	CACNA1C	EPHA8	CCNB1	KDM6B	ABCB1	PIK3CA	PTPRG	ERBB4	ITPKB	RB1	EP300	POT1	CPT2	ATP2A2	VCAM1	PRDM9	ABCC2	HDAC1	CPS1	FGF23	RICTOR	TACR3	PRKG1	GSK3B	MYC	PRKCE	SPHK2	MT-ND4	NGF	SLC6A5	PRKACA	TNFSF11	NOS2	APOA1	KIF22	BRCA1	BMP4	NT5C2	CASP8	INPP5D
Birinapant	TP53	PTEN	BMPR2	NOTCH1	ERBB4	ARID4A	PLCG1	KRAS	RYR2	GLI1	PTPRG	MUC16	KDM6B	MYC	APOA1	ABCB1	CPS1	ITPKB	CACNA1C	VCAM1	PRKAA2	ATP2A2	SCN7A	PIK3CA	CPT2	APOB	BPTF	PRKG1	EP300	CREBBP	CASP8	PRDM9	MT-ND4	IKBKE	PRKCE	FGF23	TNIK	TRPV4	CACNA1S	CCNB1	SLC6A5	SLC22A16	TACR3	BMP4	MAP3K5	INPP5D	EPHA8	HDAC1	RB1
BIX-01294	TP53	BMPR2	NOTCH1	MUC16	ERBB4	MYC	PLCG1	KRAS	ARID4A	PTEN	CREBBP	PRKAA2	PTPRG	GLI1	SCN7A	PRKG1	IGF1R	BPTF	VCAM1	KDM6B	CENPE	CPS1	BCL2	PDCD4	APOA1	PRKCE	MAP3K5	IKBKE	APOB	SLC22A16	TACR3	TNIK	CACNA1S	CPT2	CCND3	RYR2	CASP8	PIK3CA	IFNAR1	PRKDC	GRIA1	TRPM5	ITPKB	ATP2A2	TRPV4	HSF1	FGF23	GNA12	CCNB1
Blebbistatin	TP53	PTEN	BMPR2	NOTCH1	RYR2	ARID4A	ERBB4	GLI1	EP300	PLCG1	CACNA1C	ABCB1	EPHA8	PTPRG	KDM6B	ITPKB	ATP2A2	PRDM9	RB1	CCNB1	PIK3CA	CPT2	RICTOR	POT1	CPS1	APOA1	MT-ND4	VCAM1	FGF23	BMP4	INPP5D	SLC6A5	PRKACA	ABCC2	ROCK1	NOS2	HDAC1	SPHK2	NGF	PRKG1	NT5C2	CASP8	GSK3B	TACR3	CACNA1S	TRPV4	BRCA1	BRAF	PPP3CA
BMS-195614	TP53	MYC	MUC16	BMPR2	PTEN	PLCG1	CREBBP	NOTCH1	NRAS	ERBB4	ARID4A	KDM6B	GLI1	PIK3CA	PRKAA2	PRKCE	PTPRG	CPT2	CCNB1	IKBKE	IGF1R	HDAC1	TACR3	CPS1	CENPE	PRKG1	VCAM1	SLC22A16	BPTF	BRAF	BCL2	CACNA1C	SCN7A	KIF22	PDCD4	MAP3K5	APOA1	PSAP	HSF1	CACNA1S	RYR2	BRCA1	GRIA1	TNFSF11	TRPM5	CASP8	TNIK	FGF23	ITPKB
BMS-270394	TP53	MYC	MUC16	CREBBP	BMPR2	NRAS	PTEN	PLCG1	PIK3CA	PRKCE	PRKAA2	KDM6B	ARID4A	IKBKE	BCL2	GLI1	IGF1R	NOTCH1	ERBB4	HDAC1	CPT2	PDCD4	PTPRG	TACR3	SLC22A16	BRAF	HSF1	PSAP	BPTF	CCNB1	CENPE	SCN7A	PRKG1	CPS1	ADAM17	VCAM1	KIF22	GRIA1	EGFR	MAP3K5	TRPM5	BRCA1	HTT	TNIK	CASP8	GIGYF2	APOA1	CACNA1S	PTBP1
BRD-A02303741	TP53	PTEN	BRAF	BMPR2	MYC	PLCG1	ARID4A	NOTCH1	MUC16	GLI1	PIK3CA	KDM6B	CCNB1	RYR2	CACNA1C	PTPRG	NRAS	CREBBP	EPHA8	CPT2	ERBB4	PRKCE	RB1	HDAC1	ITPKB	VCAM1	CPS1	TACR3	ABCB1	PRKAA2	POT1	PRKG1	ABCC2	IKBKE	SLC22A16	CENPE	KIF22	FGF23	BRCA1	TNFSF11	ATP2A2	PRDM9	MAP3K5	HPRT1	GSK3B	NGF	CACNA1S	IGF1R	FN1
BRD-A02303741:carboplatin (1:1 mol/mol)	TP53	PTEN	BMPR2	BRAF	NOTCH1	ARID4A	PLCG1	RYR2	GLI1	KDM6B	ERBB4	CACNA1C	PIK3CA	CCNB1	PTPRG	MYC	EPHA8	ABCB1	CPT2	MUC16	ITPKB	VCAM1	CPS1	ATP2A2	HDAC1	RB1	POT1	PRKCE	TACR3	CREBBP	PRDM9	PRKG1	EP300	FGF23	ABCC2	PRKAA2	CENPE	BRCA1	APOA1	NRAS	KIF22	RICTOR	NGF	SLC22A16	CACNA1S	TNFSF11	IKBKE	GSK3B	MAP3K5
BRD-A02303741:navitoclax (2:1 mol/mol)	TP53	BMPR2	NOTCH1	ERBB4	PTEN	KRAS	ARID4A	MUC16	PLCG1	GLI1	PTPRG	RYR2	APOA1	ABCB1	APOB	SCN7A	KDM6B	VCAM1	CPS1	ITPKB	ATP2A2	BPTF	PRKG1	PRKAA2	MYC	EP300	CPT2	PRDM9	CACNA1C	CACNA1S	MT-ND4	MAP3K5	CASP8	CCNB1	CREBBP	FGF23	CENPE	TNIK	INPP5D	TACR3	PRKDC	SLC22A16	IKBKE	SLC6A5	TRPV4	HIF1A	PIK3CA	IGF1R	BMP4
BRD-A05715709	TP53	PTEN	BMPR2	MYC	PLCG1	ARID4A	NOTCH1	MUC16	GLI1	KDM6B	PIK3CA	BRAF	ERBB4	CREBBP	PTPRG	RYR2	CCNB1	CACNA1C	PRKCE	CPT2	NRAS	PRKAA2	CPS1	HDAC1	VCAM1	EPHA8	TACR3	PRKG1	ITPKB	IKBKE	RB1	ABCB1	SLC22A16	CENPE	APOA1	BRCA1	KIF22	FGF23	ATP2A2	POT1	BPTF	IGF1R	MAP3K5	CACNA1S	ABCC2	PRDM9	TNFSF11	CASP8	NGF
BRD-A71883111	TP53	PTEN	BMPR2	MYC	PLCG1	MUC16	ERBB4	NOTCH1	ARID4A	CREBBP	KDM6B	GLI1	KRAS	PRKAA2	PTPRG	PIK3CA	CPS1	PRKCE	CPT2	RYR2	APOA1	VCAM1	PRKG1	BPTF	IKBKE	SCN7A	CACNA1C	HDAC1	TACR3	SLC22A16	PDCD4	IGF1R	NRAS	CENPE	TNIK	CACNA1S	ITPKB	CCNB1	BCL2	MAP3K5	ATP2A2	BRCA1	ABCB1	KIF22	CASP8	FGF23	APOB	PRDM9	TRPV4
BRD-A86708339	TP53	MUC16	KRAS	BMPR2	NOTCH1	MYC	ERBB4	SCN7A	BRAF	PRKAA2	CREBBP	IGF1R	BCL2	PDCD4	APOB	BPTF	KMT2D	CCND3	ARID4A	PLCG1	TNIK	IKBKE	PTPRG	PRKG1	GRIA1	SCN1A	VCAM1	PTEN	CASP8	MAP3K5	CPS1	HSF1	APOA1	CENPE	PRKDC	SLC22A16	CACNA1S	TRPV4	PRKCE	TGFB1	IFNAR1	GLI1	KDM6B	DDX3X	KDM2B	TRPM5	TACR3	PCSK9	GNA12
BRD-A94377914	TP53	MUC16	MYC	BMPR2	CREBBP	KRAS	ERBB4	PRKAA2	PLCG1	NOTCH1	IGF1R	BCL2	PDCD4	SCN7A	NRAS	BPTF	IKBKE	PRKCE	CENPE	GRIA1	HSF1	PRKG1	PTPRG	ARID4A	SLC22A16	MAP3K5	KDM6B	VCAM1	TACR3	GLI1	APOA1	TNIK	CPS1	CCND3	PRKDC	CPT2	APOB	PTEN	TRPM5	IFNAR1	CACNA1S	PIK3CA	GNA12	HDAC1	CASP8	KIF22	KMT2D	PCSK9	SCN1A
BRD-K01737880	TP53	MUC16	MYC	BMPR2	PTEN	PLCG1	NOTCH1	CREBBP	ERBB4	ARID4A	NRAS	PRKAA2	KDM6B	GLI1	PIK3CA	PRKCE	PTPRG	CCNB1	IGF1R	IKBKE	VCAM1	CPT2	PRKG1	CENPE	SLC22A16	TACR3	SCN7A	HDAC1	BPTF	PDCD4	CPS1	MAP3K5	BCL2	KIF22	CASP8	APOA1	CACNA1C	TRPM5	GRIA1	CACNA1S	HSF1	RYR2	ITPKB	PSAP	TNFSF11	TNIK	ATP2A2	GNA12	FGF23
BRD-K02251932	TP53	PTEN	BMPR2	NOTCH1	ARID4A	PLCG1	GLI1	RYR2	ERBB4	KDM6B	PTPRG	CACNA1C	PIK3CA	CCNB1	ABCB1	MYC	ITPKB	EPHA8	VCAM1	CPT2	ATP2A2	MUC16	RB1	CPS1	HDAC1	APOA1	PRKCE	EP300	POT1	PRKG1	PRKAA2	PRDM9	FGF23	TACR3	CASP8	CREBBP	IKBKE	SLC22A16	MT-ND4	ABCC2	RICTOR	CENPE	TRPV4	MAP3K5	KIF22	BPTF	SLC6A5	BMP4	BRAF
BRD-K02492147	TP53	PTEN	BMPR2	MYC	PLCG1	MUC16	NOTCH1	ARID4A	GLI1	KDM6B	PIK3CA	ERBB4	CREBBP	BRAF	CCNB1	PTPRG	NRAS	PRKCE	RYR2	CPT2	PRKAA2	CACNA1C	VCAM1	HDAC1	CPS1	TACR3	PRKG1	IKBKE	SLC22A16	ITPKB	EPHA8	CENPE	RB1	IGF1R	KIF22	BPTF	ABCB1	APOA1	MAP3K5	FGF23	POT1	ATP2A2	CASP8	BRCA1	TNFSF11	CACNA1S	SCN7A	ABCC2	PSAP
BRD-K03536150	TP53	MYC	MUC16	BMPR2	CREBBP	PLCG1	PTEN	ERBB4	NRAS	PRKAA2	NOTCH1	ARID4A	PRKCE	KDM6B	IGF1R	PIK3CA	IKBKE	GLI1	BCL2	PTPRG	PDCD4	SCN7A	BPTF	CPT2	PRKG1	SLC22A16	KRAS	CENPE	TACR3	VCAM1	CPS1	HDAC1	HSF1	CCNB1	GRIA1	MAP3K5	APOA1	KIF22	PSAP	TNIK	TRPM5	CASP8	CACNA1S	IFNAR1	GNA12	CCND3	TNFSF11	CACNA1F	BRCA1
BRD-K03911514	TP53	MYC	MUC16	PTEN	BMPR2	PLCG1	NRAS	CREBBP	PIK3CA	BRAF	ARID4A	NOTCH1	KDM6B	PRKCE	CCNB1	GLI1	PRKAA2	PTPRG	ERBB4	IKBKE	CPT2	TACR3	BCL2	SLC22A16	IGF1R	PRKG1	VCAM1	CPS1	HDAC1	CENPE	BPTF	ADAM17	SCN7A	PSAP	HSF1	KIF22	CACNA1C	MAP3K5	PDCD4	BRCA1	CASP8	ITPKB	TNFSF11	TRPM5	RB1	GIGYF2	CACNA1S	GRIA1	PTBP1
BRD-K04800985	TP53	PTEN	BMPR2	NOTCH1	BRAF	RYR2	ARID4A	GLI1	PLCG1	CACNA1C	EPHA8	CCNB1	KDM6B	ABCB1	ERBB4	PTPRG	PIK3CA	ITPKB	EP300	RB1	ATP2A2	CPT2	POT1	VCAM1	PRDM9	ABCC2	RICTOR	HDAC1	FGF23	CPS1	MT-ND4	TACR3	PRKG1	GSK3B	SPHK2	SLC6A5	APOA1	BMP4	PRKCE	NGF	CASP8	PRKACA	TNFSF11	NT5C2	KIF22	INPP5D	NOS2	MAP3K5	BRCA1
BRD-K07442505	TP53	MYC	MUC16	BMPR2	CREBBP	PTEN	PLCG1	NRAS	PRKAA2	NOTCH1	PRKCE	ERBB4	KDM6B	ARID4A	PIK3CA	GLI1	IKBKE	IGF1R	BCL2	PTPRG	CPT2	SLC22A16	CCNB1	TACR3	PDCD4	CENPE	BPTF	PRKG1	HDAC1	SCN7A	VCAM1	CPS1	HSF1	PSAP	GRIA1	KIF22	MAP3K5	TRPM5	APOA1	CASP8	TNIK	ADAM17	CACNA1S	KRAS	BRCA1	TNFSF11	GNA12	IFNAR1	GIGYF2
BRD-K09344309	TP53	PTEN	BMPR2	NOTCH1	PLCG1	BRAF	MUC16	ARID4A	MYC	GLI1	CCNB1	KDM6B	ERBB4	PIK3CA	PTPRG	RYR2	CREBBP	CACNA1C	CPT2	NRAS	VCAM1	PRKCE	ITPKB	PRKAA2	HDAC1	PRKG1	TACR3	EPHA8	ABCB1	CENPE	CPS1	POT1	IKBKE	SLC22A16	ATP2A2	MAP3K5	IGF1R	KIF22	TNFSF11	FGF23	ABCC2	RB1	PRDM9	CACNA1S	BPTF	CASP8	APOA1	NGF	SCN7A
BRD-K09587429	TP53	PTEN	BMPR2	NOTCH1	ERBB4	ARID4A	PLCG1	RYR2	GLI1	PTPRG	KDM6B	ABCB1	CACNA1C	CPS1	ITPKB	APOA1	CPT2	EP300	ATP2A2	EPHA8	PIK3CA	MYC	MUC16	PRDM9	VCAM1	KRAS	CCNB1	INPP5D	PRKG1	FGF23	PRKAA2	MT-ND4	CACNA1S	SLC6A5	PRKCE	HDAC1	TACR3	CREBBP	NGF	BMP4	RB1	BPTF	POT1	RICTOR	BRCA1	APOB	CASP8	MAP3K5	SCN7A
BRD-K11533227	TP53	BMPR2	PTEN	NOTCH1	ERBB4	PLCG1	ARID4A	MUC16	MYC	GLI1	PTPRG	RYR2	KDM6B	CREBBP	PRKAA2	CPS1	PIK3CA	VCAM1	PRKG1	CPT2	CACNA1C	APOA1	PRKCE	KRAS	CCNB1	ITPKB	TACR3	ABCB1	BPTF	ATP2A2	CENPE	SCN7A	SLC22A16	CACNA1S	MAP3K5	IKBKE	FGF23	IGF1R	HDAC1	PRDM9	CASP8	TNIK	NGF	KIF22	TRPV4	MT-ND4	EPHA8	EP300	INPP5D
BRD-K13185470	TP53	MYC	MUC16	PTEN	BMPR2	NRAS	CREBBP	PLCG1	PIK3CA	ARID4A	NOTCH1	KDM6B	PRKCE	BRAF	PRKAA2	CCNB1	GLI1	ERBB4	IKBKE	PTPRG	BCL2	TACR3	CPT2	IGF1R	SLC22A16	PRKG1	VCAM1	CENPE	HDAC1	CPS1	BPTF	SCN7A	ADAM17	PSAP	HSF1	KIF22	PDCD4	MAP3K5	CACNA1C	GRIA1	CASP8	BRCA1	TRPM5	TNFSF11	CACNA1S	GIGYF2	ITPKB	TNIK	RB1
BRD-K13999467	TP53	MYC	PTEN	MUC16	BMPR2	PLCG1	BRAF	NOTCH1	NRAS	CREBBP	ARID4A	PIK3CA	KDM6B	CCNB1	GLI1	PRKCE	PTPRG	PRKAA2	ERBB4	CPT2	TACR3	IKBKE	VCAM1	PRKG1	HDAC1	SLC22A16	CPS1	CENPE	IGF1R	CACNA1C	BPTF	BCL2	RYR2	KIF22	ITPKB	SCN7A	MAP3K5	PSAP	RB1	TNFSF11	ADAM17	CASP8	EPHA8	HSF1	BRCA1	CACNA1S	POT1	TRPM5	FGF23
BRD-K14844214	TP53	MYC	MUC16	BMPR2	CREBBP	PLCG1	NRAS	PTEN	NOTCH1	PRKAA2	PRKCE	ERBB4	ARID4A	KDM6B	PIK3CA	IGF1R	GLI1	IKBKE	CCNB1	PTPRG	BCL2	CENPE	TACR3	SLC22A16	PRKG1	CPT2	SCN7A	PDCD4	BPTF	VCAM1	HDAC1	HSF1	CPS1	MAP3K5	GRIA1	PSAP	KIF22	TRPM5	CASP8	CACNA1S	TNIK	APOA1	TNFSF11	GNA12	ADAM17	IFNAR1	CACNA1F	GIGYF2	KRAS
BRD-K16130065	TP53	PTEN	BMPR2	BRAF	NOTCH1	PLCG1	ARID4A	CCNB1	MUC16	GLI1	MYC	KDM6B	PIK3CA	RYR2	ERBB4	PTPRG	CACNA1C	CPT2	NRAS	ITPKB	VCAM1	EPHA8	CREBBP	ABCB1	POT1	PRKCE	TACR3	PRKG1	HDAC1	CENPE	RB1	PRKAA2	CPS1	ATP2A2	SLC22A16	ABCC2	FGF23	TNFSF11	IKBKE	KIF22	MAP3K5	PRDM9	CASP8	CACNA1S	NGF	IGF1R	BPTF	GSK3B	NT5C2
BRD-K16147474	TP53	PTEN	BRAF	BMPR2	NOTCH1	ARID4A	PLCG1	CCNB1	GLI1	RYR2	KDM6B	CACNA1C	PTPRG	ERBB4	EPHA8	ABCB1	PIK3CA	ITPKB	POT1	CPT2	VCAM1	MUC16	ATP2A2	RB1	HDAC1	ABCC2	MYC	PRDM9	EP300	PRKG1	TACR3	FGF23	TNFSF11	CPS1	CENPE	RICTOR	PRKCE	MAP3K5	HPRT1	NRAS	GSK3B	KIF22	NGF	SLC22A16	CREBBP	MT-ND4	CASP8	NT5C2	CACNA1S
BRD-K17060750	TP53	MYC	MUC16	PTEN	BMPR2	PLCG1	CREBBP	ARID4A	NOTCH1	NRAS	KDM6B	PIK3CA	ERBB4	GLI1	PRKAA2	PRKCE	PTPRG	CPT2	CCNB1	IKBKE	CPS1	HDAC1	TACR3	VCAM1	PRKG1	IGF1R	SLC22A16	BRAF	BCL2	CENPE	BPTF	CACNA1C	SCN7A	PDCD4	RYR2	KIF22	APOA1	MAP3K5	PSAP	HSF1	BRCA1	CASP8	ITPKB	CACNA1S	TRPM5	TNFSF11	TNIK	FGF23	RB1
BRD-K19103580	TP53	PTEN	BMPR2	NOTCH1	PLCG1	ARID4A	GLI1	BRAF	RYR2	ERBB4	KDM6B	CACNA1C	CCNB1	PTPRG	PIK3CA	EPHA8	MYC	ABCB1	CPT2	MUC16	ITPKB	VCAM1	RB1	ATP2A2	CPS1	HDAC1	POT1	PRDM9	PRKCE	TACR3	CREBBP	PRKG1	FGF23	ABCC2	EP300	APOA1	PRKAA2	CENPE	KIF22	NRAS	RICTOR	SLC22A16	IKBKE	CACNA1S	BRCA1	MAP3K5	NGF	TNFSF11	INPP5D
BRD-K20514654	TP53	MYC	MUC16	NRAS	PTEN	CREBBP	BMPR2	PLCG1	PIK3CA	PRKCE	KDM6B	PRKAA2	ARID4A	BCL2	BRAF	IKBKE	ADAM17	EGFR	GLI1	IGF1R	CCNB1	HSF1	NOTCH1	TACR3	PSAP	SLC22A16	CPT2	HDAC1	CPS1	PTPRG	BPTF	PDCD4	ERBB4	SCN7A	PRKG1	CENPE	VCAM1	GRIA1	HTT	KIF22	BRCA1	EZH2	GIGYF2	LRRK2	PTBP1	TRPM5	TNIK	MAP3K5	CASP8
BRD-K24690302	TP53	PTEN	MYC	BRAF	BMPR2	MUC16	PLCG1	NOTCH1	ARID4A	PIK3CA	KDM6B	GLI1	CCNB1	NRAS	CREBBP	PTPRG	PRKCE	ERBB4	CPT2	CACNA1C	PRKAA2	RYR2	TACR3	HDAC1	VCAM1	CPS1	IKBKE	PRKG1	EPHA8	ITPKB	SLC22A16	RB1	CENPE	IGF1R	KIF22	POT1	TNFSF11	ABCB1	MAP3K5	BPTF	BRCA1	ABCC2	FGF23	BCL2	CACNA1S	PSAP	ADAM17	CASP8	NGF
BRD-K26531177	TP53	BMPR2	NOTCH1	PTEN	MUC16	ERBB4	PLCG1	MYC	ARID4A	GLI1	PTPRG	CREBBP	KDM6B	RYR2	PRKAA2	PIK3CA	VCAM1	PRKG1	CCNB1	CPT2	CENPE	PRKCE	CPS1	SCN7A	TACR3	BPTF	IGF1R	SLC22A16	APOA1	IKBKE	CACNA1C	ATP2A2	ITPKB	CASP8	MAP3K5	NRAS	HDAC1	CACNA1S	FGF23	ABCB1	KIF22	KRAS	TNIK	TRPV4	PRDM9	TRPM5	PDCD4	POT1	CACNA1F
BRD-K27188169	TP53	MYC	MUC16	PTEN	BMPR2	PLCG1	CREBBP	NRAS	NOTCH1	ARID4A	PIK3CA	BRAF	KDM6B	CCNB1	GLI1	PRKCE	PRKAA2	ERBB4	PTPRG	CPT2	IKBKE	TACR3	VCAM1	PRKG1	SLC22A16	CENPE	IGF1R	HDAC1	CPS1	BCL2	BPTF	SCN7A	CACNA1C	KIF22	MAP3K5	PSAP	ITPKB	HSF1	RYR2	CASP8	TNFSF11	PDCD4	ADAM17	TRPM5	CACNA1S	BRCA1	GRIA1	FGF23	RB1
BRD-K27188169:navitoclax (2:1 mol/mol)	TP53	BMPR2	NOTCH1	MUC16	PTEN	ERBB4	PLCG1	ARID4A	GLI1	CCNB1	PTPRG	MYC	VCAM1	KDM6B	RYR2	CENPE	CREBBP	PRKG1	PRKAA2	SCN7A	ITPKB	MAP3K5	CPT2	PIK3CA	TACR3	IGF1R	SLC22A16	ATP2A2	BPTF	ABCB1	CACNA1C	CASP8	IKBKE	PRKCE	POT1	APOA1	FGF23	CACNA1S	CPS1	NRAS	KIF22	HDAC1	PRDM9	TNFSF11	TRPM5	MT-ND4	SCN1A	TRPV4	CACNA1F
BRD-K27224038	TP53	BRAF	PTEN	RYR2	NOTCH1	BMPR2	ARID4A	GLI1	EPHA8	CCNB1	CACNA1C	EP300	ABCB1	ITPKB	POT1	PLCG1	KDM6B	RB1	ATP2A2	PTPRG	PIK3CA	ABCC2	RICTOR	PRDM9	ERBB4	VCAM1	GSK3B	CPT2	MT-ND4	FGF23	SPHK2	BMP4	HDAC1	PRKACA	SLC6A5	PPP3CA	TNFSF11	PDE2A	JAG1	NT5C2	CASP8	TACR3	NLRP3	NOS2	PRKG1	NGF	ROCK1	KIF22	TSG101
BRD-K27986637	TP53	MYC	BMPR2	MUC16	PTEN	PLCG1	NOTCH1	ERBB4	CREBBP	ARID4A	KDM6B	GLI1	PRKAA2	NRAS	PIK3CA	PTPRG	PRKCE	CPT2	IKBKE	CCNB1	VCAM1	IGF1R	PRKG1	CPS1	TACR3	HDAC1	SLC22A16	CENPE	BPTF	SCN7A	APOA1	PDCD4	CACNA1C	RYR2	MAP3K5	BCL2	KIF22	CACNA1S	CASP8	ITPKB	KRAS	TRPM5	TNIK	PSAP	GRIA1	HSF1	FGF23	ATP2A2	TNFSF11
BRD-K28456706	TP53	PTEN	BMPR2	NOTCH1	PLCG1	ARID4A	ERBB4	GLI1	RYR2	MUC16	MYC	KDM6B	PTPRG	PIK3CA	CACNA1C	CCNB1	CPT2	VCAM1	CREBBP	ABCB1	CPS1	ITPKB	ATP2A2	PRKG1	PRKAA2	TACR3	PRKCE	APOA1	EPHA8	CENPE	HDAC1	FGF23	PRDM9	SLC22A16	IKBKE	BPTF	CASP8	MAP3K5	CACNA1S	POT1	EP300	SCN7A	KIF22	IGF1R	MT-ND4	NGF	TRPV4	NRAS	SLC6A5
BRD-K29086754	TP53	PTEN	BMPR2	NOTCH1	BRAF	ARID4A	PLCG1	GLI1	RYR2	KDM6B	CCNB1	CACNA1C	ERBB4	PIK3CA	PTPRG	EPHA8	MYC	ABCB1	MUC16	CPT2	ITPKB	VCAM1	RB1	HDAC1	ATP2A2	POT1	CPS1	PRKCE	TACR3	PRKG1	CREBBP	PRDM9	ABCC2	FGF23	NRAS	PRKAA2	EP300	SLC22A16	CENPE	KIF22	IKBKE	TNFSF11	APOA1	RICTOR	MAP3K5	CASP8	NGF	GSK3B	CACNA1S
BRD-K29313308	TP53	PTEN	BMPR2	BRAF	NOTCH1	ARID4A	RYR2	GLI1	PLCG1	CCNB1	CACNA1C	KDM6B	EPHA8	ERBB4	ABCB1	PTPRG	ITPKB	PIK3CA	POT1	ATP2A2	EP300	CPT2	VCAM1	RB1	PRDM9	ABCC2	HDAC1	FGF23	RICTOR	PRKG1	TACR3	CPS1	MUC16	MT-ND4	TNFSF11	GSK3B	CENPE	PRKCE	MAP3K5	CASP8	KIF22	SLC6A5	NGF	SPHK2	NT5C2	SLC22A16	APOA1	BMP4	MYC
BRD-K30019337	TP53	PTEN	BMPR2	NOTCH1	BRAF	PLCG1	ARID4A	GLI1	CCNB1	RYR2	KDM6B	ERBB4	MUC16	PTPRG	CACNA1C	PIK3CA	MYC	EPHA8	CPT2	ITPKB	ABCB1	VCAM1	HDAC1	POT1	ATP2A2	CREBBP	PRKG1	TACR3	PRKCE	CPS1	RB1	NRAS	PRKAA2	CENPE	PRDM9	ABCC2	FGF23	SLC22A16	MAP3K5	TNFSF11	KIF22	IKBKE	CASP8	CACNA1S	APOA1	EP300	NGF	IGF1R	RICTOR
BRD-K30748066	TP53	KRAS	ERBB4	MUC16	BMPR2	NOTCH1	BRAF	MYC	APOB	SCN7A	PRKAA2	BPTF	CREBBP	PLCG1	IGF1R	ARID4A	APOA1	PTPRG	PRKDC	PDCD4	TNIK	PRKG1	GRIA1	MAP3K5	CCND3	CPS1	VCAM1	SCN1A	KMT2D	BCL2	CACNA1S	CENPE	IKBKE	KDM2B	HIF1A	GLI1	PTEN	CASP8	SLC22A16	IFNAR1	TRPV4	HSF1	TACR3	KDM6B	MTOR	TFPI	TRPM5	ITPKB	GNA12
BRD-K33199242	TP53	PTEN	BMPR2	NOTCH1	PLCG1	ARID4A	GLI1	ERBB4	RYR2	KDM6B	MUC16	MYC	CCNB1	PTPRG	BRAF	PIK3CA	CACNA1C	CPT2	EPHA8	ABCB1	ITPKB	VCAM1	CREBBP	HDAC1	CPS1	ATP2A2	PRKCE	PRKG1	TACR3	PRKAA2	RB1	POT1	PRDM9	FGF23	APOA1	NRAS	CENPE	IKBKE	SLC22A16	ABCC2	KIF22	MAP3K5	CACNA1S	CASP8	TNFSF11	BPTF	EP300	BRCA1	NGF
BRD-K33514849	TP53	NOTCH1	BMPR2	ERBB4	KRAS	MUC16	SCN7A	APOB	ARID4A	PTEN	PTPRG	PLCG1	BPTF	APOA1	PRKAA2	MYC	GLI1	IGF1R	VCAM1	BRAF	PRKG1	MAP3K5	CREBBP	SCN1A	PRKDC	TNIK	CPS1	CACNA1S	HIF1A	CENPE	CASP8	ITPKB	ABCB1	CCND3	IKBKE	PDCD4	TRPV4	ATP2A2	KDM2B	KDM6B	GRIA1	TFPI	MTOR	MT-ND4	RYR2	SLC22A16	FGF23	TACR3	PRDM9
BRD-K34099515	TP53	PTEN	BRAF	BMPR2	NOTCH1	RYR2	ARID4A	GLI1	PLCG1	CACNA1C	CCNB1	EPHA8	KDM6B	ABCB1	ERBB4	PTPRG	ITPKB	PIK3CA	EP300	RB1	ATP2A2	POT1	CPT2	VCAM1	PRDM9	ABCC2	HDAC1	RICTOR	FGF23	CPS1	TACR3	PRKG1	GSK3B	MT-ND4	SLC6A5	TNFSF11	NGF	SPHK2	PRKACA	PRKCE	BMP4	KIF22	NT5C2	INPP5D	APOA1	MAP3K5	CENPE	NOS2	HPRT1
BRD-K34222889	TP53	MUC16	BMPR2	NOTCH1	MYC	ERBB4	KRAS	CREBBP	PRKAA2	PLCG1	SCN7A	ARID4A	PTEN	IGF1R	BPTF	PDCD4	PTPRG	BCL2	PRKG1	GLI1	VCAM1	IKBKE	CENPE	PRKCE	CCND3	SLC22A16	KDM6B	CASP8	MAP3K5	TNIK	TACR3	CPS1	GRIA1	APOB	SCN1A	NRAS	APOA1	PIK3CA	HSF1	TRPM5	CACNA1S	IFNAR1	KMT2D	TRPV4	PRKDC	GNA12	CPT2	TGFB1	CACNA1F
BRD-K34485477	TP53	PTEN	BRAF	BMPR2	NOTCH1	RYR2	ARID4A	GLI1	CCNB1	PLCG1	CACNA1C	EPHA8	ABCB1	EP300	KDM6B	ERBB4	PTPRG	ITPKB	POT1	PIK3CA	ATP2A2	RB1	PRDM9	CPT2	VCAM1	ABCC2	RICTOR	FGF23	HDAC1	MT-ND4	GSK3B	CPS1	SLC6A5	PRKACA	TACR3	PRKG1	BMP4	SPHK2	TNFSF11	NGF	NT5C2	JAG1	INPP5D	HPRT1	NOS2	KIF22	MAP3K5	CASP8	APOA1
BRD-K35604418	TP53	BMPR2	NOTCH1	PTEN	MUC16	ERBB4	PLCG1	MYC	ARID4A	GLI1	CREBBP	PTPRG	KDM6B	PRKAA2	RYR2	PIK3CA	PRKG1	VCAM1	PRKCE	CENPE	CPT2	CCNB1	SCN7A	TACR3	BPTF	CPS1	IGF1R	SLC22A16	IKBKE	APOA1	NRAS	MAP3K5	ATP2A2	CACNA1C	CASP8	ITPKB	HDAC1	CACNA1S	FGF23	KRAS	KIF22	ABCB1	TNIK	TRPM5	PDCD4	TRPV4	BCL2	PRDM9	IFNAR1
BRD-K37390332	TP53	PTEN	BMPR2	BRAF	NOTCH1	PLCG1	ARID4A	GLI1	CCNB1	RYR2	KDM6B	MUC16	ERBB4	MYC	PTPRG	CACNA1C	PIK3CA	EPHA8	CPT2	ITPKB	ABCB1	VCAM1	CREBBP	HDAC1	POT1	TACR3	PRKG1	NRAS	PRKCE	CPS1	ATP2A2	RB1	ABCC2	CENPE	PRDM9	PRKAA2	FGF23	TNFSF11	MAP3K5	SLC22A16	KIF22	IKBKE	NGF	CACNA1S	HPRT1	IGF1R	CASP8	GSK3B	APOA1
BRD-K41334119	TP53	PTEN	BMPR2	NOTCH1	ARID4A	PLCG1	RYR2	GLI1	ERBB4	BRAF	CCNB1	CACNA1C	KDM6B	PTPRG	ABCB1	EPHA8	PIK3CA	ITPKB	CPT2	ATP2A2	VCAM1	EP300	MUC16	POT1	PRDM9	RB1	HDAC1	CPS1	FGF23	PRKG1	TACR3	ABCC2	RICTOR	APOA1	CENPE	MYC	MT-ND4	MAP3K5	PRKCE	CACNA1S	KIF22	TNFSF11	SLC6A5	NGF	CASP8	SLC22A16	INPP5D	PRKAA2	BMP4
BRD-K41597374	TP53	PTEN	BMPR2	BRAF	NOTCH1	PLCG1	ARID4A	MYC	MUC16	GLI1	CCNB1	KDM6B	PIK3CA	RYR2	ERBB4	PTPRG	CACNA1C	CREBBP	CPT2	NRAS	VCAM1	EPHA8	ITPKB	PRKCE	ABCB1	TACR3	HDAC1	PRKG1	POT1	PRKAA2	RB1	CPS1	CENPE	SLC22A16	IKBKE	ATP2A2	ABCC2	FGF23	KIF22	TNFSF11	MAP3K5	PRDM9	CASP8	IGF1R	CACNA1S	BPTF	APOA1	NGF	BRCA1
BRD-K42260513	TP53	MYC	MUC16	BMPR2	PTEN	PLCG1	CREBBP	NRAS	NOTCH1	ERBB4	PRKAA2	ARID4A	KDM6B	GLI1	PIK3CA	PRKCE	IGF1R	PTPRG	IKBKE	CPT2	CCNB1	CENPE	HDAC1	TACR3	PRKG1	SLC22A16	VCAM1	BCL2	BPTF	CPS1	PDCD4	SCN7A	MAP3K5	KIF22	HSF1	PSAP	GRIA1	APOA1	BRAF	CACNA1S	CACNA1C	TRPM5	TNFSF11	CASP8	TNIK	BRCA1	GNA12	CACNA1F	IFNAR1
BRD-K44224150	TP53	PTEN	BMPR2	NOTCH1	PLCG1	MUC16	MYC	ARID4A	BRAF	GLI1	ERBB4	CCNB1	KDM6B	PIK3CA	CREBBP	PTPRG	RYR2	NRAS	CPT2	CACNA1C	PRKCE	VCAM1	PRKAA2	HDAC1	TACR3	PRKG1	ITPKB	CPS1	CENPE	IKBKE	EPHA8	SLC22A16	ABCB1	IGF1R	MAP3K5	KIF22	POT1	ATP2A2	TNFSF11	FGF23	BPTF	CACNA1S	ABCC2	RB1	APOA1	PRDM9	CASP8	SCN7A	NGF
BRD-K45681478	TP53	PTEN	BMPR2	NOTCH1	ERBB4	ARID4A	PLCG1	RYR2	GLI1	PTPRG	ABCB1	KDM6B	CACNA1C	APOA1	EP300	ITPKB	KRAS	CPS1	ATP2A2	MUC16	CPT2	VCAM1	PRDM9	EPHA8	PIK3CA	INPP5D	CCNB1	PRKG1	FGF23	MYC	MT-ND4	SLC6A5	CACNA1S	APOB	PRKAA2	BMP4	BPTF	TACR3	SCN7A	RICTOR	NGF	POT1	CASP8	HDAC1	PRKCE	MAP3K5	RB1	CREBBP	TNIK
BRD-K48334597	TP53	PTEN	BMPR2	NOTCH1	ARID4A	ERBB4	PLCG1	RYR2	GLI1	KDM6B	PTPRG	CACNA1C	ABCB1	PIK3CA	ITPKB	EPHA8	ATP2A2	EP300	CPT2	CPS1	VCAM1	APOA1	CCNB1	MYC	RB1	PRDM9	MUC16	FGF23	PRKCE	PRKG1	HDAC1	PRKAA2	MT-ND4	POT1	CASP8	TACR3	RICTOR	SLC6A5	BMP4	TRPV4	INPP5D	IKBKE	CREBBP	SLC22A16	CACNA1S	BPTF	NGF	BRCA1	SCN7A
BRD-K48477130	TP53	PTEN	BMPR2	NOTCH1	PLCG1	ARID4A	GLI1	ERBB4	MUC16	MYC	KDM6B	RYR2	CCNB1	PTPRG	BRAF	PIK3CA	CACNA1C	CPT2	CREBBP	VCAM1	ITPKB	ABCB1	EPHA8	HDAC1	CPS1	PRKG1	PRKAA2	PRKCE	TACR3	ATP2A2	CENPE	NRAS	POT1	PRDM9	FGF23	SLC22A16	APOA1	IKBKE	MAP3K5	RB1	KIF22	CACNA1S	ABCC2	TNFSF11	IGF1R	BPTF	CASP8	NGF	BRCA1
BRD-K49290616	TP53	PTEN	BMPR2	NOTCH1	PLCG1	ERBB4	MYC	ARID4A	MUC16	GLI1	KDM6B	PTPRG	RYR2	CREBBP	PIK3CA	PRKAA2	CPT2	CPS1	CACNA1C	VCAM1	PRKCE	APOA1	PRKG1	CCNB1	ITPKB	ABCB1	TACR3	KRAS	BPTF	HDAC1	IKBKE	ATP2A2	SLC22A16	SCN7A	CENPE	CACNA1S	FGF23	PRDM9	MAP3K5	IGF1R	EPHA8	CASP8	KIF22	TNIK	INPP5D	NGF	BRCA1	NRAS	TRPV4
BRD-K50799972	TP53	MYC	MUC16	BMPR2	PTEN	PLCG1	CREBBP	NRAS	NOTCH1	ARID4A	ERBB4	KDM6B	PIK3CA	PRKAA2	GLI1	PRKCE	PTPRG	CPT2	CCNB1	IKBKE	IGF1R	HDAC1	BRAF	TACR3	CENPE	PRKG1	CPS1	VCAM1	SLC22A16	BCL2	BPTF	PDCD4	SCN7A	KIF22	PSAP	MAP3K5	HSF1	CACNA1C	APOA1	CACNA1S	GRIA1	TRPM5	TNFSF11	BRCA1	CASP8	TNIK	ADAM17	CACNA1F	RYR2
BRD-K51490254	TP53	PTEN	BMPR2	PLCG1	NOTCH1	BRAF	ARID4A	MYC	GLI1	MUC16	KDM6B	ERBB4	RYR2	PIK3CA	CCNB1	PTPRG	CACNA1C	CPT2	CREBBP	EPHA8	PRKCE	VCAM1	ITPKB	NRAS	ABCB1	HDAC1	CPS1	TACR3	RB1	PRKAA2	PRKG1	POT1	ATP2A2	IKBKE	CENPE	FGF23	SLC22A16	ABCC2	PRDM9	KIF22	APOA1	BRCA1	MAP3K5	TNFSF11	CACNA1S	CASP8	NGF	BPTF	IGF1R
BRD-K51831558	TP53	PTEN	BMPR2	MUC16	MYC	PLCG1	NOTCH1	ARID4A	GLI1	ERBB4	KDM6B	CREBBP	BRAF	CCNB1	PIK3CA	PTPRG	NRAS	CPT2	PRKAA2	PRKCE	RYR2	VCAM1	CACNA1C	HDAC1	TACR3	PRKG1	CENPE	CPS1	IKBKE	IGF1R	SLC22A16	ITPKB	MAP3K5	KIF22	BPTF	EPHA8	ABCB1	ATP2A2	TNFSF11	CACNA1S	FGF23	APOA1	POT1	SCN7A	CASP8	ABCC2	PRDM9	RB1	TRPM5
BRD-K52037352	TP53	PTEN	BMPR2	BRAF	NOTCH1	ARID4A	PLCG1	RYR2	GLI1	CCNB1	CACNA1C	KDM6B	EPHA8	ERBB4	PTPRG	PIK3CA	ABCB1	ITPKB	CPT2	RB1	POT1	ATP2A2	VCAM1	EP300	HDAC1	PRDM9	ABCC2	MYC	MUC16	CPS1	FGF23	TACR3	PRKG1	RICTOR	PRKCE	TNFSF11	GSK3B	NGF	KIF22	CENPE	SLC6A5	MT-ND4	MAP3K5	SPHK2	CREBBP	SLC22A16	NRAS	APOA1	CACNA1S
BRD-K55116708	TP53	BMPR2	PTEN	NOTCH1	MUC16	MYC	PLCG1	ARID4A	GLI1	ERBB4	KDM6B	CCNB1	PTPRG	PIK3CA	CREBBP	NRAS	PRKAA2	VCAM1	PRKCE	RYR2	CPT2	PRKG1	CACNA1C	TACR3	IKBKE	CENPE	IGF1R	SLC22A16	HDAC1	ITPKB	MAP3K5	BRAF	SCN7A	CASP8	CPS1	BPTF	ATP2A2	KIF22	POT1	ABCB1	APOA1	TNFSF11	FGF23	TRPM5	EPHA8	CACNA1S	PDCD4	RB1	ABCC2
BRD-K55473186	TP53	MYC	MUC16	NRAS	CREBBP	PTEN	BMPR2	PLCG1	PIK3CA	PRKCE	PRKAA2	KDM6B	BCL2	ARID4A	IKBKE	ADAM17	BRAF	EGFR	IGF1R	HSF1	GLI1	PSAP	TACR3	CCNB1	SLC22A16	NOTCH1	CPT2	BPTF	HDAC1	CPS1	PDCD4	PTPRG	SCN7A	ERBB4	CENPE	PRKG1	GRIA1	VCAM1	HTT	EZH2	KIF22	BRCA1	GIGYF2	LRRK2	TRPM5	TNIK	PTBP1	MAP3K5	KIF3A
BRD-K58730230	TP53	MYC	MUC16	PTEN	BMPR2	PLCG1	CREBBP	NRAS	NOTCH1	ARID4A	BRAF	PIK3CA	KDM6B	CCNB1	GLI1	PRKCE	PRKAA2	ERBB4	PTPRG	CPT2	IKBKE	TACR3	VCAM1	PRKG1	SLC22A16	CENPE	IGF1R	HDAC1	CPS1	BCL2	BPTF	CACNA1C	SCN7A	KIF22	MAP3K5	ITPKB	PSAP	RYR2	HSF1	TNFSF11	CASP8	ADAM17	PDCD4	CACNA1S	TRPM5	BRCA1	RB1	FGF23	POT1
BRD-K61166597	TP53	BMPR2	MUC16	MYC	NOTCH1	KRAS	ERBB4	CREBBP	PRKAA2	SCN7A	PLCG1	PTEN	ARID4A	PDCD4	BPTF	BCL2	IGF1R	PTPRG	APOB	PRKG1	CCND3	IKBKE	VCAM1	TNIK	CPS1	GLI1	PRKCE	KDM6B	APOA1	CASP8	SLC22A16	MAP3K5	CENPE	GRIA1	HSF1	TACR3	CACNA1S	SCN1A	IFNAR1	TRPV4	PIK3CA	TRPM5	PRKDC	KMT2D	TGFB1	GNA12	CPT2	PCSK9	NRAS
BRD-K63431240	TP53	NOTCH1	BMPR2	ERBB4	KRAS	MUC16	SCN7A	APOB	ARID4A	PTEN	PTPRG	PLCG1	BPTF	APOA1	PRKAA2	MYC	GLI1	IGF1R	VCAM1	BRAF	PRKG1	MAP3K5	CREBBP	SCN1A	PRKDC	TNIK	CPS1	CACNA1S	HIF1A	CENPE	CASP8	ITPKB	ABCB1	CCND3	IKBKE	PDCD4	TRPV4	ATP2A2	KDM2B	KDM6B	GRIA1	TFPI	MTOR	MT-ND4	RYR2	SLC22A16	FGF23	TACR3	PRDM9
BRD-K64610608	TP53	BRAF	PTEN	BMPR2	NOTCH1	RYR2	ARID4A	EPHA8	GLI1	CCNB1	CACNA1C	ABCB1	PLCG1	EP300	ITPKB	KDM6B	PTPRG	POT1	RB1	PIK3CA	ATP2A2	ERBB4	PRDM9	ABCC2	HPRT1	CPT2	RICTOR	PRKACA	VCAM1	GSK3B	FGF23	HDAC1	NGF	SLC6A5	MT-ND4	TNFSF11	SPHK2	CPS1	JAG1	NOS2	TACR3	INPP5D	PRKG1	PDE2A	BMP4	NT5C2	NLRP3	KIF22	CACNA1S
BRD-K66453893	TP53	PTEN	BMPR2	NOTCH1	ARID4A	PLCG1	GLI1	ERBB4	RYR2	MUC16	KDM6B	PTPRG	MYC	PIK3CA	CACNA1C	CCNB1	VCAM1	ATP2A2	CREBBP	CPT2	PRKAA2	PRKG1	ITPKB	PRKCE	TACR3	CENPE	ABCB1	CASP8	CPS1	HDAC1	APOA1	EPHA8	SLC22A16	FGF23	IKBKE	NRAS	POT1	BPTF	SCN7A	PRDM9	MAP3K5	EP300	IGF1R	KIF22	TRPV4	RB1	CACNA1S	MT-ND4	BMP4
BRD-K66532283	TP53	BMPR2	NOTCH1	ERBB4	MUC16	PLCG1	PTEN	MYC	ARID4A	GLI1	CREBBP	PTPRG	KRAS	PRKAA2	KDM6B	PRKG1	RYR2	SCN7A	VCAM1	BPTF	CENPE	CPS1	IGF1R	APOA1	PRKCE	CPT2	TACR3	MAP3K5	PIK3CA	SLC22A16	IKBKE	CACNA1S	ATP2A2	CASP8	CCNB1	ITPKB	TNIK	PDCD4	FGF23	APOB	BCL2	ABCB1	CACNA1C	IFNAR1	CCND3	TRPV4	TRPM5	HDAC1	KIF22
BRD-K70511574	TP53	MUC16	BMPR2	NOTCH1	MYC	KRAS	ERBB4	SCN7A	CREBBP	PRKAA2	IGF1R	BCL2	PDCD4	BPTF	PLCG1	ARID4A	APOB	CCND3	KMT2D	PTPRG	IKBKE	PRKG1	TNIK	VCAM1	PTEN	BRAF	GRIA1	SCN1A	CENPE	MAP3K5	CASP8	CPS1	SLC22A16	HSF1	PRKCE	GLI1	APOA1	PRKDC	CACNA1S	KDM6B	IFNAR1	TACR3	TRPV4	TRPM5	TGFB1	DDX3X	KDM2B	GNA12	PCSK9
BRD-K71781559	TP53	MYC	MUC16	CREBBP	BMPR2	PLCG1	NRAS	PRKAA2	PTEN	ERBB4	PRKCE	BCL2	IGF1R	KDM6B	IKBKE	PIK3CA	NOTCH1	ARID4A	PDCD4	SCN7A	BPTF	GLI1	HSF1	PTPRG	CENPE	CPT2	SLC22A16	KRAS	PRKG1	HDAC1	TACR3	CPS1	GRIA1	PSAP	VCAM1	MAP3K5	KIF22	TNIK	APOA1	CCNB1	TRPM5	HTT	CACNA1S	CASP8	ADAM17	EGFR	CCND3	IFNAR1	GNA12
BRD-K71935468	TP53	MYC	PTEN	MUC16	BMPR2	PLCG1	CREBBP	BRAF	NOTCH1	ARID4A	NRAS	KDM6B	PIK3CA	GLI1	ERBB4	CCNB1	PRKCE	PRKAA2	PTPRG	CPT2	HDAC1	IKBKE	TACR3	VCAM1	IGF1R	CPS1	PRKG1	CACNA1C	CENPE	SLC22A16	BPTF	RYR2	KIF22	BCL2	MAP3K5	PSAP	ITPKB	TNFSF11	SCN7A	BRCA1	CACNA1S	PDCD4	RB1	EPHA8	APOA1	HSF1	FGF23	TRPM5	CASP8
BRD-K75293299	TP53	PTEN	BMPR2	NOTCH1	BRAF	ARID4A	PLCG1	GLI1	CCNB1	RYR2	ERBB4	KDM6B	CACNA1C	PTPRG	PIK3CA	ABCB1	EPHA8	MUC16	ITPKB	CPT2	VCAM1	POT1	ATP2A2	MYC	HDAC1	PRKG1	PRDM9	TACR3	RB1	ABCC2	CPS1	EP300	FGF23	CENPE	PRKCE	CREBBP	MAP3K5	TNFSF11	KIF22	PRKAA2	SLC22A16	RICTOR	NRAS	NGF	CACNA1S	CASP8	MT-ND4	APOA1	IKBKE
BRD-K78574327	TP53	PTEN	RYR2	BMPR2	ARID4A	NOTCH1	GLI1	CACNA1C	PLCG1	EPHA8	EP300	ERBB4	ABCB1	BRAF	KDM6B	PTPRG	RB1	ITPKB	ATP2A2	PIK3CA	CCNB1	PRDM9	CPT2	RICTOR	CPS1	POT1	FGF23	INPP5D	VCAM1	SLC6A5	MT-ND4	APOA1	BMP4	ABCC2	HDAC1	NOS2	SPHK2	PRKACA	BRCA1	GSK3B	ROCK1	NGF	TACR3	PRKG1	NT5C2	CACNA1S	PRKCE	FN1	CASP8
BRD-K79669418	TP53	MYC	MUC16	PTEN	BMPR2	NRAS	CREBBP	PLCG1	PIK3CA	PRKCE	KDM6B	ARID4A	BRAF	PRKAA2	NOTCH1	GLI1	CCNB1	IKBKE	BCL2	PTPRG	TACR3	ERBB4	CPT2	IGF1R	SLC22A16	ADAM17	CPS1	HDAC1	PRKG1	BPTF	VCAM1	CENPE	HSF1	PSAP	SCN7A	PDCD4	KIF22	BRCA1	GRIA1	MAP3K5	GIGYF2	EGFR	CASP8	CACNA1C	TRPM5	RB1	PTBP1	TNIK	HTT
BRD-K80183349	TP53	BMPR2	PTEN	NOTCH1	MUC16	PLCG1	MYC	ARID4A	ERBB4	GLI1	KDM6B	PTPRG	CREBBP	CCNB1	PIK3CA	PRKAA2	VCAM1	RYR2	NRAS	CPT2	PRKCE	CACNA1C	PRKG1	IKBKE	TACR3	HDAC1	CENPE	SLC22A16	IGF1R	ITPKB	CPS1	SCN7A	BPTF	MAP3K5	APOA1	ATP2A2	CASP8	KIF22	ABCB1	FGF23	CACNA1S	POT1	TNFSF11	PDCD4	TRPM5	EPHA8	PRDM9	TRPV4	RB1
BRD-K84807411	TP53	PTEN	BRAF	RYR2	NOTCH1	BMPR2	ARID4A	GLI1	EPHA8	CACNA1C	EP300	ABCB1	CCNB1	PLCG1	ITPKB	KDM6B	RB1	POT1	ATP2A2	PTPRG	ERBB4	PIK3CA	RICTOR	PRDM9	ABCC2	VCAM1	CPT2	MT-ND4	GSK3B	FGF23	SPHK2	BMP4	PRKACA	SLC6A5	HDAC1	PPP3CA	NOS2	NT5C2	JAG1	TNFSF11	ROCK1	NGF	PDE2A	TACR3	CASP8	CPS1	INPP5D	PRKG1	NLRP3
BRD-K85133207	TP53	PTEN	BMPR2	NOTCH1	ARID4A	RYR2	PLCG1	GLI1	ERBB4	CACNA1C	KDM6B	BRAF	EPHA8	PTPRG	ABCB1	CCNB1	PIK3CA	ITPKB	EP300	CPT2	ATP2A2	RB1	VCAM1	POT1	CPS1	PRDM9	HDAC1	FGF23	MYC	RICTOR	APOA1	PRKCE	PRKG1	ABCC2	TACR3	MT-ND4	SLC6A5	MUC16	BMP4	SPHK2	NGF	CASP8	GSK3B	BRCA1	PRKAA2	INPP5D	SLC22A16	KIF22	PRKACA
BRD-K86535717	TP53	PTEN	BMPR2	ERBB4	NOTCH1	ARID4A	RYR2	PLCG1	KRAS	GLI1	ABCB1	EP300	PTPRG	CACNA1C	APOA1	KDM6B	CPS1	ITPKB	ATP2A2	PRDM9	INPP5D	EPHA8	APOB	CPT2	MT-ND4	VCAM1	SLC6A5	BMP4	FGF23	PIK3CA	RICTOR	CACNA1S	PRKG1	ROCK1	NGF	PRKACA	CCNB1	BPTF	RB1	TNIK	NOS2	SCN7A	TRPV4	MUC16	PRKAA2	POT1	CASP8	BRCA1	NT5C2
BRD-K88742110	TP53	MYC	MUC16	PTEN	BMPR2	PLCG1	CREBBP	NRAS	ARID4A	PIK3CA	KDM6B	NOTCH1	BRAF	PRKCE	GLI1	PRKAA2	ERBB4	CCNB1	PTPRG	IKBKE	CPT2	HDAC1	TACR3	CPS1	VCAM1	BCL2	IGF1R	SLC22A16	PRKG1	CENPE	BPTF	CACNA1C	PSAP	KIF22	SCN7A	PDCD4	HSF1	BRCA1	ADAM17	MAP3K5	RYR2	RB1	CASP8	APOA1	TNFSF11	ITPKB	TRPM5	CACNA1S	GIGYF2
BRD-K90370028	TP53	PTEN	BRAF	BMPR2	ARID4A	NOTCH1	GLI1	PLCG1	RYR2	CCNB1	PIK3CA	KDM6B	CACNA1C	EPHA8	PTPRG	ERBB4	RB1	ATP2A2	CPT2	NRAS	MYC	POT1	VCAM1	ITPKB	HDAC1	MUC16	ABCB1	ABCC2	PRKCE	TACR3	FGF23	EP300	CASP8	PRKG1	PRDM9	CENPE	SPHK2	GSK3B	CPS1	SLC22A16	CREBBP	KIF22	RICTOR	IKBKE	TNFSF11	PRKAA2	MT-ND4	BRCA1	APOA1
BRD-K92856060	TP53	PTEN	BMPR2	RYR2	NOTCH1	ARID4A	GLI1	ERBB4	EP300	PLCG1	CACNA1C	EPHA8	ABCB1	KDM6B	PTPRG	ITPKB	ATP2A2	BRAF	RB1	CCNB1	PRDM9	PIK3CA	CPT2	RICTOR	POT1	CPS1	FGF23	INPP5D	MT-ND4	BMP4	VCAM1	APOA1	SLC6A5	PRKACA	ABCC2	NOS2	HDAC1	NGF	SPHK2	ROCK1	GSK3B	BRCA1	PRKG1	TACR3	NT5C2	CACNA1S	TRPV4	CASP8	PRKCE
BRD-K94991378	TP53	MYC	MUC16	PTEN	BMPR2	PLCG1	CREBBP	NOTCH1	ARID4A	NRAS	BRAF	GLI1	KDM6B	PIK3CA	ERBB4	CCNB1	PRKCE	PRKAA2	PTPRG	CPT2	HDAC1	IKBKE	TACR3	VCAM1	IGF1R	PRKG1	CENPE	CPS1	CACNA1C	SLC22A16	BPTF	RYR2	KIF22	MAP3K5	BCL2	SCN7A	PSAP	ITPKB	TNFSF11	CACNA1S	PDCD4	APOA1	BRCA1	HSF1	FGF23	TRPM5	CASP8	EPHA8	RB1
BRD-K96431673	TP53	MYC	MUC16	BMPR2	CREBBP	PLCG1	PTEN	ERBB4	PRKAA2	NOTCH1	NRAS	ARID4A	PRKCE	KDM6B	BCL2	IGF1R	PIK3CA	IKBKE	GLI1	KRAS	PTPRG	PDCD4	BPTF	SCN7A	CPT2	CPS1	PRKG1	SLC22A16	CENPE	TACR3	VCAM1	HDAC1	HSF1	APOA1	GRIA1	MAP3K5	TNIK	PSAP	KIF22	CACNA1S	CCNB1	TRPM5	CASP8	IFNAR1	CCND3	BRCA1	GNA12	CACNA1F	TNFSF11
BRD-K96970199	TP53	PTEN	BMPR2	MYC	MUC16	PLCG1	NOTCH1	ARID4A	GLI1	CREBBP	KDM6B	ERBB4	CCNB1	PIK3CA	BRAF	NRAS	PTPRG	PRKCE	PRKAA2	CPT2	VCAM1	TACR3	RYR2	PRKG1	CACNA1C	HDAC1	IKBKE	CENPE	SLC22A16	CPS1	IGF1R	ITPKB	BPTF	MAP3K5	KIF22	SCN7A	TNFSF11	CASP8	EPHA8	POT1	CACNA1S	FGF23	APOA1	ABCB1	ATP2A2	RB1	TRPM5	ABCC2	BRCA1
BRD-K97651142	KRAS	TP53	MUC16	ERBB4	BMPR2	NOTCH1	BRAF	MYC	APOB	SCN7A	PRKAA2	CREBBP	BPTF	IGF1R	PDCD4	PLCG1	PRKDC	BCL2	KMT2D	APOA1	GRIA1	TNIK	PTPRG	CCND3	PRKG1	ARID4A	MAP3K5	CPS1	SCN1A	CENPE	KDM2B	IKBKE	CACNA1S	VCAM1	HIF1A	HSF1	IFNAR1	SLC22A16	CASP8	GLI1	TRPV4	ASH1L	TACR3	GNA12	TRPM5	PCSK9	TGFB1	PRKCE	CD40
BRD-K99006945	TP53	PTEN	RYR2	NOTCH1	BMPR2	ERBB4	EP300	ARID4A	ABCB1	GLI1	CACNA1C	EPHA8	ATP2A2	ITPKB	PTPRG	PLCG1	PRDM9	RB1	KDM6B	APOA1	MT-ND4	RICTOR	BMP4	SLC6A5	INPP5D	ROCK1	CPS1	FGF23	POT1	PRKACA	VCAM1	CCNB1	PIK3CA	CPT2	PPP3CA	HSPD1	NOS2	TFPI	KRAS	APOB	TRPV4	SPHK2	CASP8	NT5C2	IL12B	DNASE1	TRIM24	NGF	CACNA1S
BRD-K99584050	TP53	PTEN	BRAF	BMPR2	NOTCH1	ARID4A	PLCG1	CCNB1	GLI1	MUC16	MYC	KDM6B	RYR2	PIK3CA	PTPRG	CACNA1C	ERBB4	ITPKB	EPHA8	CPT2	VCAM1	NRAS	ABCB1	POT1	CREBBP	TACR3	PRKCE	PRKG1	HDAC1	RB1	ATP2A2	CENPE	ABCC2	CPS1	SLC22A16	PRKAA2	FGF23	TNFSF11	KIF22	IKBKE	MAP3K5	PRDM9	CASP8	GSK3B	NGF	CACNA1S	NT5C2	HPRT1	IGF1R
BRD-M00053801	TP53	PTEN	BRAF	MYC	BMPR2	PLCG1	ARID4A	PIK3CA	GLI1	KDM6B	MUC16	NRAS	CREBBP	NOTCH1	CACNA1C	RYR2	EPHA8	CCNB1	RB1	PRKCE	PTPRG	CPT2	HDAC1	ERBB4	CPS1	PRKAA2	TACR3	BRCA1	IKBKE	VCAM1	ABCC2	ITPKB	FN1	KIF22	PRKG1	ABCB1	POT1	PSAP	FGF23	SLC22A16	ADAM17	SPHK2	CENPE	PTBP1	TNFSF11	GSK3B	ATP2A2	PRDM9	APOA1
BRD1812	TP53	KRAS	ERBB4	MUC16	BMPR2	MYC	APOB	NOTCH1	PLCG1	BRAF	CREBBP	SCN7A	PRKAA2	APOA1	CPS1	BPTF	ARID4A	PRKDC	TNIK	PTPRG	GRIA1	PTEN	BCL2	CACNA1S	IGF1R	PRKG1	INPP5D	SFRP1	IKBKE	CCND3	PDCD4	CPT2	HIF1A	VCAM1	HSF1	KDM6B	CENPE	MAP3K5	PRKCE	GLI1	IFNAR1	SLC22A16	TACR3	KDM2B	ASH1L	SCN1A	PRDM9	CASP8	NGF
BRD1835	TP53	MYC	MUC16	PTEN	BMPR2	PLCG1	CREBBP	NRAS	BRAF	PIK3CA	ARID4A	KDM6B	PRKCE	NOTCH1	GLI1	PRKAA2	CCNB1	ERBB4	IKBKE	PTPRG	CPT2	TACR3	BCL2	HDAC1	IGF1R	SLC22A16	CPS1	PRKG1	VCAM1	CENPE	BPTF	PSAP	ADAM17	HSF1	KIF22	CACNA1C	SCN7A	PDCD4	MAP3K5	BRCA1	RB1	TNFSF11	TRPM5	GIGYF2	CASP8	CACNA1S	GRIA1	PTBP1	ITPKB
BRD4132	TP53	MYC	PTEN	MUC16	BMPR2	PLCG1	BRAF	NRAS	CREBBP	ARID4A	NOTCH1	PIK3CA	KDM6B	CCNB1	GLI1	PRKCE	PRKAA2	PTPRG	ERBB4	CPT2	IKBKE	TACR3	VCAM1	CPS1	HDAC1	PRKG1	SLC22A16	CENPE	BCL2	IGF1R	CACNA1C	BPTF	KIF22	ADAM17	ITPKB	RYR2	PSAP	SCN7A	RB1	MAP3K5	HSF1	BRCA1	TNFSF11	EPHA8	CASP8	CACNA1S	GIGYF2	PDCD4	POT1
BRD6340	TP53	BMPR2	PTEN	MUC16	MYC	PLCG1	NOTCH1	ARID4A	ERBB4	GLI1	KDM6B	CREBBP	PTPRG	PIK3CA	CCNB1	PRKAA2	NRAS	PRKCE	CPT2	VCAM1	RYR2	PRKG1	IKBKE	TACR3	CACNA1C	HDAC1	CPS1	CENPE	SLC22A16	IGF1R	BPTF	ITPKB	SCN7A	MAP3K5	APOA1	KIF22	CASP8	ATP2A2	CACNA1S	FGF23	ABCB1	TNFSF11	PDCD4	BRAF	TRPM5	POT1	EPHA8	PRDM9	RB1
BRD8899	TP53	MYC	MUC16	BMPR2	PTEN	PLCG1	CREBBP	NRAS	NOTCH1	ARID4A	PIK3CA	KDM6B	BRAF	GLI1	PRKAA2	ERBB4	PRKCE	CCNB1	PTPRG	CPT2	IKBKE	IGF1R	TACR3	HDAC1	CENPE	PRKG1	VCAM1	SLC22A16	CPS1	BCL2	BPTF	KIF22	CACNA1C	MAP3K5	SCN7A	PDCD4	PSAP	HSF1	TNFSF11	CACNA1S	TRPM5	BRCA1	GRIA1	ADAM17	RYR2	APOA1	ITPKB	CASP8	FGF23
BRD8958	TP53	MYC	PTEN	BRAF	MUC16	BMPR2	NRAS	PLCG1	CREBBP	PIK3CA	KDM6B	ARID4A	PRKCE	GLI1	CCNB1	NOTCH1	PRKAA2	ADAM17	IKBKE	PTPRG	CPT2	HDAC1	BCL2	TACR3	CPS1	RB1	CACNA1C	PSAP	SLC22A16	IGF1R	VCAM1	PRKG1	ERBB4	BRCA1	CENPE	EPHA8	KIF22	HSF1	BPTF	PTBP1	GIGYF2	TNFSF11	PDCD4	RYR2	FN1	ITPKB	ABCC2	MAP3K5	CACNA1S
BRD9647	TP53	MYC	MUC16	BMPR2	CREBBP	PTEN	NRAS	PLCG1	PRKAA2	PRKCE	PIK3CA	KDM6B	ARID4A	NOTCH1	ERBB4	IKBKE	IGF1R	GLI1	BCL2	CCNB1	PTPRG	CPT2	SLC22A16	TACR3	CENPE	BPTF	HDAC1	PDCD4	SCN7A	PRKG1	HSF1	VCAM1	CPS1	PSAP	ADAM17	GRIA1	KIF22	MAP3K5	BRAF	TRPM5	CASP8	TNIK	EGFR	APOA1	BRCA1	CACNA1S	GIGYF2	HTT	TNFSF11
BRD9876	TP53	PTEN	BMPR2	MYC	MUC16	PLCG1	NOTCH1	ERBB4	ARID4A	CREBBP	GLI1	KDM6B	PIK3CA	PRKAA2	PTPRG	NRAS	PRKCE	CPT2	CCNB1	CPS1	IKBKE	HDAC1	VCAM1	PRKG1	TACR3	IGF1R	CACNA1C	RYR2	CENPE	SLC22A16	BPTF	APOA1	SCN7A	KIF22	MAP3K5	PDCD4	CACNA1S	ITPKB	BCL2	ATP2A2	FGF23	BRCA1	CASP8	PSAP	TNIK	TNFSF11	TRPM5	HSF1	EPHA8
BRD9876:MK-1775 (4:1 mol/mol)	TP53	MUC16	BMPR2	KRAS	NOTCH1	MYC	ERBB4	SCN7A	PRKAA2	CREBBP	IGF1R	BCL2	PDCD4	BPTF	APOB	BRAF	PLCG1	ARID4A	CCND3	KMT2D	PTPRG	IKBKE	PRKG1	TNIK	GRIA1	VCAM1	SCN1A	MAP3K5	CENPE	CASP8	PTEN	CPS1	HSF1	APOA1	SLC22A16	PRKDC	PRKCE	CACNA1S	IFNAR1	GLI1	TRPV4	KDM6B	TGFB1	TACR3	TRPM5	KDM2B	DDX3X	PCSK9	GNA12
Brefeldin A	TP53	MUC16	MYC	BMPR2	NOTCH1	SCN7A	CREBBP	ERBB4	KRAS	PRKAA2	IGF1R	PDCD4	BPTF	BCL2	SCN1A	KMT2D	IKBKE	GRIA1	PTEN	ARID4A	CCND3	PLCG1	CENPE	NRAS	GLI1	TNIK	CASP8	PTPRG	PRKG1	HSF1	PRKCE	VCAM1	DDX3X	SLC22A16	TRPV4	AR	MAP3K5	PIK3CA	TGFB1	KCNB2	KDM6B	TACR3	APOB	TRPM5	CACNA1S	KDM3A	CPS1	BRAF	PCSK9
carboplatin:etoposide (40:17 mol/mol)	TP53	MUC16	MYC	BMPR2	NOTCH1	KRAS	ERBB4	CREBBP	PRKAA2	SCN7A	PLCG1	IGF1R	BCL2	PDCD4	BPTF	ARID4A	PRKG1	CCND3	PTPRG	IKBKE	CENPE	PRKCE	KMT2D	VCAM1	SLC22A16	APOB	MAP3K5	HSF1	GRIA1	TNIK	CASP8	TACR3	PTEN	GLI1	NRAS	IFNAR1	CPS1	KDM6B	SCN1A	TRPM5	PRKDC	CACNA1S	APOA1	GNA12	TGFB1	PCSK9	TRPV4	PIK3CA	DDX3X
carboplatin:UNC0638 (2:1 mol/mol)	TP53	PTEN	BMPR2	ARID4A	PLCG1	RYR2	NOTCH1	ERBB4	GLI1	CACNA1C	KDM6B	PTPRG	EPHA8	ABCB1	CPS1	PIK3CA	CPT2	EP300	MYC	ITPKB	ATP2A2	RB1	APOA1	PRDM9	INPP5D	HDAC1	CCNB1	BRCA1	FGF23	VCAM1	PRKCE	NOS2	SLC6A5	RICTOR	PRKG1	TACR3	NGF	CACNA1S	BMP4	CREBBP	MUC16	POT1	MT-ND4	PRKAA2	KRAS	PRKACA	ABCC2	KIF22	SPHK2
Carboplatinum	TP53	PTEN	BMPR2	NOTCH1	PLCG1	BRAF	ARID4A	GLI1	CCNB1	MUC16	ERBB4	KDM6B	RYR2	MYC	PTPRG	PIK3CA	CACNA1C	CPT2	VCAM1	ITPKB	ABCB1	EPHA8	CREBBP	HDAC1	PRKG1	TACR3	PRKCE	POT1	NRAS	ATP2A2	CPS1	PRKAA2	CENPE	PRDM9	FGF23	MAP3K5	ABCC2	RB1	SLC22A16	TNFSF11	IKBKE	KIF22	CACNA1S	IGF1R	APOA1	NGF	CASP8	BPTF	NT5C2
CAY10594	TP53	MYC	MUC16	BMPR2	PTEN	PLCG1	CREBBP	NOTCH1	BRAF	NRAS	ARID4A	GLI1	PIK3CA	KDM6B	ERBB4	CCNB1	PRKCE	PRKAA2	PTPRG	CPT2	IKBKE	TACR3	IGF1R	HDAC1	CENPE	VCAM1	PRKG1	SLC22A16	CPS1	CACNA1C	BCL2	BPTF	KIF22	MAP3K5	SCN7A	RYR2	PSAP	TNFSF11	CACNA1S	PDCD4	HSF1	ITPKB	TRPM5	BRCA1	FGF23	CASP8	APOA1	CACNA1F	GRIA1
CAY10618	MUC16	KRAS	BRAF	MYC	BMPR2	ERBB4	CREBBP	BCL2	KMT2D	SCN7A	NOTCH1	PDCD4	PRKAA2	IGF1R	APOB	BPTF	GRIA1	CCND3	HSF1	ASH1L	TNIK	DDX3X	IKBKE	KCNB2	CYP1B1	TGFB1	PRKDC	SCN1A	CTSB	KDR	PRKG1	PCSK9	EZH2	MAPT	PLCG1	MAP3K5	CENPE	TIPARP	IFNAR1	PRKCE	MKNK2	CPS1	CAMK2A	KDM2B	SLC22A16	CYP4F2	SMARCA4	VCAM1	CACNA1S
CBB-1007	TP53	BMPR2	PTEN	ERBB4	NOTCH1	PLCG1	ARID4A	MUC16	MYC	KRAS	GLI1	PTPRG	RYR2	KDM6B	CPS1	APOA1	CREBBP	PRKAA2	CPT2	VCAM1	ABCB1	PRKG1	CACNA1C	BPTF	PIK3CA	ITPKB	SCN7A	APOB	ATP2A2	PRKCE	CACNA1S	INPP5D	PRDM9	TACR3	CCNB1	IKBKE	TNIK	CENPE	FGF23	MAP3K5	SLC22A16	HDAC1	IGF1R	CASP8	NGF	SLC6A5	MT-ND4	KIF22	TRPV4
CCT036477	TP53	MYC	MUC16	BMPR2	PTEN	PLCG1	ERBB4	CREBBP	NOTCH1	KRAS	PRKAA2	ARID4A	KDM6B	PRKCE	GLI1	PTPRG	NRAS	PIK3CA	CPS1	IKBKE	CPT2	IGF1R	BPTF	PDCD4	BCL2	APOA1	SCN7A	PRKG1	VCAM1	HDAC1	TACR3	SLC22A16	CENPE	TNIK	GRIA1	HSF1	CACNA1S	MAP3K5	KIF22	PSAP	BRCA1	CCNB1	CACNA1C	CASP8	TRPM5	RYR2	APOB	IFNAR1	FGF23
CD-1530	TP53	PTEN	BMPR2	NOTCH1	ERBB4	RYR2	ARID4A	GLI1	PLCG1	EP300	ABCB1	CACNA1C	PTPRG	KDM6B	EPHA8	ATP2A2	ITPKB	APOA1	PRDM9	CPS1	RB1	PIK3CA	CPT2	INPP5D	MT-ND4	RICTOR	SLC6A5	VCAM1	BMP4	FGF23	CCNB1	KRAS	POT1	ROCK1	NOS2	PRKACA	CASP8	CACNA1S	PRKG1	APOB	TRPV4	NGF	NT5C2	HDAC1	BRCA1	SPHK2	TFPI	TACR3	ABCC2
CD-437	TP53	MUC16	KRAS	BMPR2	ERBB4	NOTCH1	MYC	CREBBP	SCN7A	BRAF	PRKAA2	IGF1R	APOB	BPTF	PDCD4	PLCG1	BCL2	KMT2D	GRIA1	PRKDC	PRKG1	CENPE	CCND3	MAP3K5	TNIK	PTPRG	APOA1	IKBKE	SCN1A	ARID4A	VCAM1	CACNA1S	CPS1	HSF1	KDM2B	SLC22A16	IFNAR1	HIF1A	GLI1	PRKCE	TACR3	CASP8	TRPM5	GNA12	ASH1L	PCSK9	TGFB1	TRPV4	DDX3X
ceranib-2	TP53	MUC16	KRAS	BMPR2	MYC	NOTCH1	ERBB4	SCN7A	BRAF	PRKAA2	CREBBP	IGF1R	APOB	BCL2	BPTF	PDCD4	PLCG1	CCND3	KMT2D	ARID4A	TNIK	PTPRG	IKBKE	PRKG1	GRIA1	PRKDC	APOA1	VCAM1	CPS1	HSF1	MAP3K5	SCN1A	CENPE	CASP8	SLC22A16	CACNA1S	IFNAR1	KDM2B	PTEN	KDM6B	PRKCE	GLI1	PCSK9	TRPV4	TACR3	TGFB1	GNA12	DDX3X	TRPM5
Cerulenin	TP53	PTEN	ERBB4	BMPR2	NOTCH1	KRAS	ARID4A	RYR2	PLCG1	ABCB1	PTPRG	GLI1	EP300	APOA1	CPS1	APOB	KDM6B	ITPKB	CACNA1C	ATP2A2	INPP5D	PRDM9	CPT2	MT-ND4	VCAM1	SLC6A5	EPHA8	MUC16	BMP4	FGF23	CACNA1S	PRKG1	BPTF	SCN7A	TNIK	ROCK1	NGF	RICTOR	PIK3CA	PRKACA	PRKAA2	TRPV4	CCNB1	CASP8	NOS2	TFPI	NT5C2	DNASE1	TACR3
Ch-55	TP53	BMPR2	NOTCH1	PTEN	ERBB4	MUC16	ARID4A	PLCG1	GLI1	MYC	PTPRG	RYR2	KDM6B	VCAM1	CREBBP	PRKAA2	PIK3CA	ATP2A2	PRKG1	SCN7A	CACNA1C	APOA1	CENPE	CCNB1	CASP8	BPTF	CPT2	CPS1	IGF1R	TACR3	ITPKB	IKBKE	SLC22A16	PRKCE	ABCB1	MAP3K5	FGF23	CACNA1S	HDAC1	TRPV4	PRDM9	MT-ND4	KIF22	TNIK	NRAS	TRPM5	POT1	BMP4	CACNA1F
CHEMBL1222381	TP53	PTEN	BMPR2	NOTCH1	PLCG1	ARID4A	ERBB4	MYC	GLI1	RYR2	KDM6B	MUC16	PTPRG	PIK3CA	CACNA1C	CPT2	CPS1	CREBBP	ABCB1	CCNB1	ITPKB	PRKAA2	PRKCE	VCAM1	EPHA8	APOA1	PRKG1	HDAC1	ATP2A2	TACR3	PRDM9	FGF23	IKBKE	CACNA1S	RB1	SLC22A16	BPTF	CENPE	BRCA1	INPP5D	NGF	POT1	MAP3K5	KIF22	EP300	CASP8	SCN7A	SLC6A5	TNIK
CHEMBL374350	TP53	PTEN	BRAF	BMPR2	NOTCH1	ARID4A	RYR2	GLI1	CCNB1	PLCG1	CACNA1C	EPHA8	KDM6B	ABCB1	PTPRG	ERBB4	ITPKB	PIK3CA	POT1	EP300	CPT2	ATP2A2	VCAM1	RB1	PRDM9	ABCC2	HDAC1	FGF23	RICTOR	PRKG1	TACR3	CPS1	TNFSF11	MUC16	HPRT1	GSK3B	NGF	MT-ND4	CENPE	MAP3K5	SLC6A5	KIF22	PRKACA	JAG1	PRKCE	NT5C2	CACNA1S	SPHK2	SLC22A16
Chlorambucil	TP53	MYC	MUC16	BMPR2	PTEN	PLCG1	CREBBP	NOTCH1	ERBB4	ARID4A	NRAS	PRKAA2	KDM6B	PIK3CA	GLI1	PRKCE	PTPRG	IKBKE	CPT2	IGF1R	BCL2	PRKG1	CCNB1	TACR3	VCAM1	CPS1	SLC22A16	CENPE	BPTF	HDAC1	SCN7A	PDCD4	APOA1	MAP3K5	KIF22	HSF1	PSAP	CACNA1C	CACNA1S	GRIA1	CASP8	TRPM5	TNIK	RYR2	BRCA1	TNFSF11	KRAS	ITPKB	FGF23
CHM-1	KRAS	MUC16	TP53	ERBB4	BMPR2	NOTCH1	MYC	BRAF	SCN7A	CREBBP	PRKAA2	APOB	IGF1R	BPTF	PDCD4	KMT2D	BCL2	PLCG1	GRIA1	PRKDC	TNIK	CCND3	PRKG1	APOA1	MAP3K5	CENPE	SCN1A	PTPRG	IKBKE	CACNA1S	KDM2B	ARID4A	CPS1	VCAM1	HSF1	IFNAR1	HIF1A	SLC22A16	ASH1L	GNA12	TACR3	CASP8	TRPM5	PRKCE	GLI1	PCSK9	TGFB1	DDX3X	CAMK2A
CI-976	TP53	PTEN	BRAF	BMPR2	MYC	PLCG1	MUC16	ARID4A	NOTCH1	PIK3CA	GLI1	KDM6B	CREBBP	CCNB1	NRAS	PTPRG	CACNA1C	RYR2	PRKCE	ERBB4	CPT2	EPHA8	HDAC1	RB1	PRKAA2	CPS1	TACR3	VCAM1	IKBKE	ITPKB	PRKG1	SLC22A16	ABCB1	BRCA1	CENPE	POT1	KIF22	ABCC2	FGF23	TNFSF11	IGF1R	ATP2A2	MAP3K5	PSAP	BPTF	CACNA1S	PRDM9	FN1	CASP8
Ciclopirox	KRAS	MUC16	MYC	ERBB4	BMPR2	BRAF	TP53	APOB	NOTCH1	CREBBP	PRKAA2	BCL2	SCN7A	PLCG1	BPTF	PDCD4	IGF1R	GRIA1	TNIK	PRKDC	APOA1	CPS1	CCND3	HSF1	IKBKE	ARID4A	PTPRG	PRKG1	KMT2D	CACNA1S	ASH1L	PRKCE	MAP3K5	CENPE	IFNAR1	SFRP1	VCAM1	SLC22A16	KDM2B	SCN1A	KDR	TGFB1	PCSK9	TACR3	KDM6B	HIF1A	TIPARP	CPT2	GNA12
CID-5951923	TP53	PTEN	BMPR2	MYC	PLCG1	ARID4A	NOTCH1	ERBB4	MUC16	GLI1	KDM6B	PIK3CA	RYR2	CREBBP	BRAF	PTPRG	CACNA1C	CPT2	CPS1	PRKCE	EPHA8	PRKAA2	HDAC1	CCNB1	NRAS	TACR3	RB1	BRCA1	VCAM1	APOA1	ABCB1	PRKG1	ITPKB	IKBKE	FGF23	PRDM9	ATP2A2	CACNA1S	KIF22	SLC22A16	CENPE	BPTF	INPP5D	ABCC2	NGF	POT1	MAP3K5	IGF1R	FN1
CIL41	TP53	BMPR2	ERBB4	NOTCH1	MUC16	PTEN	PLCG1	KRAS	MYC	ARID4A	CREBBP	PTPRG	GLI1	PRKAA2	KDM6B	APOA1	CPS1	SCN7A	BPTF	PRKG1	APOB	VCAM1	CPT2	RYR2	IGF1R	CENPE	CACNA1S	PRKCE	IKBKE	TNIK	MAP3K5	TACR3	SLC22A16	ITPKB	PIK3CA	ABCB1	ATP2A2	PRKDC	INPP5D	CASP8	CACNA1C	CCNB1	PRDM9	FGF23	PDCD4	GRIA1	BCL2	HDAC1	IFNAR1
CIL55	TP53	MUC16	MYC	CREBBP	BMPR2	PLCG1	PRKAA2	ERBB4	NRAS	KRAS	IGF1R	NOTCH1	BCL2	PDCD4	PRKCE	IKBKE	SCN7A	BPTF	PTEN	KDM6B	ARID4A	CENPE	HSF1	PRKG1	GRIA1	PTPRG	SLC22A16	PIK3CA	GLI1	TACR3	CPT2	VCAM1	MAP3K5	CPS1	HDAC1	APOA1	TNIK	PSAP	TRPM5	KIF22	CCND3	CACNA1S	IFNAR1	CASP8	GNA12	PRKDC	CCNB1	PCSK9	HTT
CIL55A	TP53	MUC16	MYC	CREBBP	BMPR2	KRAS	PLCG1	ERBB4	PRKAA2	IGF1R	BCL2	NRAS	PDCD4	NOTCH1	PRKCE	SCN7A	IKBKE	BPTF	HSF1	GRIA1	CENPE	PRKG1	KDM6B	ARID4A	PTPRG	SLC22A16	PTEN	CPS1	TACR3	CPT2	MAP3K5	GLI1	APOA1	TNIK	VCAM1	PIK3CA	HDAC1	CCND3	TRPM5	PRKDC	PSAP	IFNAR1	CACNA1S	KIF22	APOB	GNA12	PCSK9	CASP8	ASH1L
CIL56	TP53	BMPR2	NOTCH1	KRAS	MUC16	ERBB4	MYC	SCN7A	BRAF	IGF1R	PRKAA2	APOB	BPTF	ARID4A	PDCD4	CREBBP	BCL2	PTEN	CCND3	KMT2D	PTPRG	IKBKE	TNIK	SCN1A	VCAM1	CASP8	PLCG1	PRKG1	GRIA1	MAP3K5	APOA1	CPS1	TRPV4	PRKDC	MTOR	SLC22A16	HSF1	CENPE	GLI1	CACNA1S	KDM2B	KDM6B	TGFB1	IFNAR1	DDX3X	TFPI	DNASE1	TRPM5	PCSK9
CIL70	TP53	MYC	MUC16	CREBBP	BMPR2	PLCG1	NRAS	PTEN	PRKAA2	PRKCE	PIK3CA	KDM6B	ERBB4	BCL2	IGF1R	IKBKE	ARID4A	NOTCH1	PDCD4	GLI1	HDAC1	CPT2	BPTF	PTPRG	HSF1	SCN7A	SLC22A16	CENPE	TACR3	PRKG1	PSAP	CPS1	VCAM1	GRIA1	CCNB1	KIF22	MAP3K5	ADAM17	KRAS	APOA1	TRPM5	TNIK	EGFR	HTT	BRCA1	CASP8	CACNA1S	GIGYF2	HCN4
Cimetidine	TP53	MYC	MUC16	PTEN	BMPR2	PLCG1	CREBBP	NRAS	PIK3CA	KDM6B	BRAF	ARID4A	PRKCE	PRKAA2	GLI1	NOTCH1	IKBKE	ERBB4	HDAC1	CPT2	PTPRG	BCL2	CCNB1	CPS1	TACR3	IGF1R	SLC22A16	PSAP	ADAM17	PRKG1	VCAM1	PDCD4	BPTF	CENPE	HSF1	CACNA1C	BRCA1	KIF22	RB1	SCN7A	MAP3K5	APOA1	GIGYF2	TRPM5	PTBP1	CASP8	GRIA1	TNFSF11	CACNA1S
Clofarabine	MUC16	MYC	KRAS	BMPR2	CREBBP	TP53	NOTCH1	IGF1R	PRKAA2	PDCD4	ERBB4	SCN7A	BCL2	KMT2D	BPTF	BRAF	GRIA1	IKBKE	HSF1	PLCG1	NRAS	CCND3	PRKCE	CENPE	TNIK	PRKG1	APOB	DDX3X	SCN1A	KCNB2	ASH1L	MAP3K5	SLC22A16	TGFB1	VCAM1	PCSK9	PRKDC	PTPRG	CASP8	TACR3	ARID4A	CTSB	CPS1	TRPM5	IFNAR1	TIPARP	KDR	HTT	CACNA1S
Compound 1541A	TP53	MYC	PTEN	BMPR2	MUC16	PLCG1	NOTCH1	CREBBP	ARID4A	NRAS	GLI1	KDM6B	ERBB4	PIK3CA	BRAF	CCNB1	PRKAA2	PRKCE	PTPRG	CPT2	HDAC1	IKBKE	TACR3	VCAM1	IGF1R	PRKG1	CPS1	CENPE	CACNA1C	SLC22A16	RYR2	BPTF	KIF22	MAP3K5	BCL2	SCN7A	ITPKB	CACNA1S	TNFSF11	PSAP	APOA1	PDCD4	BRCA1	FGF23	CASP8	HSF1	TRPM5	EPHA8	RB1
compound 1B	TP53	PTEN	ERBB4	BMPR2	NOTCH1	RYR2	ARID4A	KRAS	EP300	ABCB1	GLI1	PLCG1	APOA1	PTPRG	CACNA1C	ATP2A2	CPS1	APOB	ITPKB	KDM6B	INPP5D	PRDM9	EPHA8	MT-ND4	SLC6A5	BMP4	RB1	ROCK1	RICTOR	FGF23	VCAM1	CPT2	PIK3CA	PRKACA	NOS2	TFPI	CACNA1S	SCN7A	TNIK	TRPV4	DNASE1	CCNB1	BPTF	CASP8	IL12B	POT1	NGF	NT5C2	HSPD1
Compound 23 citrate	TP53	MUC16	MYC	BMPR2	CREBBP	KRAS	ERBB4	PLCG1	PRKAA2	NOTCH1	IGF1R	BCL2	PDCD4	SCN7A	PRKCE	NRAS	PTEN	BPTF	IKBKE	ARID4A	PTPRG	KDM6B	PRKG1	GRIA1	HSF1	CENPE	CPS1	SLC22A16	APOA1	GLI1	CPT2	VCAM1	TNIK	TACR3	MAP3K5	PIK3CA	APOB	CCND3	HDAC1	CACNA1S	PRKDC	TRPM5	IFNAR1	KIF22	CASP8	PSAP	GNA12	PCSK9	SCN1A
Compound 7d-cis	TP53	KRAS	ERBB4	BMPR2	MUC16	NOTCH1	MYC	APOB	PLCG1	SCN7A	ARID4A	PRKAA2	CREBBP	PTEN	BPTF	APOA1	PTPRG	CPS1	PRKDC	PRKG1	TNIK	IGF1R	VCAM1	CACNA1S	GLI1	BRAF	GRIA1	BCL2	MAP3K5	CCND3	KDM6B	IKBKE	CENPE	PDCD4	HIF1A	CPT2	SLC22A16	IFNAR1	KDM2B	INPP5D	TACR3	CASP8	PRKCE	HSF1	ITPKB	SCN1A	ABCB1	TRPV4	NGF
CR-1-31B	MUC16	KRAS	MYC	BRAF	BMPR2	SCN7A	NOTCH1	CREBBP	ERBB4	KMT2D	IGF1R	PRKAA2	PDCD4	BPTF	BCL2	GRIA1	SCN1A	APOB	IKBKE	KCNB2	TNIK	HSF1	DDX3X	CCND3	TGFB1	ASH1L	CENPE	KDM3A	PRKG1	MAP3K5	PRKDC	TP53	PLCG1	PRKCE	CYP1B1	NRAS	PCSK9	SLC22A16	VCAM1	CASP8	TRPV4	CYP4F2	EZH2	AR	PTPRG	KDR	CACNA1S	ARID4A	CTSB
crizotinib:PLX-4032 (2:1 mol/mol)	TP53	BMPR2	ERBB4	MUC16	NOTCH1	KRAS	PLCG1	MYC	ARID4A	CREBBP	PTEN	SCN7A	PRKAA2	PTPRG	GLI1	BPTF	APOB	APOA1	IGF1R	PRKG1	VCAM1	CPS1	CENPE	MAP3K5	KDM6B	PRKDC	CACNA1S	IKBKE	TNIK	CPT2	GRIA1	TACR3	SLC22A16	PDCD4	PRKCE	CASP8	ATP2A2	HIF1A	CCND3	SCN1A	RYR2	ITPKB	IFNAR1	CCNB1	FGF23	INPP5D	ABCB1	TRPM5	PRDM9
Cucurbitacin I	MUC16	TP53	MYC	BMPR2	NOTCH1	KRAS	ERBB4	SCN7A	CREBBP	IGF1R	PRKAA2	PDCD4	BPTF	KMT2D	BCL2	SCN1A	BRAF	IKBKE	GRIA1	CCND3	TNIK	ARID4A	PLCG1	APOB	CENPE	HSF1	PRKG1	CASP8	PTPRG	VCAM1	DDX3X	PTEN	MAP3K5	SLC22A16	PRKCE	TGFB1	GLI1	TRPV4	NRAS	KCNB2	AR	PRKDC	TRPM5	CPS1	CACNA1S	KDM6B	TACR3	PCSK9	APOA1
Curcumin	TP53	PTEN	BMPR2	NOTCH1	ARID4A	PLCG1	GLI1	RYR2	ERBB4	BRAF	CCNB1	KDM6B	CACNA1C	PTPRG	ABCB1	PIK3CA	EPHA8	ITPKB	MUC16	CPT2	VCAM1	ATP2A2	POT1	EP300	PRDM9	MYC	HDAC1	RB1	PRKG1	CPS1	TACR3	FGF23	ABCC2	CENPE	PRKCE	APOA1	MAP3K5	RICTOR	CREBBP	PRKAA2	SLC22A16	TNFSF11	KIF22	CASP8	MT-ND4	CACNA1S	IKBKE	NGF	NT5C2
cyanoquinoline 11	TP53	PTEN	RYR2	EP300	EPHA8	ARID4A	BMPR2	CACNA1C	ABCB1	NOTCH1	GLI1	ERBB4	BRAF	PLCG1	ATP2A2	RB1	PRDM9	INPP5D	RICTOR	ITPKB	KDM6B	PTPRG	NOS2	BMP4	CPS1	SLC6A5	CPT2	PRKACA	POT1	ROCK1	MT-ND4	FGF23	PIK3CA	CCNB1	APOA1	ABCC2	BRCA1	SPHK2	NOS1	GSK3B	NGF	HDAC1	PPP3CA	VCAM1	FN1	EZR	IL12B	TRIM24	F2RL1
Cyclosporin A	TP53	PTEN	KRAS	BMPR2	ERBB4	NOTCH1	ARID4A	RYR2	PLCG1	APOB	PTPRG	APOA1	ABCB1	CPS1	EP300	GLI1	KDM6B	ITPKB	ATP2A2	SCN7A	CACNA1C	MYC	MT-ND4	SLC6A5	VCAM1	TNIK	INPP5D	PRDM9	BPTF	MUC16	CPT2	PRKAA2	BMP4	TRPV4	ROCK1	PRKG1	CACNA1S	DNASE1	FGF23	CASP8	PIK3CA	NGF	EPHA8	TFPI	PRKCE	PRKACA	RICTOR	RB1	IKBKE
Cytochalasin B	TP53	KRAS	ERBB4	NOTCH1	BMPR2	PTEN	ARID4A	APOB	RYR2	PLCG1	APOA1	PTPRG	ABCB1	CPS1	EP300	MUC16	SCN7A	GLI1	ITPKB	INPP5D	BPTF	ATP2A2	KDM6B	MT-ND4	VCAM1	PRDM9	TNIK	SLC6A5	CACNA1S	PRKG1	HIF1A	PRKDC	CACNA1C	BMP4	PRKAA2	ROCK1	CPT2	FGF23	CASP8	TRPV4	TFPI	DNASE1	NGF	MAP3K5	MTOR	KDM2B	NOTCH4	PRKACA	MYC
Darinaparsin	TP53	MYC	PTEN	BMPR2	MUC16	BRAF	PLCG1	CREBBP	ARID4A	NOTCH1	NRAS	PIK3CA	GLI1	KDM6B	CCNB1	ERBB4	PRKCE	PTPRG	PRKAA2	CPT2	HDAC1	CACNA1C	TACR3	IKBKE	CPS1	VCAM1	RYR2	PRKG1	CENPE	SLC22A16	IGF1R	KIF22	EPHA8	RB1	BPTF	BCL2	ITPKB	BRCA1	PSAP	MAP3K5	TNFSF11	CACNA1S	FGF23	ABCC2	POT1	APOA1	ADAM17	SCN7A	HSF1
DBeQ	TP53	KRAS	ERBB4	BMPR2	NOTCH1	PTEN	PLCG1	ARID4A	MUC16	APOB	CPS1	APOA1	PTPRG	RYR2	MYC	GLI1	INPP5D	KDM6B	ABCB1	BPTF	SCN7A	PRKAA2	TNIK	CPT2	CACNA1S	PRDM9	VCAM1	PRKG1	ITPKB	ATP2A2	CREBBP	PRKDC	EP300	SLC6A5	CACNA1C	MT-ND4	FGF23	NGF	MAP3K5	HIF1A	TACR3	IKBKE	BMP4	SFRP1	PRKCE	CASP8	CENPE	TRPV4	ROCK1
Decitabine	MUC16	MYC	TP53	BMPR2	CREBBP	BCL2	KRAS	PRKAA2	NOTCH1	IGF1R	PDCD4	ERBB4	SCN7A	PLCG1	KMT2D	NRAS	HSF1	CCND3	BPTF	IKBKE	PRKCE	GRIA1	PRKG1	SLC22A16	CENPE	DDX3X	MAP3K5	TNIK	VCAM1	PTPRG	APOB	TGFB1	ASH1L	IFNAR1	PCSK9	TACR3	SCN1A	ARID4A	CASP8	TRPM5	PRKDC	GNA12	CTSB	KCNB2	EZH2	KDM6B	TIPARP	BRAF	CPS1
decitabine:carboplatin (1:1 mol/mol)	MUC16	MYC	TP53	BMPR2	CREBBP	BCL2	KRAS	NOTCH1	PRKAA2	IGF1R	PDCD4	ERBB4	SCN7A	PLCG1	NRAS	HSF1	CCND3	BPTF	KMT2D	IKBKE	PRKCE	PRKG1	SLC22A16	GRIA1	CENPE	MAP3K5	VCAM1	PTPRG	DDX3X	IFNAR1	TNIK	ARID4A	TACR3	TGFB1	APOB	PCSK9	ASH1L	GNA12	TRPM5	CASP8	KDM6B	PRKDC	SCN1A	CPS1	CTSB	TIPARP	KCNB2	CACNA1S	EZH2
decitabine:navitoclax (2:1 mol/mol)	MUC16	MYC	TP53	BMPR2	KRAS	CREBBP	NOTCH1	BCL2	PRKAA2	ERBB4	IGF1R	PDCD4	SCN7A	KMT2D	BPTF	PLCG1	CCND3	HSF1	IKBKE	NRAS	GRIA1	PRKCE	PRKG1	CENPE	SLC22A16	APOB	DDX3X	TNIK	BRAF	SCN1A	PTPRG	MAP3K5	VCAM1	ARID4A	CASP8	TGFB1	PRKDC	PCSK9	TACR3	ASH1L	IFNAR1	TRPM5	KCNB2	CPS1	CTSB	KDM6B	GNA12	TIPARP	CACNA1S
Degrasyn	KRAS	TP53	ERBB4	BMPR2	BRAF	NOTCH1	APOB	MUC16	MYC	SCN7A	PTEN	ARID4A	APOA1	PLCG1	BPTF	CPS1	PRKAA2	TNIK	PTPRG	PRKDC	CREBBP	CCND3	CACNA1S	PRKG1	VCAM1	GRIA1	KDM2B	HIF1A	IGF1R	BCL2	PDCD4	ABCB1	INPP5D	IKBKE	MAP3K5	ITPKB	KDM6B	SFRP1	MTOR	TRPV4	CASP8	DNASE1	SCN1A	SLC6A5	IFNAR1	MT-ND4	GLI1	NOTCH4	ERBB2
Dexamethasone	TP53	MUC16	MYC	BMPR2	CREBBP	PLCG1	NRAS	PRKAA2	ERBB4	NOTCH1	IGF1R	PRKCE	PDCD4	BCL2	KRAS	IKBKE	SCN7A	PTEN	CENPE	ARID4A	BPTF	KDM6B	GLI1	PRKG1	PTPRG	SLC22A16	PIK3CA	TACR3	HSF1	GRIA1	VCAM1	MAP3K5	CPT2	HDAC1	CPS1	CCNB1	TRPM5	KIF22	APOA1	TNIK	PSAP	CASP8	CCND3	IFNAR1	CACNA1S	GNA12	PRKDC	SCN1A	PCSK9
docetaxel:tanespimycin (2:1 mol/mol)	BRAF	KRAS	MUC16	MYC	KMT2D	SCN7A	BMPR2	ERBB4	CREBBP	PDCD4	IGF1R	PRKAA2	NOTCH1	BCL2	APOB	BPTF	GRIA1	KCNB2	ASH1L	TNIK	HSF1	SCN1A	DDX3X	CYP1B1	TGFB1	IKBKE	KDR	CCND3	MAPT	EZH2	PRKDC	CYP4F2	CTSB	PCSK9	KDM3A	SMARCA4	MAP3K5	PRKG1	TIPARP	PLCG2	HTT	MKNK2	CENPE	CACNA1D	CAMK2A	CPS1	PRKCE	ERBB2	NLRP3
doxorubicin:navitoclax (2:1 mol/mol)	MUC16	MYC	KRAS	BMPR2	NOTCH1	BRAF	SCN7A	CREBBP	ERBB4	IGF1R	PRKAA2	PDCD4	KMT2D	TP53	BCL2	BPTF	GRIA1	SCN1A	IKBKE	APOB	CCND3	HSF1	TNIK	DDX3X	KCNB2	CENPE	PLCG1	TGFB1	PRKG1	PRKCE	MAP3K5	NRAS	ASH1L	PRKDC	SLC22A16	VCAM1	CASP8	PTPRG	PCSK9	ARID4A	KDM3A	CPS1	TRPV4	CACNA1S	TRPM5	EZH2	AR	CYP1B1	CTSB
DTIC-Dome	TP53	MUC16	MYC	BMPR2	PLCG1	CREBBP	PTEN	NOTCH1	NRAS	ERBB4	PRKAA2	ARID4A	KDM6B	GLI1	PRKCE	IGF1R	PIK3CA	PTPRG	IKBKE	CCNB1	CENPE	PRKG1	SCN7A	VCAM1	SLC22A16	TACR3	CPT2	PDCD4	BPTF	HDAC1	BCL2	MAP3K5	CPS1	KIF22	HSF1	GRIA1	CASP8	TRPM5	APOA1	PSAP	CACNA1S	TNIK	TNFSF11	GNA12	IFNAR1	KRAS	CACNA1F	CACNA1C	CCND3
ELCPK	MUC16	MYC	KRAS	BRAF	BMPR2	CREBBP	SCN7A	NOTCH1	ERBB4	KMT2D	PRKAA2	IGF1R	PDCD4	BCL2	BPTF	GRIA1	SCN1A	APOB	IKBKE	HSF1	TNIK	KCNB2	CCND3	DDX3X	CENPE	ASH1L	TGFB1	PLCG1	PRKG1	PRKDC	PRKCE	NRAS	MAP3K5	CYP1B1	PCSK9	TP53	CTSB	EZH2	SLC22A16	KDM3A	VCAM1	TIPARP	KDR	CACNA1S	PTPRG	CPS1	CASP8	TRPM5	CYP4F2
Elocalcitol	TP53	PTEN	BMPR2	NOTCH1	ERBB4	ARID4A	PLCG1	RYR2	GLI1	PTPRG	KDM6B	ABCB1	CACNA1C	CPS1	APOA1	ITPKB	CPT2	MYC	KRAS	MUC16	EP300	ATP2A2	PIK3CA	EPHA8	PRDM9	VCAM1	INPP5D	CCNB1	PRKG1	FGF23	PRKAA2	CACNA1S	CREBBP	MT-ND4	SLC6A5	PRKCE	TACR3	HDAC1	BPTF	NGF	BMP4	APOB	RICTOR	RB1	BRCA1	POT1	TNIK	SCN7A	MAP3K5
Erastin	TP53	MUC16	BMPR2	KRAS	NOTCH1	MYC	ERBB4	CREBBP	PRKAA2	PLCG1	SCN7A	BCL2	IGF1R	APOB	BPTF	PDCD4	ARID4A	PTPRG	CCND3	PRKG1	TNIK	CPS1	IKBKE	VCAM1	PRKDC	CENPE	MAP3K5	APOA1	GRIA1	KMT2D	HSF1	IFNAR1	CACNA1S	SLC22A16	BRAF	PTEN	GLI1	PRKCE	KDM2B	CASP8	TACR3	SCN1A	KDM6B	GNA12	TRPM5	TRPV4	PCSK9	TGFB1	CPT2
erlotinib:PLX-4032 (2:1 mol/mol)	TP53	PTEN	RYR2	EP300	ARID4A	EPHA8	ABCB1	NOTCH1	CACNA1C	RB1	BMPR2	GLI1	ERBB4	ATP2A2	ITPKB	RICTOR	KDM6B	PRDM9	MT-ND4	BMP4	PTPRG	ROCK1	SLC6A5	POT1	PIK3CA	SPHK2	PPP3CA	PRKACA	HSPD1	PLCG1	FGF23	APOA1	NOS2	CCNB1	INPP5D	GSK3B	TFPI	ABCC2	CPS1	TRIM24	VCAM1	CPT2	TRPV4	DNASE1	CASP8	NT5C2	F2RL1	IL12B	EGFR
Etomoxir	TP53	MYC	PTEN	BRAF	MUC16	BMPR2	NRAS	PLCG1	PIK3CA	CREBBP	ARID4A	KDM6B	GLI1	PRKCE	CCNB1	NOTCH1	PRKAA2	ADAM17	PTPRG	CPT2	HDAC1	IKBKE	RB1	BCL2	TACR3	CACNA1C	CPS1	PSAP	SLC22A16	VCAM1	EPHA8	PRKG1	BRCA1	IGF1R	KIF22	ERBB4	CENPE	HSF1	RYR2	PTBP1	BPTF	GIGYF2	FN1	ITPKB	TNFSF11	ABCC2	PDCD4	MAP3K5	POT1
ETP-46464	KRAS	TP53	MUC16	ERBB4	BMPR2	NOTCH1	MYC	BRAF	APOB	SCN7A	PRKAA2	CREBBP	BPTF	PLCG1	IGF1R	BCL2	PDCD4	APOA1	PRKDC	TNIK	GRIA1	CPS1	ARID4A	PTPRG	CCND3	PRKG1	IKBKE	KMT2D	CACNA1S	MAP3K5	VCAM1	CENPE	HSF1	KDM2B	SCN1A	HIF1A	IFNAR1	SLC22A16	PTEN	PRKCE	CASP8	ASH1L	GLI1	KDM6B	TACR3	TRPV4	PCSK9	SFRP1	GNA12
FGIN-1-27	TP53	BMPR2	PTEN	MUC16	MYC	PLCG1	NOTCH1	ERBB4	ARID4A	CREBBP	GLI1	KDM6B	PRKAA2	PTPRG	PIK3CA	PRKCE	CPT2	NRAS	CCNB1	CPS1	VCAM1	IKBKE	PRKG1	HDAC1	TACR3	IGF1R	CENPE	RYR2	BPTF	APOA1	CACNA1C	SLC22A16	SCN7A	MAP3K5	KIF22	CACNA1S	KRAS	ITPKB	PDCD4	ATP2A2	FGF23	CASP8	TNIK	BCL2	BRCA1	TRPM5	TNFSF11	GRIA1	PRDM9
Fluvastatin	TP53	PTEN	ERBB4	NOTCH1	BMPR2	KRAS	ARID4A	RYR2	EP300	ABCB1	PLCG1	PTPRG	GLI1	APOA1	APOB	ITPKB	ATP2A2	CPS1	CACNA1C	KDM6B	PRDM9	INPP5D	MT-ND4	VCAM1	SLC6A5	BMP4	SCN7A	FGF23	CPT2	ROCK1	EPHA8	CACNA1S	BPTF	PRKG1	MUC16	RICTOR	TNIK	CASP8	TFPI	TRPV4	PRKACA	HIF1A	CCNB1	NGF	DNASE1	NT5C2	PIK3CA	MAP3K5	IL12B
FQI-1	TP53	KRAS	BMPR2	ERBB4	NOTCH1	MUC16	MYC	APOB	BRAF	SCN7A	PRKAA2	IGF1R	BPTF	CREBBP	PLCG1	ARID4A	BCL2	PTPRG	CCND3	TNIK	APOA1	PDCD4	CPS1	PRKDC	PRKG1	VCAM1	KMT2D	GRIA1	IKBKE	MAP3K5	KDM2B	PTEN	CACNA1S	SCN1A	CENPE	CASP8	IFNAR1	HSF1	SLC22A16	GLI1	KDM6B	TRPV4	HIF1A	MTOR	ERBB2	TACR3	GNA12	TRPM5	PRKCE
FQI-2	KRAS	MUC16	ERBB4	BRAF	BMPR2	MYC	NOTCH1	TP53	APOB	SCN7A	CREBBP	PRKAA2	IGF1R	BPTF	BCL2	PDCD4	KMT2D	PLCG1	PRKDC	GRIA1	TNIK	CCND3	APOA1	PRKG1	MAP3K5	CPS1	IKBKE	PTPRG	CENPE	SCN1A	HSF1	KDM2B	CACNA1S	ARID4A	VCAM1	IFNAR1	ASH1L	HIF1A	SLC22A16	TGFB1	PCSK9	GNA12	PRKCE	TIPARP	DDX3X	TRPM5	TACR3	CAMK2A	CASP8
FSC231	TP53	PTEN	RYR2	EP300	ARID4A	EPHA8	BMPR2	CACNA1C	ABCB1	NOTCH1	ERBB4	GLI1	RB1	ATP2A2	PLCG1	PRDM9	INPP5D	RICTOR	ITPKB	KDM6B	PTPRG	BMP4	SLC6A5	ROCK1	NOS2	CPS1	MT-ND4	APOA1	PRKACA	CPT2	POT1	FGF23	PIK3CA	CCNB1	SPHK2	BRAF	PPP3CA	ABCC2	BRCA1	NOS1	IL12B	GSK3B	HSPD1	TRIM24	VCAM1	NGF	NT5C2	HDAC1	FN1
Fumonisin B(1)	TP53	MYC	MUC16	PTEN	BMPR2	CREBBP	PLCG1	NRAS	PIK3CA	KDM6B	PRKAA2	PRKCE	ARID4A	GLI1	ERBB4	NOTCH1	IKBKE	BRAF	CPT2	IGF1R	HDAC1	BCL2	PTPRG	TACR3	CPS1	CCNB1	CENPE	SLC22A16	PSAP	PDCD4	BPTF	PRKG1	HSF1	VCAM1	KIF22	SCN7A	ADAM17	BRCA1	GRIA1	CACNA1C	MAP3K5	APOA1	TRPM5	CACNA1S	TNIK	TNFSF11	GIGYF2	CASP8	PTBP1
Galunisertib	TP53	KRAS	ERBB4	PTEN	BMPR2	APOB	NOTCH1	ARID4A	PLCG1	CPS1	APOA1	MUC16	MYC	INPP5D	RYR2	PTPRG	SFRP1	TNIK	KDM6B	BPTF	ABCB1	SCN7A	CPT2	GLI1	CACNA1S	PRKAA2	PRDM9	SLC6A5	EP300	BRCA1	CREBBP	ITPKB	PRKDC	ATP2A2	CACNA1C	PRKG1	VCAM1	TNF	NGF	PRKCE	ROCK1	MT-ND4	NOS1	NOS2	KIF14	FGF23	BMP4	DNASE1	HIF1A
GANT-61	TP53	PTEN	BMPR2	MYC	MUC16	PLCG1	NOTCH1	ERBB4	ARID4A	GLI1	CREBBP	KDM6B	PTPRG	PIK3CA	PRKAA2	PRKCE	CPT2	NRAS	CCNB1	RYR2	CPS1	VCAM1	CACNA1C	HDAC1	IKBKE	PRKG1	TACR3	APOA1	IGF1R	CENPE	SLC22A16	BPTF	SCN7A	ITPKB	MAP3K5	KIF22	ATP2A2	CACNA1S	FGF23	PDCD4	CASP8	ABCB1	BRCA1	TNIK	EPHA8	PRDM9	TNFSF11	TRPM5	RB1
GDC-0879	TP53	PTEN	BMPR2	PLCG1	ARID4A	NOTCH1	MYC	ERBB4	GLI1	MUC16	KDM6B	RYR2	PIK3CA	PTPRG	CACNA1C	CPT2	CREBBP	CCNB1	CPS1	BRAF	EPHA8	PRKCE	HDAC1	PRKAA2	VCAM1	ABCB1	ITPKB	APOA1	RB1	TACR3	ATP2A2	PRKG1	NRAS	IKBKE	PRDM9	FGF23	BRCA1	SLC22A16	CENPE	KIF22	CACNA1S	BPTF	POT1	INPP5D	ABCC2	MAP3K5	NGF	CASP8	IGF1R
GMX-1778	BRAF	KRAS	MUC16	MYC	KMT2D	SCN7A	CREBBP	ERBB4	BMPR2	PDCD4	PRKAA2	IGF1R	APOB	BCL2	BPTF	GRIA1	NOTCH1	ASH1L	KCNB2	KDR	TNIK	HSF1	CYP1B1	DDX3X	MAPT	CCND3	TGFB1	SMARCA4	IKBKE	EZH2	SCN1A	PRKDC	CYP4F2	CTSB	PCSK9	APC	NLRP3	TIPARP	HTT	MKNK2	CACNA1D	PGR	PRKG1	CPS1	MAP3K5	EPHA4	CAMK2A	CENPE	KDM3A
Gossypol	TP53	PTEN	ERBB4	NOTCH1	BMPR2	ARID4A	RYR2	KRAS	EP300	PLCG1	ABCB1	GLI1	PTPRG	APOA1	ITPKB	CACNA1C	ATP2A2	KDM6B	APOB	CPS1	PRDM9	INPP5D	MT-ND4	VCAM1	SLC6A5	EPHA8	BMP4	CPT2	FGF23	ROCK1	RICTOR	CACNA1S	SCN7A	PRKG1	CCNB1	PRKACA	BPTF	CASP8	PIK3CA	TRPV4	TFPI	TNIK	NGF	RB1	POT1	NT5C2	MUC16	DNASE1	HIF1A
GSK-3 inhibitor IX	TP53	MUC16	MYC	BMPR2	NOTCH1	PLCG1	CREBBP	PTEN	ERBB4	PRKAA2	NRAS	ARID4A	GLI1	IGF1R	KDM6B	PRKCE	PTPRG	PIK3CA	IKBKE	SCN7A	CENPE	VCAM1	PRKG1	CCNB1	PDCD4	SLC22A16	BPTF	TACR3	CPT2	MAP3K5	BCL2	HDAC1	CPS1	CASP8	GRIA1	APOA1	KIF22	TRPM5	HSF1	KRAS	CACNA1S	TNIK	IFNAR1	GNA12	PSAP	TNFSF11	CCND3	CACNA1F	ITPKB
Gsk-461364	MUC16	KRAS	MYC	BRAF	BMPR2	CREBBP	SCN7A	KMT2D	ERBB4	NOTCH1	IGF1R	PRKAA2	PDCD4	BCL2	BPTF	GRIA1	APOB	SCN1A	HSF1	KCNB2	TNIK	IKBKE	DDX3X	CCND3	ASH1L	TGFB1	CENPE	PRKDC	CYP1B1	PRKG1	PLCG1	PRKCE	KDR	CTSB	MAP3K5	EZH2	PCSK9	NRAS	MAPT	TIPARP	KDM3A	CYP4F2	SLC22A16	CACNA1S	VCAM1	CAMK2A	CPS1	MKNK2	MYH9
GSK-J4	KRAS	MUC16	TP53	ERBB4	MYC	BMPR2	BRAF	NOTCH1	APOB	CREBBP	PRKAA2	SCN7A	PLCG1	BPTF	BCL2	IGF1R	PDCD4	APOA1	TNIK	CPS1	PRKDC	GRIA1	ARID4A	PTPRG	CCND3	PRKG1	IKBKE	HSF1	CACNA1S	MAP3K5	VCAM1	KMT2D	PTEN	CENPE	IFNAR1	PRKCE	SLC22A16	KDM2B	SCN1A	ASH1L	KDM6B	HIF1A	SFRP1	CASP8	TACR3	PCSK9	TGFB1	CPT2	GLI1
GSK2636771	TP53	BMPR2	MUC16	ERBB4	NOTCH1	PTEN	PLCG1	MYC	ARID4A	GLI1	CREBBP	PTPRG	KDM6B	PRKAA2	KRAS	CPT2	VCAM1	APOA1	CPS1	PRKG1	PIK3CA	RYR2	BPTF	SCN7A	CENPE	PRKCE	CCNB1	IGF1R	IKBKE	TACR3	MAP3K5	SLC22A16	CACNA1C	CACNA1S	HDAC1	ATP2A2	ITPKB	NRAS	TNIK	FGF23	ABCB1	KIF22	CASP8	PRDM9	PDCD4	GRIA1	INPP5D	APOB	PRKDC
GSK4112	TP53	MYC	MUC16	BMPR2	PTEN	PLCG1	CREBBP	NOTCH1	NRAS	ARID4A	ERBB4	KDM6B	GLI1	PIK3CA	PRKAA2	PRKCE	PTPRG	CPT2	CCNB1	IKBKE	IGF1R	HDAC1	TACR3	CPS1	CENPE	VCAM1	PRKG1	BRAF	SLC22A16	BPTF	CACNA1C	BCL2	KIF22	SCN7A	MAP3K5	PDCD4	APOA1	PSAP	RYR2	CACNA1S	HSF1	TNFSF11	BRCA1	TRPM5	GRIA1	CASP8	ITPKB	FGF23	TNIK
GW-405833	TP53	BMPR2	ERBB4	NOTCH1	PTEN	KRAS	PLCG1	ARID4A	MUC16	MYC	PTPRG	GLI1	APOA1	RYR2	CPS1	APOB	KDM6B	PRKAA2	CREBBP	BPTF	SCN7A	CPT2	ABCB1	VCAM1	PRKG1	INPP5D	ITPKB	CACNA1S	TNIK	ATP2A2	PRDM9	CACNA1C	PRKCE	TACR3	PIK3CA	IKBKE	FGF23	MAP3K5	PRKDC	CENPE	SLC22A16	NGF	SLC6A5	MT-ND4	IGF1R	CASP8	EP300	TRPV4	CCNB1
HBX-41108	TP53	KRAS	ERBB4	BMPR2	PTEN	NOTCH1	APOB	ARID4A	APOA1	PLCG1	RYR2	CPS1	MUC16	PTPRG	ABCB1	SCN7A	INPP5D	EP300	GLI1	BPTF	TNIK	ITPKB	KDM6B	ATP2A2	PRDM9	SLC6A5	CACNA1S	MT-ND4	VCAM1	PRKDC	HIF1A	BRAF	CPT2	PRKG1	CACNA1C	ROCK1	BMP4	PRKAA2	FGF23	MYC	SFRP1	DNASE1	TFPI	TRPV4	NGF	CASP8	MAP3K5	IL12B	NT5C2
HC-067047	TP53	BMPR2	PTEN	MUC16	NOTCH1	ERBB4	PLCG1	MYC	ARID4A	GLI1	CREBBP	KDM6B	PTPRG	PRKAA2	CPT2	PIK3CA	CCNB1	RYR2	VCAM1	PRKG1	CPS1	PRKCE	CENPE	APOA1	TACR3	CACNA1C	BPTF	IKBKE	IGF1R	SCN7A	NRAS	HDAC1	SLC22A16	MAP3K5	ITPKB	ATP2A2	CACNA1S	KRAS	ABCB1	KIF22	FGF23	CASP8	PRDM9	TNIK	TNFSF11	TRPM5	PDCD4	CACNA1F	INPP5D
HLI 373	TP53	PTEN	ERBB4	NOTCH1	BMPR2	KRAS	RYR2	ARID4A	EP300	ABCB1	APOB	PLCG1	APOA1	PTPRG	GLI1	CPS1	ITPKB	INPP5D	CACNA1C	ATP2A2	PRDM9	KDM6B	MT-ND4	SLC6A5	EPHA8	ROCK1	BMP4	VCAM1	RICTOR	PRKACA	FGF23	CPT2	CACNA1S	TNIK	NOS2	TFPI	DNASE1	NGF	SCN7A	RB1	EGFR	BPTF	TRPV4	HIF1A	IL12B	PRKG1	NT5C2	HSPD1	CASP8
Hyperforin	TP53	MYC	MUC16	BMPR2	PTEN	PLCG1	CREBBP	NRAS	NOTCH1	ARID4A	PRKAA2	KDM6B	ERBB4	PIK3CA	PRKCE	GLI1	CCNB1	IGF1R	PTPRG	IKBKE	CPT2	BRAF	HDAC1	TACR3	CENPE	PRKG1	BCL2	SLC22A16	VCAM1	CPS1	BPTF	PDCD4	SCN7A	KIF22	MAP3K5	HSF1	PSAP	GRIA1	CACNA1C	CACNA1S	TRPM5	TNFSF11	APOA1	ADAM17	CASP8	BRCA1	GNA12	TNIK	CACNA1F
I-Bet151 (gsk1210151A)	TP53	BMPR2	MUC16	MYC	NOTCH1	KRAS	ERBB4	PTEN	SCN7A	PRKAA2	CREBBP	ARID4A	PLCG1	PDCD4	IGF1R	BPTF	BCL2	PTPRG	IKBKE	APOB	CCND3	PRKG1	GLI1	VCAM1	KDM6B	CASP8	TNIK	CPS1	PRKCE	APOA1	SLC22A16	CENPE	MAP3K5	GRIA1	SCN1A	PIK3CA	HSF1	TRPV4	TACR3	CACNA1S	TRPM5	KMT2D	IFNAR1	PRKDC	NRAS	TGFB1	GNA12	PCSK9	ITPKB
Ifosfamide	TP53	MYC	PTEN	BRAF	MUC16	BMPR2	PLCG1	NRAS	PIK3CA	CREBBP	ARID4A	KDM6B	GLI1	NOTCH1	CCNB1	PRKCE	PTPRG	PRKAA2	CPT2	HDAC1	IKBKE	TACR3	CACNA1C	CPS1	ADAM17	RB1	BCL2	ERBB4	VCAM1	SLC22A16	PRKG1	EPHA8	IGF1R	PSAP	CENPE	RYR2	BRCA1	KIF22	ITPKB	BPTF	TNFSF11	HSF1	GIGYF2	PTBP1	ABCC2	MAP3K5	POT1	FN1	FGF23
Importazole	TP53	PTEN	BMPR2	NOTCH1	ERBB4	ARID4A	RYR2	PLCG1	GLI1	PTPRG	ABCB1	KDM6B	CACNA1C	EP300	ITPKB	CPS1	APOA1	ATP2A2	KRAS	EPHA8	CPT2	PRDM9	VCAM1	PIK3CA	INPP5D	MT-ND4	CCNB1	FGF23	PRKG1	MUC16	SLC6A5	BMP4	MYC	APOB	CACNA1S	PRKAA2	RICTOR	NGF	BPTF	POT1	TACR3	CASP8	RB1	SCN7A	HDAC1	TRPV4	PRKCE	PRKACA	TNIK
Incyclinide	TP53	MUC16	MYC	BMPR2	KRAS	ERBB4	NOTCH1	PLCG1	CREBBP	PRKAA2	PTEN	ARID4A	SCN7A	IGF1R	PDCD4	BPTF	PTPRG	BCL2	IKBKE	APOA1	PRKCE	KDM6B	GLI1	PRKG1	CPS1	APOB	VCAM1	CENPE	SLC22A16	GRIA1	TNIK	MAP3K5	CPT2	TACR3	CCND3	HSF1	NRAS	CACNA1S	PIK3CA	PRKDC	CASP8	TRPM5	IFNAR1	HDAC1	KIF22	GNA12	TRPV4	SCN1A	PCSK9
Indisulam	MUC16	TP53	MYC	KRAS	BMPR2	ERBB4	CREBBP	PRKAA2	NOTCH1	BCL2	PLCG1	IGF1R	PDCD4	SCN7A	BPTF	APOB	GRIA1	IKBKE	HSF1	PRKCE	PRKG1	CENPE	TNIK	CCND3	PRKDC	APOA1	PTPRG	BRAF	CPS1	MAP3K5	ARID4A	SLC22A16	NRAS	KMT2D	VCAM1	CACNA1S	IFNAR1	TACR3	ASH1L	KDM6B	TRPM5	SCN1A	GLI1	CPT2	PCSK9	GNA12	TIPARP	CASP8	TGFB1
IPR-456	TP53	PTEN	BMPR2	NOTCH1	PLCG1	ARID4A	MUC16	ERBB4	GLI1	MYC	KDM6B	CCNB1	PTPRG	RYR2	PIK3CA	CREBBP	CACNA1C	VCAM1	CPT2	ITPKB	PRKAA2	PRKG1	ABCB1	PRKCE	TACR3	CPS1	CENPE	ATP2A2	HDAC1	SLC22A16	NRAS	BRAF	IKBKE	APOA1	POT1	EPHA8	MAP3K5	FGF23	BPTF	PRDM9	CASP8	SCN7A	IGF1R	KIF22	CACNA1S	TNFSF11	ABCC2	RB1	NGF
Isoevodiamine	KRAS	MUC16	BRAF	ERBB4	MYC	BMPR2	NOTCH1	APOB	SCN7A	CREBBP	PRKAA2	TP53	BCL2	BPTF	IGF1R	PDCD4	PLCG1	PRKDC	GRIA1	KMT2D	TNIK	APOA1	CCND3	CPS1	PRKG1	HSF1	PTPRG	IKBKE	CACNA1S	KDM2B	MAP3K5	ARID4A	ASH1L	SCN1A	CENPE	IFNAR1	VCAM1	HIF1A	SLC22A16	TGFB1	SFRP1	PCSK9	ERBB2	PRKCE	TIPARP	GNA12	KDR	KCNB2	TACR3
Isoliquiritigenin	TP53	PTEN	BMPR2	NOTCH1	ARID4A	PLCG1	GLI1	MUC16	ERBB4	MYC	KDM6B	RYR2	PIK3CA	PTPRG	CCNB1	CACNA1C	VCAM1	CREBBP	CPT2	NRAS	BRAF	ATP2A2	PRKCE	PRKAA2	TACR3	PRKG1	ITPKB	CENPE	HDAC1	CASP8	SLC22A16	IKBKE	EPHA8	CPS1	ABCB1	POT1	FGF23	APOA1	BPTF	KIF22	IGF1R	SCN7A	RB1	MAP3K5	PRDM9	ABCC2	TRPV4	CACNA1S	TNFSF11
Isonicotinohydroxamic acid	TP53	PTEN	BMPR2	MYC	MUC16	PLCG1	NOTCH1	ARID4A	GLI1	KDM6B	ERBB4	PIK3CA	CREBBP	BRAF	PTPRG	CCNB1	NRAS	RYR2	PRKCE	CPT2	PRKAA2	CACNA1C	VCAM1	HDAC1	CPS1	TACR3	PRKG1	IKBKE	ITPKB	SLC22A16	CENPE	EPHA8	IGF1R	BPTF	ABCB1	RB1	KIF22	APOA1	MAP3K5	FGF23	POT1	ATP2A2	CACNA1S	CASP8	BRCA1	SCN7A	TNFSF11	ABCC2	PRDM9
ISOX	TP53	KRAS	MUC16	BMPR2	ERBB4	NOTCH1	MYC	BRAF	SCN7A	APOB	PRKAA2	IGF1R	CREBBP	BPTF	BCL2	PLCG1	PDCD4	ARID4A	CCND3	PTPRG	TNIK	KMT2D	APOA1	PRKG1	PRKDC	IKBKE	CPS1	GRIA1	VCAM1	MAP3K5	SCN1A	CASP8	HSF1	CACNA1S	CENPE	KDM2B	PTEN	IFNAR1	SLC22A16	KDM6B	GLI1	TRPV4	TACR3	GNA12	PRKCE	PCSK9	TRPM5	ERBB2	HIF1A
ISOX:bortezomib (250:1 mol/mol)	TP53	MUC16	BMPR2	NOTCH1	KRAS	ERBB4	MYC	SCN7A	IGF1R	PRKAA2	CREBBP	BPTF	APOB	PLCG1	ARID4A	BCL2	PDCD4	PTPRG	CCND3	PTEN	IKBKE	PRKG1	BRAF	TNIK	VCAM1	APOA1	GRIA1	KMT2D	CASP8	SCN1A	MAP3K5	CPS1	CENPE	PRKDC	GLI1	SLC22A16	HSF1	KDM6B	CACNA1S	TRPV4	PRKCE	IFNAR1	TACR3	KDM2B	TRPM5	GNA12	PCSK9	TGFB1	DDX3X
Istradefylline	TP53	PTEN	BMPR2	NOTCH1	RYR2	ARID4A	GLI1	PLCG1	ERBB4	CACNA1C	ABCB1	EPHA8	KDM6B	BRAF	PTPRG	EP300	CCNB1	ITPKB	PIK3CA	ATP2A2	RB1	CPT2	PRDM9	POT1	VCAM1	CPS1	RICTOR	FGF23	MT-ND4	ABCC2	APOA1	HDAC1	SLC6A5	BMP4	PRKG1	INPP5D	TACR3	PRKACA	NGF	SPHK2	GSK3B	CASP8	NOS2	NT5C2	PRKCE	CACNA1S	KIF22	BRCA1	TRPV4
Itraconazole	KRAS	TP53	ERBB4	MUC16	BRAF	BMPR2	APOB	MYC	NOTCH1	PLCG1	SCN7A	CPS1	APOA1	CREBBP	BPTF	PRKAA2	PRKDC	TNIK	ARID4A	GRIA1	PTPRG	SFRP1	PTEN	CACNA1S	INPP5D	BCL2	PRKG1	HIF1A	IGF1R	CCND3	IKBKE	HSF1	VCAM1	CPT2	PDCD4	KDM2B	KDM6B	MAP3K5	IFNAR1	CENPE	PRKCE	ASH1L	SLC22A16	TACR3	GLI1	ERBB2	NGF	SCN1A	KDR
IU1	TP53	PTEN	BMPR2	NOTCH1	ERBB4	PLCG1	ARID4A	MUC16	MYC	GLI1	RYR2	KDM6B	PTPRG	PIK3CA	CREBBP	CACNA1C	CPT2	CPS1	PRKAA2	VCAM1	CCNB1	ABCB1	APOA1	ITPKB	PRKG1	PRKCE	ATP2A2	TACR3	HDAC1	PRDM9	BPTF	EPHA8	FGF23	IKBKE	CENPE	SLC22A16	CACNA1S	SCN7A	KRAS	MAP3K5	INPP5D	CASP8	KIF22	NGF	IGF1R	POT1	TNIK	BRCA1	MT-ND4
Ixazomib	MUC16	KRAS	MYC	BMPR2	NOTCH1	BRAF	ERBB4	TP53	SCN7A	IGF1R	PRKAA2	CREBBP	KMT2D	PDCD4	BCL2	BPTF	APOB	CCND3	SCN1A	IKBKE	GRIA1	TNIK	HSF1	ARID4A	PRKG1	DDX3X	PLCG1	PTPRG	VCAM1	CASP8	MAP3K5	TGFB1	CENPE	PRKDC	SLC22A16	KCNB2	CPS1	TRPV4	APOA1	ASH1L	PCSK9	PRKCE	CACNA1S	IFNAR1	TRPM5	CTSB	KDM2B	PTEN	GNA12
JQ-1:carboplatin (1:1 mol/mol)	TP53	MUC16	BMPR2	MYC	NOTCH1	ERBB4	KRAS	CREBBP	SCN7A	PRKAA2	IGF1R	PLCG1	BPTF	PTEN	ARID4A	BCL2	PDCD4	IKBKE	PTPRG	CCND3	PRKG1	VCAM1	GLI1	CENPE	CASP8	APOB	GRIA1	SLC22A16	KDM6B	TNIK	SCN1A	MAP3K5	APOA1	PRKCE	HSF1	KMT2D	CPS1	TACR3	NRAS	CACNA1S	PRKDC	TRPM5	TRPV4	PIK3CA	IFNAR1	PCSK9	GNA12	DDX3X	TGFB1
JQ-1:MK-0752 (1:1 mol/mol)	TP53	MUC16	BMPR2	NOTCH1	ERBB4	MYC	KRAS	SCN7A	PRKAA2	IGF1R	CREBBP	PTEN	PLCG1	ARID4A	BPTF	PTPRG	APOB	PDCD4	IKBKE	BCL2	CCND3	VCAM1	GLI1	PRKG1	APOA1	CASP8	TNIK	CENPE	KDM6B	SCN1A	MAP3K5	CPS1	GRIA1	SLC22A16	PRKDC	CACNA1S	HSF1	KMT2D	PRKCE	TRPV4	TACR3	TRPM5	IFNAR1	ATP2A2	PIK3CA	ITPKB	GNA12	PCSK9	KDM2B
JQ-1:navitoclax (2:1 mol/mol)	TP53	MUC16	BMPR2	MYC	NOTCH1	ERBB4	PTEN	CREBBP	SCN7A	PRKAA2	IGF1R	ARID4A	PLCG1	GLI1	BPTF	IKBKE	PTPRG	PDCD4	KRAS	NRAS	KDM6B	VCAM1	CASP8	CENPE	BCL2	PIK3CA	PRKG1	SCN1A	PRKCE	SLC22A16	CCND3	TACR3	MAP3K5	GRIA1	TNIK	APOA1	TRPV4	HSF1	CPS1	TRPM5	AR	CACNA1S	ATP2A2	CACNA1F	KMT2D	FGF23	CPT2	ITPKB	KIF22
JQ-1:UNC0638 (2:1 mol/mol)	TP53	MUC16	BMPR2	NOTCH1	MYC	ERBB4	KRAS	SCN7A	CREBBP	PRKAA2	IGF1R	PLCG1	PTEN	BPTF	ARID4A	PDCD4	BCL2	PTPRG	IKBKE	CCND3	APOB	VCAM1	PRKG1	GLI1	CASP8	CENPE	TNIK	SCN1A	APOA1	GRIA1	KDM6B	MAP3K5	SLC22A16	CPS1	KMT2D	HSF1	PRKCE	CACNA1S	PRKDC	TACR3	TRPV4	TRPM5	IFNAR1	NRAS	PIK3CA	PCSK9	GNA12	ATP2A2	DDX3X
JQ-1:vorinostat (2:1 mol/mol)	TP53	MUC16	BMPR2	MYC	NOTCH1	ERBB4	KRAS	CREBBP	SCN7A	PRKAA2	IGF1R	BPTF	PLCG1	BCL2	PDCD4	ARID4A	PTEN	IKBKE	PTPRG	CCND3	PRKG1	VCAM1	CENPE	GLI1	SCN1A	GRIA1	CASP8	APOB	KMT2D	TNIK	SLC22A16	MAP3K5	HSF1	KDM6B	PRKCE	APOA1	CPS1	NRAS	TACR3	PRKDC	CACNA1S	TRPM5	TRPV4	PIK3CA	IFNAR1	DDX3X	PCSK9	GNA12	TGFB1
JW-480	TP53	MYC	MUC16	BMPR2	CREBBP	PTEN	PLCG1	NRAS	NOTCH1	PRKAA2	ERBB4	ARID4A	KDM6B	PRKCE	PIK3CA	GLI1	IKBKE	IGF1R	BCL2	PTPRG	CPT2	SLC22A16	TACR3	CENPE	CCNB1	PRKG1	BPTF	SCN7A	PDCD4	HDAC1	VCAM1	CPS1	HSF1	PSAP	MAP3K5	KIF22	GRIA1	APOA1	TRPM5	CASP8	TNIK	CACNA1S	TNFSF11	BRCA1	CACNA1C	GNA12	CACNA1F	IFNAR1	ADAM17
JW-55	TP53	PTEN	BRAF	RYR2	BMPR2	ARID4A	PLCG1	EPHA8	GLI1	CACNA1C	NOTCH1	ABCB1	ERBB4	KDM6B	EP300	PIK3CA	PTPRG	RB1	CPT2	ITPKB	CPS1	PRDM9	CCNB1	ATP2A2	INPP5D	NOS2	HDAC1	BRCA1	RICTOR	POT1	FGF23	ABCC2	PRKACA	SLC6A5	MYC	APOA1	FN1	NGF	PRKCE	VCAM1	BMP4	SPHK2	TACR3	GSK3B	MT-ND4	CACNA1S	NOS1	PRKG1	HPRT1
JW-74	TP53	BMPR2	NOTCH1	ERBB4	MUC16	MYC	KRAS	PLCG1	ARID4A	PTEN	CREBBP	PRKAA2	PTPRG	SCN7A	GLI1	BPTF	IGF1R	PRKG1	VCAM1	CPS1	KDM6B	APOB	APOA1	CENPE	BCL2	MAP3K5	IKBKE	PDCD4	TNIK	SLC22A16	CACNA1S	PRKCE	TACR3	CCND3	RYR2	CASP8	CPT2	PRKDC	IFNAR1	ATP2A2	ITPKB	GRIA1	PIK3CA	TRPV4	TRPM5	FGF23	ABCB1	HSF1	SCN1A
KH-CB19	TP53	BRAF	PTEN	MYC	BMPR2	PLCG1	MUC16	ARID4A	PIK3CA	GLI1	NOTCH1	KDM6B	CCNB1	NRAS	CREBBP	CACNA1C	PTPRG	RYR2	PRKCE	EPHA8	CPT2	ERBB4	RB1	HDAC1	TACR3	CPS1	PRKAA2	VCAM1	ITPKB	IKBKE	PRKG1	POT1	ABCB1	ABCC2	SLC22A16	BRCA1	KIF22	CENPE	FGF23	TNFSF11	IGF1R	PSAP	FN1	MAP3K5	GSK3B	ADAM17	CACNA1S	ATP2A2	PRDM9
KHS101	MUC16	MYC	TP53	KRAS	CREBBP	BMPR2	ERBB4	PRKAA2	PLCG1	BCL2	IGF1R	PDCD4	SCN7A	BPTF	NOTCH1	HSF1	GRIA1	PRKCE	IKBKE	NRAS	APOB	TNIK	CPS1	PRKG1	APOA1	CENPE	PRKDC	CCND3	PTPRG	SLC22A16	ASH1L	ARID4A	MAP3K5	KDM6B	KDR	TACR3	CPT2	CACNA1S	IFNAR1	VCAM1	PCSK9	TRPM5	KMT2D	TIPARP	HTT	BRAF	APC	PSAP	HDAC1
Ki8751	TP53	MUC16	BMPR2	MYC	NOTCH1	ERBB4	PLCG1	CREBBP	PRKAA2	KRAS	PTEN	ARID4A	SCN7A	PTPRG	IGF1R	GLI1	PRKG1	BPTF	BCL2	PRKCE	KDM6B	PDCD4	CENPE	VCAM1	IKBKE	SLC22A16	TACR3	CPS1	MAP3K5	NRAS	CCND3	PIK3CA	APOA1	CPT2	CASP8	TNIK	CACNA1S	IFNAR1	HSF1	GRIA1	TRPM5	APOB	GNA12	CCNB1	PRKDC	KIF22	TRPV4	SCN1A	RYR2
Ko-143	TP53	PTEN	BMPR2	NOTCH1	RYR2	ARID4A	ERBB4	GLI1	EP300	PLCG1	CACNA1C	ABCB1	EPHA8	BRAF	PTPRG	CCNB1	ATP2A2	ITPKB	KDM6B	PRDM9	POT1	CPT2	RICTOR	RB1	PIK3CA	INPP5D	FGF23	VCAM1	MT-ND4	CPS1	BMP4	APOA1	SLC6A5	ABCC2	PRKACA	NOS2	HDAC1	PRKG1	ROCK1	NGF	CACNA1S	TACR3	NT5C2	GSK3B	JAG1	PPP3CA	IL12B	SPHK2	MAP3K5
KPT185	MUC16	KRAS	MYC	BRAF	BMPR2	NOTCH1	ERBB4	SCN7A	CREBBP	PRKAA2	BCL2	KMT2D	IGF1R	PDCD4	APOB	BPTF	CCND3	GRIA1	TNIK	IKBKE	HSF1	SCN1A	DDX3X	TP53	PRKG1	PRKDC	TGFB1	ASH1L	PLCG1	KCNB2	MAP3K5	CENPE	VCAM1	PTPRG	CTSB	CPS1	PCSK9	CASP8	SLC22A16	ARID4A	PRKCE	CYP1B1	IFNAR1	APOA1	CACNA1S	KDM2B	TIPARP	TRPM5	CAMK2A
KU 0060648	TP53	KRAS	BMPR2	ERBB4	NOTCH1	MUC16	APOB	SCN7A	MYC	ARID4A	BRAF	PTEN	PRKAA2	BPTF	IGF1R	PLCG1	PTPRG	APOA1	CPS1	TNIK	CCND3	VCAM1	CREBBP	PRKG1	PRKDC	IKBKE	MAP3K5	CASP8	GLI1	CACNA1S	KDM2B	PDCD4	BCL2	SCN1A	MTOR	GRIA1	KDM6B	TRPV4	CENPE	ITPKB	ABCB1	IFNAR1	SLC22A16	HIF1A	KMT2D	ATP2A2	DNASE1	TFPI	ERBB2
Ku-0063794	KRAS	TP53	ERBB4	BRAF	BMPR2	NOTCH1	MUC16	APOB	MYC	SCN7A	BPTF	PRKAA2	APOA1	ARID4A	PLCG1	PRKDC	TNIK	CREBBP	CPS1	PTPRG	IGF1R	CCND3	GRIA1	PDCD4	KDM2B	PRKG1	BCL2	PTEN	CACNA1S	VCAM1	HIF1A	MAP3K5	KMT2D	SCN1A	IKBKE	MTOR	IFNAR1	CENPE	CASP8	TRPV4	HSF1	ERBB2	SLC22A16	NOTCH4	ITPKB	KDM6B	DNASE1	GLI1	PLCG2
KW-2449	TP53	MUC16	MYC	BMPR2	ERBB4	NOTCH1	KRAS	CREBBP	PLCG1	PRKAA2	IGF1R	SCN7A	BCL2	BPTF	PDCD4	ARID4A	CENPE	PTPRG	PRKG1	IKBKE	PRKCE	GLI1	MAP3K5	VCAM1	SLC22A16	GRIA1	APOB	APOA1	NRAS	KDM6B	PRKDC	TACR3	HSF1	CCND3	CPS1	PTEN	TNIK	CPT2	CACNA1S	IFNAR1	TRPM5	SCN1A	GNA12	CASP8	KMT2D	KIF22	PIK3CA	PCSK9	CCNB1
KX2-391	MUC16	KRAS	MYC	BRAF	BMPR2	CREBBP	KMT2D	SCN7A	ERBB4	NOTCH1	IGF1R	PDCD4	PRKAA2	BCL2	BPTF	GRIA1	APOB	HSF1	CCND3	TNIK	ASH1L	KCNB2	DDX3X	SCN1A	IKBKE	TGFB1	CYP1B1	PRKDC	CENPE	CTSB	KDR	PRKG1	PLCG1	PRKCE	EZH2	MAP3K5	PCSK9	MAPT	TIPARP	NRAS	SLC22A16	CYP4F2	IFNAR1	MKNK2	CPS1	CAMK2A	KDM3A	VCAM1	CACNA1S
L-685458	TP53	BRAF	PTEN	BMPR2	NOTCH1	RYR2	ARID4A	CCNB1	GLI1	EPHA8	CACNA1C	ABCB1	PLCG1	KDM6B	EP300	ITPKB	POT1	RB1	PIK3CA	PTPRG	ATP2A2	ABCC2	VCAM1	RICTOR	CPT2	PRDM9	ERBB4	GSK3B	SPHK2	HDAC1	FGF23	MT-ND4	TNFSF11	PRKACA	TACR3	SLC6A5	BMP4	PDE2A	CASP8	NT5C2	PRKG1	JAG1	KIF22	PPP3CA	NGF	NOS2	CPS1	NLRP3	CENPE
LE-135	TP53	BMPR2	MUC16	ERBB4	KRAS	MYC	NOTCH1	PLCG1	PTEN	CREBBP	ARID4A	PRKAA2	PTPRG	APOB	CPS1	SCN7A	APOA1	BPTF	GLI1	KDM6B	PRKG1	IGF1R	CPT2	VCAM1	BCL2	PRKCE	TNIK	IKBKE	CACNA1S	CENPE	PDCD4	PRKDC	SLC22A16	TACR3	MAP3K5	GRIA1	RYR2	PIK3CA	INPP5D	CCND3	HSF1	IFNAR1	ITPKB	CASP8	FGF23	HDAC1	ATP2A2	PRDM9	ABCB1
Lenvatinib	TP53	BMPR2	NOTCH1	MUC16	ERBB4	MYC	PLCG1	PTEN	ARID4A	CREBBP	PRKAA2	KRAS	GLI1	PTPRG	SCN7A	PRKG1	KDM6B	IGF1R	BPTF	VCAM1	CENPE	PRKCE	CPS1	TACR3	SLC22A16	IKBKE	MAP3K5	APOA1	BCL2	CPT2	RYR2	PIK3CA	PDCD4	CASP8	CACNA1S	TNIK	CCND3	CCNB1	APOB	IFNAR1	ATP2A2	TRPM5	ITPKB	NRAS	FGF23	GRIA1	TRPV4	KIF22	HDAC1
Leptomycin B	MUC16	KRAS	BRAF	MYC	SCN7A	BMPR2	KMT2D	NOTCH1	CREBBP	ERBB4	IGF1R	PRKAA2	PDCD4	BPTF	GRIA1	BCL2	SCN1A	KCNB2	APOB	TNIK	DDX3X	IKBKE	HSF1	KDM3A	TGFB1	ASH1L	CCND3	CENPE	CYP1B1	CYP4F2	EZH2	PRKDC	MAPT	MAP3K5	PRKG1	KDR	NRAS	PCSK9	AR	PRKCE	CACNA1D	SLC22A16	TIPARP	TRPV4	HTT	CTSB	PLCG1	VCAM1	CACNA1S
Lomeguatrib	TP53	MUC16	MYC	BMPR2	ERBB4	CREBBP	PLCG1	NOTCH1	KRAS	PRKAA2	PTEN	ARID4A	BCL2	IGF1R	SCN7A	PTPRG	PRKCE	BPTF	KDM6B	PDCD4	IKBKE	GLI1	PRKG1	NRAS	CPS1	CENPE	APOA1	CPT2	SLC22A16	VCAM1	TACR3	PIK3CA	GRIA1	HSF1	MAP3K5	TNIK	APOB	CACNA1S	HDAC1	PRKDC	CCND3	IFNAR1	TRPM5	KIF22	CASP8	GNA12	CCNB1	PSAP	CACNA1F
Lovastatin	TP53	PTEN	ERBB4	NOTCH1	BMPR2	RYR2	ARID4A	EP300	ABCB1	KRAS	GLI1	PTPRG	PLCG1	APOA1	CACNA1C	ITPKB	ATP2A2	APOB	PRDM9	KDM6B	CPS1	MT-ND4	EPHA8	INPP5D	SLC6A5	BMP4	ROCK1	RICTOR	VCAM1	FGF23	RB1	PRKACA	CPT2	TFPI	TRPV4	POT1	CCNB1	HSPD1	CASP8	CACNA1S	DNASE1	PPP3CA	NOS2	PIK3CA	SCN7A	IL12B	NT5C2	NGF	TNIK
LRRK2-IN-1	TP53	MUC16	MYC	BMPR2	CREBBP	PLCG1	ERBB4	PRKAA2	NOTCH1	KRAS	IGF1R	NRAS	PDCD4	BCL2	SCN7A	PRKCE	IKBKE	BPTF	CENPE	ARID4A	PRKG1	KDM6B	GRIA1	PTPRG	HSF1	PTEN	SLC22A16	GLI1	TACR3	MAP3K5	VCAM1	PIK3CA	CPT2	CPS1	APOA1	TNIK	HDAC1	TRPM5	CCND3	IFNAR1	KIF22	CACNA1S	PRKDC	CASP8	PSAP	GNA12	PCSK9	SCN1A	CCNB1
LY-2183240	KRAS	BRAF	MUC16	MYC	ERBB4	APOB	BMPR2	CREBBP	BCL2	NOTCH1	PRKAA2	SCN7A	BPTF	PDCD4	IGF1R	PRKDC	GRIA1	TNIK	PLCG1	KMT2D	CPS1	APOA1	CCND3	HSF1	ASH1L	SFRP1	KDR	IKBKE	CACNA1S	PRKG1	KDM2B	IFNAR1	ERBB2	PTPRG	SMARCA4	TGFB1	MAP3K5	ARID4A	TIPARP	SCN1A	APC	PCSK9	CENPE	PRKCE	HIF1A	KCNB2	CTSB	CXCR2	VCAM1
Manumycin	TP53	MUC16	MYC	BMPR2	CREBBP	PLCG1	ERBB4	NOTCH1	PRKAA2	NRAS	IGF1R	PTEN	KRAS	PRKCE	PDCD4	SCN7A	IKBKE	ARID4A	BCL2	KDM6B	BPTF	CENPE	GLI1	PTPRG	PRKG1	SLC22A16	PIK3CA	VCAM1	TACR3	GRIA1	MAP3K5	HSF1	CPT2	CPS1	HDAC1	APOA1	TRPM5	CCNB1	TNIK	KIF22	CASP8	CCND3	CACNA1S	IFNAR1	PSAP	GNA12	PRKDC	SCN1A	PCSK9
Marinopyrrole A	TP53	KRAS	ERBB4	BMPR2	NOTCH1	MUC16	APOB	SCN7A	ARID4A	PTEN	BRAF	MYC	PLCG1	APOA1	PTPRG	BPTF	PRKAA2	IGF1R	CPS1	TNIK	PRKDC	VCAM1	PRKG1	CCND3	KDM2B	CACNA1S	MAP3K5	GLI1	MTOR	CREBBP	CASP8	ABCB1	IKBKE	ITPKB	KDM6B	SCN1A	TRPV4	GRIA1	HIF1A	ATP2A2	BCL2	PDCD4	CENPE	MT-ND4	RYR2	DNASE1	TFPI	IFNAR1	ERBB2
Mdivi-1	TP53	PTEN	BMPR2	NOTCH1	ARID4A	BRAF	RYR2	PLCG1	GLI1	ERBB4	CACNA1C	KDM6B	CCNB1	EPHA8	PTPRG	PIK3CA	ABCB1	ITPKB	CPT2	ATP2A2	EP300	VCAM1	POT1	RB1	PRDM9	HDAC1	CPS1	MYC	FGF23	TACR3	MUC16	PRKG1	ABCC2	PRKCE	RICTOR	APOA1	CENPE	MT-ND4	CREBBP	KIF22	BMP4	GSK3B	BRCA1	CASP8	SLC6A5	CACNA1S	PRKAA2	TNFSF11	NGF
Merck60	TP53	BMPR2	MUC16	MYC	NOTCH1	ERBB4	PTEN	KRAS	CREBBP	PLCG1	ARID4A	PRKAA2	SCN7A	IGF1R	PTPRG	BPTF	PDCD4	GLI1	BCL2	IKBKE	KDM6B	PRKG1	VCAM1	PRKCE	CASP8	CCND3	SLC22A16	CPS1	PIK3CA	CENPE	TNIK	APOA1	MAP3K5	APOB	TACR3	NRAS	GRIA1	TRPV4	HSF1	SCN1A	TRPM5	CACNA1S	IFNAR1	CPT2	ITPKB	ATP2A2	PRKDC	FGF23	GNA12
Methylstat	TP53	MYC	MUC16	BMPR2	PTEN	PLCG1	BRAF	CREBBP	NOTCH1	NRAS	ARID4A	PIK3CA	GLI1	KDM6B	CCNB1	PRKCE	ERBB4	PRKAA2	PTPRG	CPT2	TACR3	IKBKE	CENPE	VCAM1	PRKG1	IGF1R	HDAC1	SLC22A16	CPS1	BCL2	CACNA1C	BPTF	KIF22	MAP3K5	RYR2	SCN7A	ITPKB	PSAP	TNFSF11	CACNA1S	HSF1	PDCD4	FGF23	TRPM5	POT1	BRCA1	CASP8	ADAM17	CACNA1F
MGCD-265 analog	TP53	BMPR2	NOTCH1	ERBB4	MUC16	PTEN	PLCG1	ARID4A	KRAS	GLI1	PTPRG	MYC	SCN7A	APOA1	RYR2	PRKAA2	VCAM1	KDM6B	CREBBP	PRKG1	BPTF	APOB	CPS1	ABCB1	ITPKB	CPT2	CENPE	MAP3K5	ATP2A2	CACNA1S	CCNB1	IGF1R	TACR3	SLC22A16	CASP8	IKBKE	TNIK	PRDM9	PRKDC	CACNA1C	FGF23	PIK3CA	MT-ND4	PRKCE	INPP5D	TRPV4	HIF1A	NGF	CCND3
MI-1	TP53	PTEN	BMPR2	PLCG1	NOTCH1	ARID4A	ERBB4	MYC	MUC16	GLI1	KDM6B	RYR2	PTPRG	PIK3CA	CACNA1C	CPT2	CREBBP	CPS1	CCNB1	PRKCE	PRKAA2	VCAM1	HDAC1	EPHA8	APOA1	ABCB1	ITPKB	TACR3	ATP2A2	PRKG1	PRDM9	IKBKE	RB1	FGF23	NRAS	CENPE	CACNA1S	SLC22A16	BPTF	BRCA1	INPP5D	KIF22	BRAF	MAP3K5	POT1	ABCC2	IGF1R	CASP8	SCN7A
MI-2	TP53	KRAS	ERBB4	MUC16	BMPR2	MYC	NOTCH1	PLCG1	APOB	CREBBP	PTEN	PRKAA2	ARID4A	APOA1	CPS1	SCN7A	BPTF	PTPRG	TNIK	PRKDC	KDM6B	CACNA1S	GRIA1	PRKG1	CPT2	INPP5D	GLI1	BCL2	IGF1R	IKBKE	PRKCE	VCAM1	SFRP1	CENPE	PDCD4	MAP3K5	HSF1	TACR3	BRAF	SLC22A16	CCND3	HIF1A	IFNAR1	PRDM9	FGF23	CASP8	PIK3CA	ATP2A2	BRCA1
MK-0752	TP53	PTEN	BMPR2	PLCG1	NOTCH1	ARID4A	ERBB4	GLI1	RYR2	KDM6B	MYC	CACNA1C	PTPRG	PIK3CA	MUC16	CPT2	EPHA8	ABCB1	CCNB1	CPS1	BRAF	ITPKB	CREBBP	VCAM1	ATP2A2	HDAC1	APOA1	PRKCE	PRDM9	RB1	TACR3	FGF23	PRKG1	PRKAA2	INPP5D	BRCA1	EP300	POT1	CACNA1S	ABCC2	IKBKE	CENPE	KIF22	NGF	SLC22A16	SLC6A5	RICTOR	BPTF	NOS2
ML006	TP53	PTEN	BMPR2	ERBB4	NOTCH1	ARID4A	PLCG1	RYR2	GLI1	PTPRG	KDM6B	KRAS	ABCB1	CACNA1C	CPS1	APOA1	MUC16	CPT2	EP300	ITPKB	ATP2A2	MYC	PRDM9	INPP5D	PIK3CA	EPHA8	VCAM1	PRKG1	FGF23	CCNB1	PRKAA2	APOB	CACNA1S	SLC6A5	MT-ND4	BPTF	CREBBP	BMP4	TACR3	PRKCE	HDAC1	NGF	RICTOR	TNIK	SCN7A	BRCA1	RB1	CASP8	POT1
ML031	TP53	MYC	MUC16	PTEN	BMPR2	CREBBP	NRAS	PLCG1	PIK3CA	PRKCE	KDM6B	PRKAA2	ARID4A	IKBKE	GLI1	BRAF	BCL2	NOTCH1	ERBB4	IGF1R	CPT2	HDAC1	PTPRG	CCNB1	TACR3	SLC22A16	PSAP	CPS1	PDCD4	ADAM17	BPTF	HSF1	CENPE	PRKG1	VCAM1	SCN7A	KIF22	GRIA1	BRCA1	MAP3K5	EGFR	TRPM5	GIGYF2	CACNA1C	HTT	CASP8	TNIK	APOA1	PTBP1
ML050	TP53	BMPR2	MYC	MUC16	PTEN	PLCG1	NOTCH1	CREBBP	ARID4A	ERBB4	GLI1	KDM6B	NRAS	PIK3CA	CCNB1	PTPRG	PRKAA2	PRKCE	CPT2	BRAF	VCAM1	TACR3	CENPE	PRKG1	IKBKE	IGF1R	HDAC1	CPS1	SLC22A16	CACNA1C	RYR2	BPTF	MAP3K5	KIF22	SCN7A	ITPKB	CACNA1S	APOA1	TNFSF11	BCL2	FGF23	PDCD4	CASP8	TRPM5	ATP2A2	PSAP	BRCA1	CACNA1F	HSF1
ML083	TP53	BMPR2	PTEN	ERBB4	NOTCH1	PLCG1	MYC	MUC16	ARID4A	KRAS	GLI1	PTPRG	CREBBP	KDM6B	PRKAA2	CPS1	RYR2	APOA1	CPT2	VCAM1	PRKG1	PIK3CA	BPTF	PRKCE	SCN7A	CACNA1C	APOB	ABCB1	ITPKB	CACNA1S	TACR3	IKBKE	TNIK	CENPE	ATP2A2	SLC22A16	INPP5D	IGF1R	HDAC1	PRDM9	MAP3K5	FGF23	CCNB1	NGF	CASP8	BCL2	PDCD4	KIF22	BRCA1
ML162	KRAS	MUC16	BRAF	BMPR2	NOTCH1	MYC	ERBB4	SCN7A	APOB	PRKAA2	IGF1R	TP53	KMT2D	BCL2	PDCD4	BPTF	CREBBP	CCND3	TNIK	SCN1A	IKBKE	GRIA1	ARID4A	PTPRG	PRKG1	HSF1	PRKDC	VCAM1	CASP8	MAP3K5	TGFB1	DDX3X	CPS1	PLCG1	APOA1	MTOR	KDM2B	TRPV4	SLC22A16	CENPE	IFNAR1	ASH1L	PCSK9	CACNA1S	PLCG2	KCNB2	PTEN	ERBB2	CTSB
ML203	TP53	PTEN	BMPR2	ERBB4	NOTCH1	RYR2	ARID4A	PLCG1	GLI1	EP300	ABCB1	CACNA1C	PTPRG	KDM6B	KRAS	CPS1	EPHA8	APOA1	ATP2A2	ITPKB	INPP5D	PRDM9	CPT2	SLC6A5	MT-ND4	PIK3CA	FGF23	VCAM1	BMP4	RICTOR	APOB	RB1	CCNB1	CACNA1S	PRKACA	NOS2	ROCK1	NGF	PRKG1	BRCA1	POT1	HDAC1	TACR3	NT5C2	TNIK	BPTF	TRPV4	CASP8	PRKCE
ML210	KRAS	MUC16	MYC	BRAF	BMPR2	NOTCH1	ERBB4	SCN7A	PRKAA2	IGF1R	APOB	TP53	BCL2	KMT2D	CREBBP	PDCD4	BPTF	CCND3	TNIK	GRIA1	IKBKE	SCN1A	HSF1	PRKG1	ARID4A	PRKDC	PTPRG	MAP3K5	PLCG1	DDX3X	VCAM1	TGFB1	CASP8	CPS1	APOA1	KDM2B	CENPE	ASH1L	SLC22A16	IFNAR1	CACNA1S	KCNB2	PCSK9	TRPV4	CTSB	MTOR	PRKCE	PLCG2	ERBB2
ML239	TP53	PTEN	BMPR2	NOTCH1	ARID4A	ERBB4	PLCG1	GLI1	RYR2	KDM6B	PTPRG	MYC	MUC16	PIK3CA	CACNA1C	ABCB1	VCAM1	ITPKB	CPT2	CPS1	APOA1	PRKAA2	ATP2A2	CCNB1	CREBBP	PRKCE	PRKG1	EPHA8	HDAC1	RB1	IKBKE	CASP8	PRDM9	TACR3	SCN7A	BPTF	FGF23	SLC22A16	EP300	KRAS	TRPV4	MT-ND4	MAP3K5	CACNA1S	POT1	CENPE	SLC6A5	BMP4	KIF22
ML258	TP53	BMPR2	PTEN	NOTCH1	ERBB4	PLCG1	ARID4A	MUC16	MYC	GLI1	PTPRG	RYR2	KDM6B	KRAS	CPS1	CREBBP	APOA1	CPT2	PRKAA2	CACNA1C	VCAM1	ABCB1	PIK3CA	ITPKB	PRKG1	CCNB1	ATP2A2	BPTF	PRKCE	SCN7A	TACR3	PRDM9	CACNA1S	FGF23	CENPE	IKBKE	SLC22A16	HDAC1	MAP3K5	INPP5D	APOB	TNIK	CASP8	EPHA8	IGF1R	NGF	MT-ND4	EP300	KIF22
ML311	TP53	KRAS	BMPR2	NOTCH1	MUC16	ERBB4	MYC	SCN7A	PRKAA2	CREBBP	APOB	ARID4A	PLCG1	PTEN	BPTF	BCL2	PDCD4	IGF1R	PTPRG	BRAF	CCND3	TNIK	PRKG1	CPS1	APOA1	IKBKE	VCAM1	MAP3K5	CASP8	GRIA1	GLI1	PRKCE	KDM6B	SLC22A16	CACNA1S	CENPE	PRKDC	HSF1	KMT2D	IFNAR1	SCN1A	TRPV4	TACR3	KDM2B	TRPM5	TGFB1	GNA12	DNASE1	PCSK9
ML312	TP53	PTEN	BRAF	BMPR2	NOTCH1	RYR2	ARID4A	GLI1	EPHA8	CACNA1C	PLCG1	CCNB1	ABCB1	EP300	KDM6B	ITPKB	PTPRG	RB1	ERBB4	PIK3CA	ATP2A2	POT1	PRDM9	CPT2	RICTOR	ABCC2	VCAM1	FGF23	HDAC1	GSK3B	MT-ND4	SPHK2	CPS1	PRKACA	SLC6A5	BMP4	TACR3	NGF	NOS2	PRKG1	TNFSF11	INPP5D	NT5C2	HPRT1	JAG1	KIF22	APOA1	CASP8	BRCA1
ML320	TP53	MYC	PTEN	MUC16	BMPR2	BRAF	PLCG1	CREBBP	NRAS	ARID4A	PIK3CA	KDM6B	NOTCH1	GLI1	PRKCE	CCNB1	ERBB4	PRKAA2	PTPRG	CPT2	HDAC1	IKBKE	CACNA1C	TACR3	CPS1	VCAM1	PRKG1	CENPE	IGF1R	SLC22A16	RYR2	KIF22	BCL2	RB1	BPTF	PSAP	EPHA8	BRCA1	MAP3K5	ITPKB	TNFSF11	CACNA1S	ADAM17	FGF23	ABCC2	HSF1	APOA1	SCN7A	PDCD4
ML334 diastereomer	TP53	BRAF	PTEN	BMPR2	PLCG1	ARID4A	GLI1	RYR2	NOTCH1	MYC	EPHA8	PIK3CA	KDM6B	CACNA1C	CCNB1	RB1	PTPRG	ABCB1	CPT2	ITPKB	HDAC1	POT1	ERBB4	MUC16	NRAS	PRKCE	CPS1	ABCC2	CREBBP	VCAM1	TACR3	BRCA1	PRDM9	FGF23	ATP2A2	GSK3B	HPRT1	SPHK2	FN1	PRKG1	NOS2	TNFSF11	KIF22	NGF	RICTOR	EP300	PRKAA2	IKBKE	PRKACA
MLN2480	TP53	PTEN	RYR2	BMPR2	ARID4A	NOTCH1	EP300	EPHA8	CACNA1C	ERBB4	GLI1	ABCB1	PLCG1	RB1	KDM6B	ATP2A2	PTPRG	ITPKB	PRDM9	RICTOR	PIK3CA	CCNB1	INPP5D	CPS1	CPT2	MT-ND4	BMP4	POT1	SLC6A5	APOA1	FGF23	ROCK1	NOS2	PRKACA	VCAM1	SPHK2	ABCC2	BRAF	GSK3B	BRCA1	HDAC1	PPP3CA	NGF	NT5C2	TRPV4	TRIM24	CASP8	CACNA1S	HSPD1
Momelotinib	TP53	MUC16	MYC	BMPR2	KRAS	ERBB4	NOTCH1	CREBBP	PLCG1	PRKAA2	SCN7A	IGF1R	PDCD4	PTEN	BPTF	BCL2	ARID4A	PTPRG	IKBKE	APOA1	PRKG1	APOB	PRKCE	GLI1	CPS1	GRIA1	CENPE	KDM6B	VCAM1	TNIK	SLC22A16	MAP3K5	CCND3	HSF1	PRKDC	TACR3	CPT2	CACNA1S	NRAS	CASP8	IFNAR1	TRPM5	PIK3CA	SCN1A	GNA12	KIF22	HDAC1	TRPV4	PCSK9
Myricetin	TP53	BRAF	PTEN	BMPR2	NOTCH1	ARID4A	RYR2	PLCG1	GLI1	CCNB1	EPHA8	CACNA1C	ABCB1	KDM6B	PTPRG	ITPKB	PIK3CA	ERBB4	POT1	CPT2	RB1	EP300	HPRT1	PRDM9	ABCC2	ATP2A2	VCAM1	HDAC1	MYC	CPS1	FGF23	RICTOR	GSK3B	TACR3	PRKACA	NGF	PRKG1	TNFSF11	MUC16	SLC6A5	NOS2	PRKCE	SPHK2	JAG1	INPP5D	KIF22	CACNA1S	MT-ND4	BRCA1
Myriocin	TP53	MYC	MUC16	BMPR2	PLCG1	ERBB4	CREBBP	KRAS	NOTCH1	PTEN	PRKAA2	ARID4A	PRKCE	IGF1R	KDM6B	BCL2	PDCD4	PTPRG	SCN7A	BPTF	IKBKE	GLI1	NRAS	CPS1	PRKG1	APOA1	CPT2	PIK3CA	SLC22A16	VCAM1	CENPE	TACR3	GRIA1	TNIK	HSF1	MAP3K5	HDAC1	CACNA1S	APOB	CCND3	CASP8	TRPM5	KIF22	IFNAR1	PRKDC	PSAP	GNA12	CCNB1	TRPV4
N-Hexanoylsphingosine	TP53	PTEN	BMPR2	MYC	MUC16	PLCG1	NOTCH1	ARID4A	ERBB4	GLI1	KDM6B	CREBBP	PIK3CA	CCNB1	PTPRG	NRAS	PRKAA2	PRKCE	CPT2	VCAM1	RYR2	CACNA1C	BRAF	HDAC1	PRKG1	TACR3	IKBKE	CPS1	CENPE	IGF1R	SLC22A16	ITPKB	BPTF	MAP3K5	KIF22	APOA1	SCN7A	ATP2A2	CACNA1S	CASP8	EPHA8	ABCB1	FGF23	TNFSF11	POT1	RB1	PDCD4	TRPM5	ABCC2
N-Phthalyl-L-tryptophan	TP53	MYC	MUC16	PTEN	BMPR2	PLCG1	CREBBP	ERBB4	NRAS	ARID4A	KDM6B	PRKAA2	NOTCH1	PIK3CA	GLI1	PRKCE	PTPRG	CPT2	IKBKE	HDAC1	CPS1	IGF1R	TACR3	BCL2	BPTF	PRKG1	CENPE	SLC22A16	VCAM1	CCNB1	PDCD4	APOA1	SCN7A	PSAP	CACNA1C	KIF22	HSF1	BRCA1	MAP3K5	KRAS	CACNA1S	GRIA1	TNIK	RYR2	TRPM5	CASP8	FGF23	TNFSF11	CACNA1F
N9-Isopropyl-olomoucine	TP53	PTEN	BMPR2	ERBB4	PLCG1	MUC16	MYC	KRAS	NOTCH1	ARID4A	GLI1	CREBBP	KDM6B	CPS1	PTPRG	APOA1	CPT2	RYR2	PRKAA2	PIK3CA	PRKCE	INPP5D	CACNA1C	BPTF	CACNA1S	PRKG1	VCAM1	APOB	TACR3	HDAC1	IKBKE	SCN7A	TNIK	PRDM9	BRCA1	ABCB1	ATP2A2	FGF23	CENPE	ITPKB	SLC22A16	KIF22	IGF1R	MAP3K5	CCNB1	PRKDC	EPHA8	SLC6A5	NGF
nakiterpiosin	MUC16	KRAS	BMPR2	MYC	NOTCH1	TP53	ERBB4	BRAF	SCN7A	PRKAA2	IGF1R	CREBBP	BCL2	APOB	PDCD4	BPTF	KMT2D	CCND3	TNIK	IKBKE	GRIA1	ARID4A	SCN1A	PLCG1	PRKG1	PTPRG	HSF1	VCAM1	PRKDC	MAP3K5	CASP8	CPS1	CENPE	APOA1	TGFB1	SLC22A16	DDX3X	KDM2B	CACNA1S	IFNAR1	TRPV4	PRKCE	PCSK9	ASH1L	PTEN	TRPM5	KCNB2	GNA12	KDM6B
Narciclasine	MUC16	MYC	KRAS	BMPR2	NOTCH1	CREBBP	SCN7A	ERBB4	TP53	PRKAA2	BRAF	IGF1R	KMT2D	PDCD4	BPTF	BCL2	GRIA1	SCN1A	IKBKE	TNIK	HSF1	CCND3	KCNB2	CENPE	DDX3X	APOB	TGFB1	PLCG1	NRAS	PRKG1	PRKCE	MAP3K5	ASH1L	KDM3A	PRKDC	SLC22A16	VCAM1	PTPRG	CASP8	ARID4A	AR	TRPV4	PCSK9	CACNA1S	TRPM5	TACR3	CPS1	EZH2	CYP1B1
navitoclax:birinapant (1:1 mol/mol)	TP53	NOTCH1	BMPR2	ERBB4	MUC16	KRAS	SCN7A	ARID4A	MYC	PLCG1	PTEN	PRKAA2	PTPRG	BPTF	GLI1	APOB	IGF1R	CREBBP	APOA1	VCAM1	MAP3K5	PRKG1	CENPE	SCN1A	PDCD4	PRKDC	IKBKE	TNIK	CACNA1S	CASP8	CPS1	CCND3	HIF1A	GRIA1	KDM6B	ITPKB	ATP2A2	TRPV4	SLC22A16	TACR3	KDM2B	ABCB1	TFPI	MT-ND4	FGF23	RYR2	KMT2D	TRPM5	CCNB1
navitoclax:gemcitabine (1:1 mol/mol)	MUC16	KRAS	MYC	BRAF	BMPR2	CREBBP	SCN7A	NOTCH1	ERBB4	KMT2D	PRKAA2	IGF1R	PDCD4	BCL2	BPTF	GRIA1	SCN1A	APOB	HSF1	IKBKE	KCNB2	TNIK	CCND3	DDX3X	ASH1L	CENPE	TGFB1	PRKDC	PLCG1	PRKG1	PRKCE	NRAS	MAP3K5	CYP1B1	PCSK9	CTSB	EZH2	KDM3A	KDR	SLC22A16	TIPARP	VCAM1	CACNA1S	MAPT	CYP4F2	CPS1	TRPM5	PTPRG	CASP8
navitoclax:MST-312 (1:1 mol/mol)	TP53	BMPR2	NOTCH1	ERBB4	KRAS	MUC16	MYC	PTEN	SCN7A	ARID4A	APOB	PLCG1	IGF1R	PRKAA2	PTPRG	BPTF	APOA1	CREBBP	GLI1	VCAM1	CPS1	TNIK	IKBKE	PRKG1	CCND3	CASP8	KDM6B	MAP3K5	PDCD4	SCN1A	PRKDC	CACNA1S	BCL2	CENPE	TRPV4	GRIA1	ITPKB	ATP2A2	SLC22A16	ABCB1	KDM2B	TFPI	BRAF	DNASE1	TACR3	MT-ND4	MTOR	IFNAR1	RYR2
navitoclax:piperlongumine (1:1 mol/mol)	TP53	BMPR2	NOTCH1	ERBB4	MUC16	KRAS	MYC	PTEN	ARID4A	SCN7A	PLCG1	PRKAA2	IGF1R	PTPRG	BPTF	APOB	GLI1	CREBBP	APOA1	VCAM1	IKBKE	KDM6B	PRKG1	CASP8	CPS1	CCND3	TNIK	MAP3K5	CENPE	PDCD4	CACNA1S	SCN1A	ATP2A2	SLC22A16	TRPV4	BCL2	PRKDC	GRIA1	ITPKB	TACR3	RYR2	ABCB1	TFPI	PRKCE	MT-ND4	DNASE1	FGF23	TRPM5	PIK3CA
navitoclax:pluripotin (1:1 mol/mol)	TP53	BMPR2	NOTCH1	MUC16	MYC	ERBB4	KRAS	PTEN	SCN7A	ARID4A	IGF1R	PRKAA2	BRAF	APOB	BPTF	PDCD4	BCL2	IKBKE	CCND3	CASP8	PTPRG	SCN1A	CREBBP	VCAM1	TNIK	TRPV4	KMT2D	KDM6B	MTOR	PRKG1	GLI1	PLCG1	CPS1	MAP3K5	SLC22A16	ITPKB	DNASE1	APOA1	GRIA1	TFPI	TGFB1	HSF1	DDX3X	TRPM5	CACNA1S	PLCG2	CENPE	ABCB1	PIK3CA
navitoclax:PLX-4032 (1:1 mol/mol)	TP53	NOTCH1	BMPR2	PTEN	ERBB4	ARID4A	GLI1	MUC16	PTPRG	RYR2	PLCG1	SCN7A	VCAM1	ABCB1	ATP2A2	ITPKB	KDM6B	APOA1	CCNB1	CACNA1C	CASP8	EP300	PRKG1	BPTF	MAP3K5	MT-ND4	PRKAA2	CENPE	FGF23	PIK3CA	TRPV4	PRDM9	IGF1R	SCN1A	TFPI	IKBKE	POT1	CACNA1S	BMP4	CPS1	TACR3	CPT2	SLC22A16	KRAS	CREBBP	SLC6A5	APOB	MYC	HIF1A
navitoclax:sorafenib (1:1 mol/mol)	TP53	KRAS	BMPR2	NOTCH1	ERBB4	MUC16	MYC	APOB	SCN7A	PRKAA2	PLCG1	IGF1R	ARID4A	BPTF	CREBBP	PTPRG	PTEN	APOA1	BRAF	BCL2	CCND3	TNIK	PRKG1	CPS1	PDCD4	VCAM1	PRKDC	IKBKE	MAP3K5	CACNA1S	GRIA1	GLI1	CASP8	CENPE	KDM2B	SCN1A	KDM6B	KMT2D	SLC22A16	IFNAR1	HSF1	TRPV4	TACR3	HIF1A	ITPKB	PRKCE	TRPM5	GNA12	ATP2A2
necrostatin-1	TP53	BMPR2	NOTCH1	MUC16	MYC	PTEN	ERBB4	PLCG1	ARID4A	CREBBP	GLI1	PTPRG	PRKAA2	KDM6B	PRKG1	VCAM1	PIK3CA	SCN7A	PRKCE	RYR2	IGF1R	CENPE	BPTF	CPS1	CPT2	TACR3	SLC22A16	IKBKE	KRAS	CCNB1	APOA1	MAP3K5	CASP8	NRAS	CACNA1S	ITPKB	PDCD4	ATP2A2	BCL2	HDAC1	CACNA1C	TNIK	FGF23	KIF22	TRPM5	CCND3	TRPV4	IFNAR1	ABCB1
Necrostatin-7	TP53	PTEN	RYR2	EP300	BMPR2	NOTCH1	ARID4A	EPHA8	CACNA1C	ABCB1	GLI1	ERBB4	PLCG1	BRAF	ATP2A2	RB1	PRDM9	ITPKB	PTPRG	RICTOR	KDM6B	INPP5D	CCNB1	POT1	BMP4	MT-ND4	SLC6A5	CPT2	FGF23	PIK3CA	PRKACA	ROCK1	NOS2	CPS1	APOA1	ABCC2	VCAM1	PPP3CA	SPHK2	GSK3B	IL12B	HSPD1	BRCA1	TRIM24	NGF	HDAC1	NT5C2	CACNA1S	JAG1
Necrosulfonamide	TP53	MUC16	BMPR2	MYC	ERBB4	KRAS	NOTCH1	PTEN	PLCG1	CREBBP	PRKAA2	ARID4A	PTPRG	SCN7A	KDM6B	PDCD4	BPTF	GLI1	IGF1R	PRKCE	APOA1	CPS1	BCL2	IKBKE	PRKG1	VCAM1	APOB	CPT2	SLC22A16	PIK3CA	TNIK	CENPE	TACR3	GRIA1	MAP3K5	CACNA1S	NRAS	CCND3	CASP8	HSF1	HDAC1	PRKDC	TRPM5	IFNAR1	KIF22	TRPV4	RYR2	ITPKB	ATP2A2
Neopeltolide	BRAF	KRAS	MUC16	MYC	BMPR2	SCN7A	ERBB4	KMT2D	NOTCH1	PDCD4	APOB	CREBBP	BCL2	PRKAA2	IGF1R	BPTF	GRIA1	TNIK	CCND3	HSF1	ASH1L	KCNB2	IKBKE	SCN1A	DDX3X	TGFB1	CYP1B1	KDR	PRKDC	MAPT	CTSB	PCSK9	CYP4F2	EZH2	PRKG1	PLCG2	MAP3K5	CPS1	TIPARP	MKNK2	KDM2B	CAMK2A	IFNAR1	ERBB2	KDM3A	CENPE	HTT	PRKCE	SMARCA4
Neratinib	TP53	NOTCH1	ERBB4	PTEN	BMPR2	KRAS	ARID4A	RYR2	APOB	ABCB1	EP300	PTPRG	APOA1	GLI1	SCN7A	ITPKB	ATP2A2	MTOR	MT-ND4	PLCG1	VCAM1	TFPI	SLC6A5	CPS1	PRDM9	KDM6B	CACNA1C	TRPV4	BMP4	BPTF	CASP8	DNASE1	ROCK1	FGF23	HIF1A	TNIK	MUC16	HSPD1	PRKG1	GATA4	PPP3CA	CACNA1S	MAP3K5	INPP5D	NOTCH4	SCN1A	RICTOR	AKT2	PTGS2
Niclosamide	TP53	KRAS	BMPR2	NOTCH1	ERBB4	MUC16	MYC	APOB	PTEN	BRAF	SCN7A	ARID4A	PRKAA2	BPTF	PTPRG	PLCG1	TNIK	CPS1	APOA1	IGF1R	CCND3	PDCD4	BCL2	CREBBP	VCAM1	PRKG1	CASP8	IKBKE	TRPV4	MTOR	KDM6B	MAP3K5	GLI1	PRKDC	CACNA1S	SCN1A	KDM2B	ITPKB	DNASE1	GRIA1	ABCB1	SLC22A16	MT-ND4	IFNAR1	TFPI	RYR2	NOTCH4	KMT2D	SLC6A5
NPC-26	TP53	MYC	MUC16	CREBBP	BMPR2	NRAS	PTEN	PLCG1	PIK3CA	PRKCE	PRKAA2	KDM6B	ARID4A	IKBKE	BCL2	IGF1R	GLI1	ERBB4	NOTCH1	HDAC1	CPT2	PDCD4	PTPRG	TACR3	SLC22A16	HSF1	BPTF	PSAP	CCNB1	CENPE	SCN7A	BRAF	PRKG1	CPS1	ADAM17	VCAM1	EGFR	GRIA1	KIF22	MAP3K5	TRPM5	HTT	BRCA1	TNIK	CASP8	GIGYF2	APOA1	CACNA1S	PTBP1
NSC 74859	TP53	MYC	MUC16	PTEN	BMPR2	PLCG1	CREBBP	NRAS	BRAF	PIK3CA	KDM6B	ARID4A	PRKCE	GLI1	NOTCH1	PRKAA2	CCNB1	IKBKE	ERBB4	CPT2	PTPRG	HDAC1	IGF1R	BCL2	TACR3	CPS1	SLC22A16	CENPE	PRKG1	VCAM1	PSAP	ADAM17	BPTF	HSF1	KIF22	CACNA1C	PDCD4	SCN7A	BRCA1	MAP3K5	TNFSF11	RB1	GIGYF2	CACNA1S	TRPM5	GRIA1	PTBP1	CASP8	CACNA1F
NSC23766	TP53	KRAS	PTEN	ERBB4	BMPR2	RYR2	ARID4A	NOTCH1	EP300	APOB	INPP5D	PLCG1	CPS1	APOA1	ABCB1	PTPRG	CACNA1C	PRDM9	EPHA8	GLI1	SLC6A5	ATP2A2	KDM6B	ROCK1	ITPKB	EGFR	SFRP1	NOS2	CPT2	NOS1	MT-ND4	BMP4	PRKACA	BRCA1	RICTOR	TNF	TNIK	CACNA1S	FGF23	NGF	RB1	IL12B	GPER1	DNASE1	VCAM1	BPTF	KIF14	HIF1A	TFRC
NSC30930	TP53	PTEN	BMPR2	MYC	MUC16	BRAF	PLCG1	NOTCH1	ARID4A	GLI1	KDM6B	CCNB1	PIK3CA	CREBBP	ERBB4	NRAS	PTPRG	RYR2	CPT2	CACNA1C	PRKCE	PRKAA2	VCAM1	HDAC1	TACR3	PRKG1	CPS1	ITPKB	EPHA8	IKBKE	CENPE	SLC22A16	ABCB1	IGF1R	KIF22	POT1	RB1	MAP3K5	TNFSF11	FGF23	ABCC2	BPTF	ATP2A2	CACNA1S	BRCA1	CASP8	PRDM9	APOA1	NGF
NSC48300	TP53	MYC	MUC16	BMPR2	PTEN	PLCG1	CREBBP	NOTCH1	ERBB4	ARID4A	NRAS	PRKAA2	GLI1	KDM6B	PIK3CA	PRKCE	PTPRG	CPT2	IGF1R	IKBKE	CCNB1	CENPE	PRKG1	TACR3	HDAC1	VCAM1	CPS1	BPTF	SLC22A16	SCN7A	BCL2	PDCD4	APOA1	MAP3K5	KIF22	CACNA1C	CACNA1S	HSF1	GRIA1	PSAP	TRPM5	RYR2	KRAS	TNIK	CASP8	TNFSF11	FGF23	BRCA1	ITPKB
NSC632839	KRAS	TP53	MUC16	ERBB4	BMPR2	MYC	NOTCH1	BRAF	APOB	SCN7A	PRKAA2	CREBBP	PLCG1	BPTF	BCL2	IGF1R	APOA1	PDCD4	PRKDC	ARID4A	TNIK	CPS1	PTPRG	GRIA1	CCND3	PRKG1	IKBKE	CACNA1S	MAP3K5	VCAM1	HSF1	PTEN	KMT2D	CENPE	KDM2B	IFNAR1	SCN1A	HIF1A	SLC22A16	PRKCE	KDM6B	CASP8	GLI1	TACR3	ASH1L	SFRP1	CPT2	TRPV4	PCSK9
NSC95397	TP53	MUC16	MYC	BMPR2	ERBB4	KRAS	NOTCH1	CREBBP	PLCG1	PRKAA2	SCN7A	IGF1R	ARID4A	BPTF	BCL2	PTPRG	APOB	PDCD4	PRKG1	PTEN	APOA1	CENPE	IKBKE	GLI1	CPS1	VCAM1	GRIA1	PRKCE	MAP3K5	PRKDC	KDM6B	SLC22A16	TNIK	CACNA1S	CCND3	CPT2	TACR3	HSF1	IFNAR1	TRPM5	CASP8	SCN1A	NRAS	GNA12	KIF22	PIK3CA	HIF1A	TRPV4	HDAC1
Nutlin-3	TP53	MYC	MUC16	BMPR2	CREBBP	PLCG1	NRAS	PRKAA2	PTEN	NOTCH1	ERBB4	PRKCE	IGF1R	KDM6B	ARID4A	PIK3CA	IKBKE	GLI1	BCL2	PDCD4	CENPE	SCN7A	PTPRG	SLC22A16	BPTF	PRKG1	TACR3	CCNB1	VCAM1	CPT2	HSF1	HDAC1	GRIA1	MAP3K5	CPS1	PSAP	KIF22	KRAS	TRPM5	CASP8	TNIK	APOA1	CACNA1S	GNA12	IFNAR1	TNFSF11	CCND3	CACNA1F	EGFR
NVP-231	TP53	MUC16	KRAS	BMPR2	MYC	NOTCH1	ERBB4	CREBBP	PRKAA2	SCN7A	BCL2	PLCG1	IGF1R	APOB	BPTF	PDCD4	ARID4A	CCND3	PRKG1	PTPRG	BRAF	TNIK	CPS1	KMT2D	PRKDC	IKBKE	GRIA1	MAP3K5	VCAM1	APOA1	CENPE	HSF1	IFNAR1	CACNA1S	SLC22A16	KDM2B	PRKCE	CASP8	SCN1A	GLI1	PTEN	TACR3	KDM6B	GNA12	TRPM5	PCSK9	TGFB1	TRPV4	HIF1A
NVP-BSK805	TP53	ERBB4	BMPR2	KRAS	NOTCH1	MUC16	PTEN	PLCG1	ARID4A	MYC	PTPRG	APOB	APOA1	GLI1	SCN7A	CREBBP	PRKAA2	CPS1	BPTF	KDM6B	VCAM1	PRKG1	RYR2	CACNA1S	CPT2	TNIK	PRKDC	CENPE	MAP3K5	IGF1R	ATP2A2	IKBKE	INPP5D	ABCB1	ITPKB	TACR3	GRIA1	SLC22A16	PRDM9	HIF1A	CASP8	FGF23	PRKCE	CCNB1	PIK3CA	MT-ND4	CACNA1C	TRPV4	CCND3
o6-Benzylguanine	TP53	BMPR2	ERBB4	MUC16	PTEN	NOTCH1	PLCG1	MYC	ARID4A	CREBBP	GLI1	KRAS	PTPRG	KDM6B	PRKAA2	CPS1	CPT2	APOA1	RYR2	PIK3CA	PRKG1	VCAM1	BPTF	PRKCE	SCN7A	CENPE	TACR3	IKBKE	CACNA1S	CACNA1C	IGF1R	CCNB1	SLC22A16	MAP3K5	HDAC1	ITPKB	INPP5D	ABCB1	TNIK	ATP2A2	APOB	FGF23	PRDM9	KIF22	PRKDC	CASP8	BRCA1	NRAS	GRIA1
Oligomycin A	KRAS	MUC16	BRAF	MYC	BMPR2	NOTCH1	ERBB4	SCN7A	IGF1R	PRKAA2	KMT2D	BCL2	APOB	CREBBP	PDCD4	BPTF	TP53	CCND3	TNIK	GRIA1	SCN1A	IKBKE	HSF1	PRKG1	PRKDC	DDX3X	ARID4A	TGFB1	MAP3K5	PTPRG	VCAM1	PLCG1	CASP8	CPS1	CENPE	ASH1L	APOA1	KCNB2	KDM2B	SLC22A16	PCSK9	IFNAR1	TRPV4	CACNA1S	CTSB	MTOR	CYP1B1	PLCG2	PRKCE
Omacetaxine mepesuccinate	BRAF	KRAS	MUC16	MYC	BMPR2	SCN7A	KMT2D	ERBB4	NOTCH1	CREBBP	PDCD4	PRKAA2	IGF1R	BCL2	APOB	BPTF	GRIA1	TNIK	KCNB2	ASH1L	HSF1	SCN1A	CCND3	IKBKE	DDX3X	TGFB1	CYP1B1	KDR	MAPT	PRKDC	EZH2	CYP4F2	CTSB	PCSK9	PRKG1	MAP3K5	PLCG2	KDM3A	CPS1	TIPARP	HTT	CENPE	MKNK2	PRKCE	CAMK2A	SMARCA4	SLC22A16	IFNAR1	ERBB2
Onalespib	MUC16	MYC	KRAS	BMPR2	NOTCH1	BRAF	ERBB4	SCN7A	CREBBP	IGF1R	PRKAA2	TP53	PDCD4	KMT2D	BCL2	BPTF	GRIA1	IKBKE	APOB	SCN1A	CCND3	TNIK	HSF1	DDX3X	KCNB2	PLCG1	CENPE	PRKG1	TGFB1	MAP3K5	PRKCE	PRKDC	VCAM1	CASP8	ASH1L	ARID4A	PTPRG	SLC22A16	NRAS	PCSK9	CPS1	TRPV4	APOA1	CACNA1S	TRPM5	KDM3A	CTSB	CYP1B1	TACR3
Ouabain	BRAF	KRAS	MUC16	MYC	BMPR2	SCN7A	NOTCH1	ERBB4	KMT2D	APOB	PDCD4	PRKAA2	BCL2	IGF1R	CREBBP	BPTF	GRIA1	TNIK	CCND3	SCN1A	IKBKE	HSF1	KCNB2	TGFB1	DDX3X	ASH1L	CYP1B1	PRKDC	KDR	MAPT	PLCG2	CTSB	PRKG1	PCSK9	CYP4F2	MAP3K5	EZH2	CPS1	CASP8	ERBB2	KDM3A	VCAM1	KDM2B	TIPARP	MKNK2	SLC22A16	TRPV4	CAMK2A	IFNAR1
Palmostatin B	TP53	PTEN	BRAF	MYC	BMPR2	MUC16	PLCG1	ARID4A	PIK3CA	NRAS	KDM6B	CREBBP	NOTCH1	GLI1	CCNB1	PRKCE	PTPRG	CPT2	CACNA1C	PRKAA2	HDAC1	RB1	EPHA8	TACR3	CPS1	IKBKE	RYR2	VCAM1	ERBB4	ADAM17	PRKG1	SLC22A16	ITPKB	BCL2	BRCA1	CENPE	KIF22	IGF1R	PSAP	POT1	ABCC2	TNFSF11	BPTF	PTBP1	ABCB1	GIGYF2	FGF23	MAP3K5	HPRT1
Pandacostat	TP53	PTEN	BRAF	BMPR2	ARID4A	NOTCH1	GLI1	PLCG1	RYR2	PIK3CA	CCNB1	KDM6B	CACNA1C	EPHA8	PTPRG	MYC	NRAS	RB1	MUC16	ERBB4	CPT2	ATP2A2	HDAC1	VCAM1	POT1	ITPKB	PRKCE	ABCC2	TACR3	ABCB1	CREBBP	FGF23	PRKG1	CENPE	CASP8	SPHK2	SLC22A16	GSK3B	KIF22	CPS1	IKBKE	PRDM9	EP300	RICTOR	PRKAA2	TNFSF11	BRCA1	TRPV4	PTBP1
Parbendazole	MUC16	MYC	KRAS	BMPR2	CREBBP	BRAF	ERBB4	SCN7A	IGF1R	NOTCH1	PRKAA2	PDCD4	BCL2	KMT2D	BPTF	GRIA1	HSF1	IKBKE	APOB	CCND3	TNIK	PLCG1	DDX3X	SCN1A	KCNB2	ASH1L	PRKCE	NRAS	CENPE	PRKG1	TGFB1	TP53	PRKDC	MAP3K5	PCSK9	KDR	CTSB	SLC22A16	CYP1B1	EZH2	VCAM1	TIPARP	CPS1	CASP8	PTPRG	IFNAR1	HTT	TRPM5	CACNA1S
PD 153035	TP53	PTEN	RYR2	EP300	ARID4A	ERBB4	ABCB1	NOTCH1	BMPR2	KRAS	EPHA8	CACNA1C	RB1	ITPKB	EGFR	APOA1	ROCK1	ATP2A2	GLI1	SLC6A5	CPS1	INPP5D	PRDM9	PTPRG	MT-ND4	APOB	RICTOR	BMP4	KDM6B	PLCG1	PRKACA	NOS2	HSPD1	FGF23	TNF	PPP3CA	DNASE1	SPHK2	PIK3CA	NOS1	TFPI	CPT2	GPER1	POT1	BRCA1	IL12B	TRIM24	TRPV4	CDH2
PD318088	TP53	BRAF	PTEN	RB1	EPHA8	GLI1	CACNA1C	RYR2	PIK3CA	KRAS	ARID4A	KDM6B	SPHK2	POT1	SMARCA4	NRAS	BMPR2	ABCC2	ATP2A2	CCNB1	NOTCH1	GSK3B	RICTOR	EP300	GRIN2A	ABCB1	ITPKB	EYA2	HDAC1	PLCG1	PTPRG	FGF23	NLRP3	CASP8	HDAC5	MCM2	BMP4	PPP3CA	PTBP1	FN1	PDE2A	PRDM9	PDXK	NLRP1	ADAM17	VCAM1	CPT2	IDH1	AR
PDMP	TP53	BMPR2	MUC16	MYC	PTEN	ERBB4	NOTCH1	PLCG1	ARID4A	CREBBP	KRAS	GLI1	PRKAA2	PTPRG	KDM6B	CPS1	CPT2	APOA1	PRKCE	PIK3CA	PRKG1	VCAM1	BPTF	SCN7A	RYR2	IKBKE	IGF1R	TACR3	CENPE	SLC22A16	CACNA1S	MAP3K5	CCNB1	CACNA1C	HDAC1	TNIK	ITPKB	PDCD4	BCL2	APOB	ATP2A2	ABCB1	NRAS	CASP8	FGF23	KIF22	PRDM9	GRIA1	INPP5D
PF 4800567 Hydrochloride	TP53	PTEN	RYR2	ERBB4	EP300	ARID4A	BMPR2	ABCB1	NOTCH1	EPHA8	CACNA1C	KRAS	INPP5D	PLCG1	GLI1	PRDM9	CPS1	ATP2A2	APOA1	PTPRG	ITPKB	RB1	SLC6A5	ROCK1	RICTOR	KDM6B	BMP4	EGFR	NOS2	MT-ND4	PRKACA	APOB	NOS1	CPT2	FGF23	BRCA1	IL12B	GPER1	PIK3CA	HSPD1	NGF	SFRP1	PPP3CA	CACNA1S	POT1	TRIM24	SPHK2	TFRC	DNASE1
PF-03758309	MUC16	KRAS	MYC	BRAF	BMPR2	NOTCH1	ERBB4	CREBBP	SCN7A	KMT2D	PRKAA2	IGF1R	BCL2	PDCD4	BPTF	APOB	GRIA1	CCND3	HSF1	IKBKE	TNIK	SCN1A	DDX3X	ASH1L	KCNB2	TGFB1	PLCG1	PRKG1	CENPE	PRKDC	MAP3K5	PRKCE	TP53	CTSB	CYP1B1	PCSK9	SLC22A16	VCAM1	PTPRG	CPS1	CASP8	IFNAR1	TIPARP	NRAS	CACNA1S	KDR	ARID4A	APOA1	TRPM5
PF-184	TP53	PTEN	ERBB4	NOTCH1	RYR2	BMPR2	EP300	ARID4A	ABCB1	KRAS	CACNA1C	GLI1	EPHA8	ITPKB	PTPRG	ATP2A2	APOA1	PLCG1	PRDM9	MT-ND4	KDM6B	CPS1	SLC6A5	APOB	INPP5D	ROCK1	RB1	BMP4	RICTOR	PRKACA	FGF23	VCAM1	NOS2	HSPD1	TFPI	PPP3CA	EGFR	CPT2	POT1	DNASE1	PIK3CA	TRPV4	IL12B	CCNB1	CASP8	NT5C2	NGF	CACNA1S	TNIK
PF-573228	TP53	BMPR2	NOTCH1	ERBB4	PTEN	MUC16	PLCG1	ARID4A	GLI1	MYC	KRAS	PTPRG	RYR2	PRKAA2	CREBBP	KDM6B	SCN7A	PRKG1	VCAM1	APOA1	CPS1	BPTF	CENPE	ATP2A2	IGF1R	CPT2	MAP3K5	CACNA1S	TACR3	ITPKB	ABCB1	APOB	PIK3CA	CASP8	IKBKE	SLC22A16	TNIK	PRKCE	CACNA1C	FGF23	CCNB1	PRDM9	TRPV4	MT-ND4	CCND3	PRKDC	PDCD4	IFNAR1	EP300
PF-750	TP53	MYC	MUC16	BMPR2	CREBBP	PLCG1	PTEN	NRAS	PRKAA2	PRKCE	PIK3CA	KDM6B	ARID4A	ERBB4	NOTCH1	BCL2	IKBKE	IGF1R	GLI1	PDCD4	PTPRG	BPTF	CPT2	HDAC1	HSF1	SLC22A16	SCN7A	TACR3	PRKG1	CPS1	CENPE	VCAM1	PSAP	GRIA1	KIF22	MAP3K5	CCNB1	APOA1	TNIK	TRPM5	CASP8	ADAM17	KRAS	BRCA1	CACNA1S	CCND3	GIGYF2	HTT	GNA12
Phloretin	TP53	BMPR2	PTEN	NOTCH1	PLCG1	MUC16	ERBB4	ARID4A	GLI1	MYC	KDM6B	PTPRG	CCNB1	RYR2	CREBBP	PIK3CA	CPT2	CACNA1C	VCAM1	PRKAA2	PRKG1	CPS1	ITPKB	TACR3	CENPE	PRKCE	ABCB1	HDAC1	ATP2A2	APOA1	MAP3K5	NRAS	SLC22A16	IKBKE	BPTF	FGF23	IGF1R	CACNA1S	PRDM9	KIF22	SCN7A	EPHA8	POT1	CASP8	BRAF	TNFSF11	ABCC2	NGF	INPP5D
pifithrin-alpha	TP53	MYC	MUC16	BMPR2	CREBBP	PTEN	PLCG1	NRAS	PRKAA2	PIK3CA	PRKCE	NOTCH1	KDM6B	ARID4A	ERBB4	GLI1	IGF1R	IKBKE	CCNB1	BCL2	PTPRG	CPT2	TACR3	HDAC1	CENPE	SLC22A16	PRKG1	BPTF	PDCD4	VCAM1	CPS1	SCN7A	HSF1	BRAF	PSAP	KIF22	MAP3K5	GRIA1	ADAM17	TRPM5	CACNA1S	APOA1	CASP8	TNFSF11	TNIK	BRCA1	CACNA1C	GNA12	GIGYF2
pifithrin-mu	TP53	PTEN	BRAF	BMPR2	NOTCH1	ARID4A	PLCG1	RYR2	GLI1	CCNB1	CACNA1C	KDM6B	EPHA8	ERBB4	PIK3CA	PTPRG	ABCB1	ITPKB	CPT2	MYC	POT1	RB1	MUC16	VCAM1	ATP2A2	HDAC1	PRDM9	EP300	ABCC2	CPS1	TACR3	FGF23	PRKG1	PRKCE	RICTOR	CREBBP	TNFSF11	GSK3B	CENPE	NGF	KIF22	NRAS	HPRT1	SLC22A16	MAP3K5	CACNA1S	SLC6A5	BRCA1	APOA1
piperlongumine:MST-312 (1:1 mol/mol)	TP53	BMPR2	NOTCH1	ERBB4	KRAS	MUC16	MYC	PLCG1	ARID4A	APOB	PTEN	SCN7A	PRKAA2	PTPRG	BPTF	APOA1	IGF1R	CREBBP	GLI1	CPS1	PRKG1	VCAM1	TNIK	MAP3K5	CACNA1S	PRKDC	CCND3	KDM6B	CENPE	IKBKE	CASP8	BCL2	RYR2	PDCD4	ATP2A2	KDM2B	ABCB1	ITPKB	GRIA1	SLC22A16	TRPV4	IFNAR1	SCN1A	TACR3	HIF1A	CPT2	MT-ND4	PRDM9	FGF23
pitstop2	TP53	BRAF	PTEN	BMPR2	PLCG1	ARID4A	NOTCH1	GLI1	RYR2	KDM6B	CACNA1C	MYC	PIK3CA	EPHA8	CCNB1	PTPRG	RB1	ABCB1	ERBB4	CPT2	ITPKB	MUC16	HDAC1	POT1	CPS1	ABCC2	PRKCE	CREBBP	VCAM1	NRAS	PRDM9	TACR3	ATP2A2	FGF23	BRCA1	PRKG1	GSK3B	KIF22	TNFSF11	HPRT1	RICTOR	SPHK2	FN1	NGF	NOS2	EP300	PRKAA2	CENPE	IKBKE
PL-DI	TP53	KRAS	BMPR2	MUC16	NOTCH1	MYC	ERBB4	SCN7A	PRKAA2	CREBBP	PTEN	ARID4A	APOB	PLCG1	BPTF	BCL2	PDCD4	IGF1R	PTPRG	CCND3	BRAF	TNIK	PRKG1	CPS1	IKBKE	APOA1	VCAM1	CASP8	GRIA1	MAP3K5	GLI1	PRKCE	KDM6B	SLC22A16	CENPE	CACNA1S	HSF1	KMT2D	SCN1A	PRKDC	TRPV4	IFNAR1	TACR3	TRPM5	TGFB1	KDM2B	DNASE1	GNA12	PIK3CA
Platinum	TP53	PTEN	BMPR2	NOTCH1	ARID4A	PLCG1	GLI1	RYR2	ERBB4	KDM6B	BRAF	CCNB1	CACNA1C	PTPRG	PIK3CA	ABCB1	EPHA8	MUC16	ITPKB	CPT2	VCAM1	ATP2A2	MYC	CPS1	POT1	RB1	PRDM9	HDAC1	EP300	PRKG1	TACR3	FGF23	APOA1	PRKCE	ABCC2	CREBBP	CENPE	PRKAA2	RICTOR	MAP3K5	SLC22A16	KIF22	CACNA1S	MT-ND4	CASP8	IKBKE	TNFSF11	NGF	INPP5D
Pluripotin	TP53	BMPR2	NOTCH1	MUC16	MYC	KRAS	ERBB4	PTEN	SCN7A	PRKAA2	ARID4A	IGF1R	PDCD4	BPTF	CREBBP	BCL2	IKBKE	APOB	PTPRG	CCND3	CASP8	BRAF	SCN1A	TNIK	VCAM1	TRPV4	PLCG1	KDM6B	GLI1	KMT2D	PRKG1	CPS1	SLC22A16	GRIA1	MAP3K5	HSF1	TGFB1	APOA1	PIK3CA	DNASE1	PRKCE	ITPKB	TFPI	CENPE	DDX3X	TRPM5	MTOR	CACNA1S	TACR3
Prima-1	TP53	MUC16	MYC	BMPR2	ERBB4	KRAS	PLCG1	CREBBP	NOTCH1	PRKAA2	PTEN	ARID4A	SCN7A	IGF1R	BPTF	PTPRG	BCL2	KDM6B	PRKCE	PDCD4	GLI1	APOA1	CPS1	IKBKE	PRKG1	CENPE	CPT2	APOB	VCAM1	GRIA1	SLC22A16	TNIK	NRAS	TACR3	MAP3K5	HSF1	CACNA1S	PIK3CA	PRKDC	CCND3	HDAC1	IFNAR1	TRPM5	KIF22	CASP8	GNA12	CACNA1F	FGF23	TRPV4
PRL-3 Inhibitor I	TP53	BRAF	PTEN	BMPR2	MYC	PLCG1	ARID4A	NOTCH1	MUC16	GLI1	PIK3CA	KDM6B	CCNB1	RYR2	CACNA1C	NRAS	PTPRG	EPHA8	CREBBP	CPT2	PRKCE	RB1	ERBB4	ITPKB	HDAC1	CPS1	VCAM1	ABCB1	TACR3	POT1	PRKAA2	PRKG1	ABCC2	IKBKE	BRCA1	SLC22A16	KIF22	FGF23	TNFSF11	CENPE	HPRT1	GSK3B	PRDM9	NGF	ATP2A2	MAP3K5	FN1	CACNA1S	SPHK2
Procarbazine	TP53	MYC	PTEN	BRAF	MUC16	BMPR2	PLCG1	NRAS	CREBBP	PIK3CA	ARID4A	KDM6B	GLI1	PRKCE	CCNB1	NOTCH1	PRKAA2	PTPRG	CPT2	IKBKE	HDAC1	ADAM17	TACR3	BCL2	CACNA1C	CPS1	RB1	SLC22A16	VCAM1	ERBB4	PSAP	IGF1R	PRKG1	CENPE	EPHA8	BRCA1	KIF22	BPTF	HSF1	RYR2	PTBP1	GIGYF2	TNFSF11	ITPKB	ABCC2	MAP3K5	PDCD4	FN1	POT1
Prochlorperazine	TP53	MYC	MUC16	BMPR2	PLCG1	CREBBP	PTEN	NRAS	ERBB4	PRKAA2	ARID4A	KDM6B	PIK3CA	PRKCE	NOTCH1	GLI1	IKBKE	IGF1R	CPT2	PTPRG	BCL2	HDAC1	CPS1	TACR3	CENPE	PDCD4	BPTF	SLC22A16	PRKG1	VCAM1	SCN7A	CCNB1	PSAP	HSF1	APOA1	KIF22	GRIA1	MAP3K5	KRAS	CACNA1S	BRCA1	TNIK	CACNA1C	TRPM5	CASP8	TNFSF11	ADAM17	CACNA1F	GRIN1
Purmorphamine	TP53	BMPR2	ERBB4	MUC16	PTEN	NOTCH1	PLCG1	MYC	ARID4A	KRAS	GLI1	CREBBP	PTPRG	KDM6B	PRKAA2	CPS1	APOA1	CPT2	RYR2	VCAM1	BPTF	PRKG1	PIK3CA	SCN7A	PRKCE	CENPE	TACR3	IKBKE	CACNA1C	CACNA1S	CCNB1	IGF1R	ATP2A2	MAP3K5	SLC22A16	HDAC1	ITPKB	TNIK	ABCB1	INPP5D	APOB	PRDM9	FGF23	KIF22	CASP8	PRKDC	GRIA1	NRAS	BRCA1
PX-12	TP53	BMPR2	PTEN	MUC16	MYC	PLCG1	ERBB4	NOTCH1	ARID4A	CREBBP	GLI1	KDM6B	PRKAA2	PTPRG	PIK3CA	CPT2	PRKCE	NRAS	CPS1	CCNB1	VCAM1	IKBKE	PRKG1	HDAC1	TACR3	RYR2	CENPE	IGF1R	CACNA1C	APOA1	BPTF	SLC22A16	SCN7A	MAP3K5	CACNA1S	KIF22	ITPKB	KRAS	ATP2A2	FGF23	PDCD4	TNIK	CASP8	BRCA1	BCL2	PRDM9	ABCB1	TNFSF11	TRPM5
Pyr-41	TP53	MYC	MUC16	PTEN	BMPR2	CREBBP	NRAS	PLCG1	PIK3CA	PRKCE	PRKAA2	KDM6B	ARID4A	IKBKE	NOTCH1	BCL2	GLI1	IGF1R	ERBB4	BRAF	CCNB1	PTPRG	CPT2	TACR3	HDAC1	SLC22A16	BPTF	HSF1	CENPE	PSAP	PDCD4	ADAM17	CPS1	PRKG1	SCN7A	VCAM1	KIF22	GRIA1	EGFR	MAP3K5	BRCA1	TRPM5	CASP8	HTT	GIGYF2	TNIK	CACNA1S	PTBP1	APOA1
QW-BI-011	TP53	BMPR2	PTEN	MUC16	MYC	NOTCH1	PLCG1	ARID4A	ERBB4	GLI1	CREBBP	KDM6B	CCNB1	PTPRG	PIK3CA	NRAS	PRKAA2	PRKCE	VCAM1	CPT2	PRKG1	IGF1R	CENPE	TACR3	IKBKE	RYR2	HDAC1	SLC22A16	CACNA1C	CPS1	MAP3K5	BPTF	SCN7A	ITPKB	BRAF	KIF22	CASP8	APOA1	ATP2A2	TNFSF11	PDCD4	CACNA1S	FGF23	TRPM5	POT1	ABCB1	CACNA1F	ABCC2	TRPV4
R406 (Free base)	TP53	KRAS	ERBB4	NOTCH1	PTEN	BMPR2	APOB	BRAF	ARID4A	APOA1	ABCB1	CPS1	RYR2	EP300	SCN7A	PTPRG	ITPKB	MTOR	TNIK	PLCG1	SLC6A5	TNF	EGFR	MT-ND4	BPTF	INPP5D	ROCK1	DNASE1	MUC16	PRDM9	HIF1A	VCAM1	KDM6B	PRKDC	ATP2A2	TRPV4	CACNA1S	NOTCH4	BMP4	PRKACA	TFPI	KDM2B	GLI1	NGF	GATA4	PRKG1	CASP8	PRKAA2	ANO1
RAD51 inhibitor B02	TP53	MYC	PTEN	MUC16	BMPR2	PLCG1	CREBBP	BRAF	ARID4A	NOTCH1	NRAS	KDM6B	PIK3CA	GLI1	ERBB4	PRKCE	CCNB1	PRKAA2	PTPRG	CPT2	HDAC1	IKBKE	TACR3	CPS1	CACNA1C	VCAM1	PRKG1	IGF1R	CENPE	SLC22A16	RYR2	BPTF	KIF22	BCL2	PSAP	MAP3K5	BRCA1	RB1	ITPKB	EPHA8	APOA1	TNFSF11	CACNA1S	SCN7A	PDCD4	FGF23	HSF1	ABCC2	CASP8
Raf265(chir-265)	TP53	NOTCH1	BMPR2	ERBB4	KRAS	PTEN	MUC16	ARID4A	SCN7A	APOB	PTPRG	PLCG1	GLI1	APOA1	BPTF	VCAM1	ABCB1	RYR2	PRKAA2	ITPKB	CPS1	PRKG1	ATP2A2	MAP3K5	TNIK	CASP8	MYC	KDM6B	IGF1R	MT-ND4	SCN1A	CACNA1S	HIF1A	PRKDC	TRPV4	TFPI	MTOR	EP300	IKBKE	CENPE	PRDM9	CREBBP	FGF23	CCND3	SLC6A5	KDM2B	BMP4	DNASE1	SLC22A16
Regorafenib	TP53	BMPR2	MUC16	NOTCH1	MYC	ERBB4	PTEN	PLCG1	ARID4A	CREBBP	GLI1	PRKAA2	PTPRG	KDM6B	PRKG1	SCN7A	VCAM1	IGF1R	PRKCE	CENPE	BPTF	PIK3CA	KRAS	TACR3	SLC22A16	IKBKE	CPS1	RYR2	CPT2	MAP3K5	NRAS	APOA1	CCNB1	CASP8	PDCD4	BCL2	CACNA1S	TNIK	ATP2A2	ITPKB	HDAC1	TRPM5	CCND3	FGF23	KIF22	IFNAR1	CACNA1C	TRPV4	GRIA1
Repligen 136	TP53	PTEN	BMPR2	NOTCH1	PLCG1	MUC16	ARID4A	MYC	ERBB4	GLI1	KDM6B	PTPRG	CCNB1	PIK3CA	RYR2	CREBBP	CPT2	CACNA1C	VCAM1	PRKAA2	BRAF	PRKCE	NRAS	PRKG1	TACR3	HDAC1	ITPKB	CPS1	CENPE	ABCB1	IKBKE	SLC22A16	ATP2A2	EPHA8	APOA1	MAP3K5	IGF1R	BPTF	FGF23	KIF22	POT1	PRDM9	CACNA1S	CASP8	SCN7A	RB1	TNFSF11	ABCC2	NGF
Rigosertib	MUC16	KRAS	BRAF	MYC	BMPR2	NOTCH1	ERBB4	SCN7A	CREBBP	PRKAA2	KMT2D	PDCD4	IGF1R	BCL2	APOB	BPTF	GRIA1	TNIK	CCND3	IKBKE	HSF1	SCN1A	KCNB2	TGFB1	PRKG1	ASH1L	PLCG1	DDX3X	PRKDC	CPS1	MAP3K5	CENPE	PRKCE	ARID4A	PTPRG	VCAM1	PCSK9	CYP1B1	CTSB	CASP8	SLC22A16	IFNAR1	KDR	TP53	CACNA1S	APOA1	TIPARP	CAMK2A	TRPV4
Rita	TP53	BMPR2	NOTCH1	ERBB4	MUC16	KRAS	MYC	SCN7A	PLCG1	ARID4A	PRKAA2	PTEN	CREBBP	PTPRG	BPTF	APOB	IGF1R	GLI1	APOA1	VCAM1	PRKG1	PDCD4	MAP3K5	CENPE	IKBKE	CPS1	PRKDC	TNIK	CACNA1S	SCN1A	KDM6B	GRIA1	CCND3	CASP8	SLC22A16	TACR3	TRPV4	HIF1A	BCL2	ITPKB	ATP2A2	PRKCE	CPT2	TRPM5	IFNAR1	KDM2B	FGF23	ABCB1	TFPI
RO4929097	TP53	MUC16	BMPR2	MYC	PTEN	PLCG1	NOTCH1	CREBBP	ERBB4	ARID4A	GLI1	KDM6B	NRAS	PIK3CA	CCNB1	PRKAA2	PTPRG	PRKCE	CPT2	VCAM1	CENPE	PRKG1	TACR3	IGF1R	IKBKE	BRAF	HDAC1	SLC22A16	CPS1	BPTF	CACNA1C	MAP3K5	RYR2	SCN7A	KIF22	ITPKB	CACNA1S	APOA1	TNFSF11	BCL2	CASP8	PDCD4	FGF23	TRPM5	ATP2A2	PSAP	HSF1	CACNA1F	POT1
salermide	TP53	PTEN	BRAF	BMPR2	RYR2	ARID4A	NOTCH1	PLCG1	GLI1	EPHA8	CACNA1C	ABCB1	KDM6B	ERBB4	CCNB1	PIK3CA	PTPRG	EP300	RB1	ITPKB	CPT2	PRDM9	ATP2A2	POT1	CPS1	ABCC2	HDAC1	RICTOR	FGF23	INPP5D	NOS2	VCAM1	PRKACA	BRCA1	SLC6A5	GSK3B	TACR3	NGF	SPHK2	APOA1	MYC	HPRT1	BMP4	FN1	MT-ND4	PRKCE	PRKG1	CACNA1S	KIF22
salermide:PLX-4032 (12:1 mol/mol)	TP53	PTEN	BMPR2	BRAF	NOTCH1	PLCG1	ARID4A	GLI1	CCNB1	RYR2	KDM6B	ERBB4	CACNA1C	PTPRG	PIK3CA	MUC16	MYC	EPHA8	ABCB1	ITPKB	CPT2	VCAM1	POT1	HDAC1	ATP2A2	PRKG1	TACR3	RB1	CREBBP	CPS1	PRKCE	PRDM9	ABCC2	NRAS	FGF23	CENPE	PRKAA2	TNFSF11	MAP3K5	KIF22	SLC22A16	EP300	NGF	IKBKE	CACNA1S	RICTOR	HPRT1	APOA1	GSK3B
SB-225002	TP53	BMPR2	KRAS	MUC16	NOTCH1	ERBB4	MYC	PRKAA2	CREBBP	PLCG1	SCN7A	APOB	ARID4A	BCL2	BPTF	IGF1R	PDCD4	PTPRG	PTEN	PRKG1	CCND3	CPS1	TNIK	APOA1	VCAM1	IKBKE	MAP3K5	GLI1	CENPE	GRIA1	PRKCE	SLC22A16	PRKDC	CACNA1S	KDM6B	CASP8	IFNAR1	BRAF	HSF1	TACR3	KMT2D	SCN1A	KDM2B	TRPV4	TRPM5	GNA12	TGFB1	CPT2	PCSK9
SB-431542	TP53	PTEN	BMPR2	MYC	MUC16	PLCG1	NOTCH1	ARID4A	ERBB4	GLI1	CREBBP	KDM6B	PIK3CA	PTPRG	CCNB1	NRAS	BRAF	CPT2	PRKAA2	PRKCE	RYR2	CACNA1C	HDAC1	VCAM1	CPS1	TACR3	PRKG1	IKBKE	CENPE	IGF1R	SLC22A16	ITPKB	BPTF	KIF22	MAP3K5	APOA1	EPHA8	CACNA1S	ATP2A2	FGF23	ABCB1	TNFSF11	SCN7A	RB1	BRCA1	CASP8	ABCC2	POT1	PRDM9
SB-525334	TP53	PTEN	BMPR2	NOTCH1	PLCG1	ARID4A	BRAF	MUC16	GLI1	MYC	CCNB1	ERBB4	KDM6B	PTPRG	RYR2	PIK3CA	CACNA1C	CREBBP	CPT2	VCAM1	ITPKB	NRAS	ABCB1	PRKG1	HDAC1	TACR3	PRKCE	EPHA8	PRKAA2	CENPE	CPS1	POT1	ATP2A2	MAP3K5	SLC22A16	IKBKE	FGF23	KIF22	TNFSF11	IGF1R	PRDM9	ABCC2	CACNA1S	RB1	BPTF	APOA1	CASP8	NGF	NT5C2
SB-743921	MUC16	MYC	KRAS	BRAF	BMPR2	CREBBP	SCN7A	NOTCH1	ERBB4	KMT2D	IGF1R	PRKAA2	PDCD4	BCL2	BPTF	GRIA1	SCN1A	IKBKE	APOB	KCNB2	TNIK	HSF1	CCND3	DDX3X	CENPE	TGFB1	ASH1L	TP53	PRKG1	PRKDC	PLCG1	MAP3K5	PRKCE	NRAS	KDM3A	CYP1B1	EZH2	PCSK9	SLC22A16	VCAM1	CTSB	CASP8	CACNA1S	TIPARP	PTPRG	KDR	TRPM5	CPS1	CYP4F2
SCH-529074	TP53	BMPR2	NOTCH1	ERBB4	MUC16	KRAS	MYC	PLCG1	ARID4A	PTEN	PRKAA2	CREBBP	PTPRG	GLI1	SCN7A	BPTF	PRKG1	APOB	IGF1R	APOA1	CPS1	VCAM1	KDM6B	CENPE	RYR2	MAP3K5	CACNA1S	TNIK	BCL2	IKBKE	PDCD4	TACR3	SLC22A16	CCND3	CPT2	CASP8	PRKCE	PRKDC	ATP2A2	ITPKB	IFNAR1	ABCB1	GRIA1	TRPV4	FGF23	PIK3CA	TRPM5	PRDM9	KDM2B
SCH-79797	TP53	BMPR2	KRAS	NOTCH1	MUC16	ERBB4	MYC	BRAF	SCN7A	APOB	IGF1R	PRKAA2	BPTF	PDCD4	BCL2	ARID4A	CREBBP	KMT2D	CCND3	PTEN	TNIK	PTPRG	IKBKE	SCN1A	VCAM1	PLCG1	PRKG1	CASP8	GRIA1	APOA1	MAP3K5	CPS1	PRKDC	MTOR	TRPV4	KDM2B	CACNA1S	HSF1	CENPE	SLC22A16	GLI1	KDM6B	IFNAR1	TGFB1	DDX3X	DNASE1	ERBB2	TFPI	TRPM5
selumetinib:BRD-A02303741 (4:1 mol/mol)	TP53	BRAF	PTEN	RB1	EPHA8	KRAS	RYR2	CACNA1C	GLI1	PIK3CA	ARID4A	SMARCA4	SPHK2	KDM6B	ABCC2	POT1	EP300	ATP2A2	CCNB1	RICTOR	GSK3B	NLRP3	GRIN2A	ABCB1	EYA2	NRAS	BMPR2	ITPKB	NOTCH1	HDAC1	FGF23	PPP3CA	IDH1	FN1	PRDM9	PLCG1	BMP4	PDE2A	HDAC5	PTPRG	MCM2	NLRP1	PDXK	PTBP1	CPT2	MT-ND4	CASP8	HSPD1	TRIM24
selumetinib:decitabine (4:1 mol/mol)	TP53	PTEN	BMPR2	NOTCH1	GLI1	ARID4A	BRAF	PIK3CA	MUC16	NRAS	KDM6B	PLCG1	MYC	CACNA1C	RYR2	RB1	PTPRG	ATP2A2	CCNB1	CASP8	ERBB4	VCAM1	IKBKE	PRKCE	CREBBP	TACR3	POT1	ITPKB	FGF23	CENPE	EPHA8	SLC22A16	AR	HDAC1	PRKAA2	CPT2	TRPV4	SCN7A	ABCC2	IGF1R	PRKG1	CACNA1F	KIF22	BPTF	ABCB1	SPHK2	SCN1A	BMP4	RICTOR
selumetinib:GDC-0941 (4:1 mol/mol)	TP53	BRAF	PTEN	RB1	GLI1	RYR2	CACNA1C	EPHA8	PIK3CA	ARID4A	KDM6B	ATP2A2	BMPR2	NOTCH1	EP300	POT1	SPHK2	RICTOR	ABCC2	SMARCA4	ABCB1	CCNB1	ITPKB	GSK3B	PTPRG	PLCG1	FGF23	NRAS	BMP4	PPP3CA	PRDM9	HDAC1	CASP8	KRAS	MT-ND4	NLRP3	GRIN2A	HSPD1	VCAM1	CPT2	FN1	SLC6A5	MCM2	PDE2A	HDAC5	TFPI	TRIM24	TRPV4	EYA2
selumetinib:JQ-1 (4:1 mol/mol)	TP53	PTEN	BMPR2	NOTCH1	GLI1	ARID4A	MUC16	PIK3CA	KDM6B	MYC	PLCG1	NRAS	CACNA1C	RYR2	ERBB4	PTPRG	ATP2A2	RB1	CASP8	VCAM1	BRAF	IKBKE	CCNB1	CREBBP	SCN7A	PRKCE	TACR3	PRKAA2	ITPKB	FGF23	CENPE	IGF1R	SLC22A16	TRPV4	AR	POT1	BPTF	CPT2	HDAC1	PRKG1	CACNA1F	SCN1A	ABCB1	EPHA8	TFPI	KIF22	ABCC2	BMP4	MT-ND4
selumetinib:MK-2206 (8:1 mol/mol)	TP53	BRAF	PTEN	RB1	RYR2	GLI1	EPHA8	CACNA1C	PIK3CA	ARID4A	KDM6B	ATP2A2	SMARCA4	EP300	KRAS	SPHK2	POT1	BMPR2	ABCC2	RICTOR	CCNB1	NOTCH1	ABCB1	GSK3B	ITPKB	NRAS	FGF23	PLCG1	PTPRG	HDAC1	NLRP3	GRIN2A	BMP4	PPP3CA	PRDM9	EYA2	CASP8	FN1	MT-ND4	MCM2	HSPD1	PDE2A	HDAC5	CPT2	NLRP1	VCAM1	SLC6A5	TRIM24	IDH1
selumetinib:navitoclax (8:1 mol/mol)	TP53	BRAF	PTEN	RB1	GLI1	RYR2	CACNA1C	EPHA8	PIK3CA	ARID4A	KDM6B	BMPR2	ATP2A2	POT1	NOTCH1	SPHK2	ABCC2	SMARCA4	CCNB1	NRAS	EP300	KRAS	RICTOR	ABCB1	GSK3B	ITPKB	PLCG1	PTPRG	FGF23	HDAC1	GRIN2A	BMP4	CASP8	PRDM9	PPP3CA	NLRP3	VCAM1	CPT2	MCM2	MT-ND4	EYA2	FN1	HDAC5	PDE2A	NLRP1	AR	HSPD1	TACR3	TRPV4
selumetinib:piperlongumine (8:1 mol/mol)	TP53	BRAF	PTEN	RB1	EPHA8	RYR2	CACNA1C	KRAS	GLI1	PIK3CA	ARID4A	SMARCA4	KDM6B	SPHK2	ABCC2	POT1	ATP2A2	EP300	CCNB1	RICTOR	GSK3B	BMPR2	ABCB1	NLRP3	NRAS	GRIN2A	EYA2	NOTCH1	ITPKB	HDAC1	FGF23	PLCG1	PRDM9	PPP3CA	PTPRG	IDH1	FN1	BMP4	PDE2A	MCM2	HDAC5	NLRP1	PDXK	CPT2	PTBP1	CASP8	MT-ND4	HSPD1	TRIM24
selumetinib:PLX-4032 (8:1 mol/mol)	TP53	BRAF	PTEN	RB1	KRAS	EPHA8	RYR2	CACNA1C	GLI1	PIK3CA	ARID4A	SMARCA4	SPHK2	KDM6B	POT1	ABCC2	CCNB1	ATP2A2	EP300	RICTOR	GSK3B	NRAS	GRIN2A	EYA2	NLRP3	BMPR2	ABCB1	NOTCH1	ITPKB	HDAC1	IDH1	FGF23	PLCG1	FN1	PPP3CA	PRDM9	PDE2A	PTPRG	MCM2	HDAC5	NLRP1	BMP4	PDXK	PTBP1	CPT2	CASP8	MT-ND4	TRIM24	NTRK1
selumetinib:tretinoin (2:1 mol/mol)	TP53	BRAF	PTEN	RB1	GLI1	RYR2	CACNA1C	EPHA8	PIK3CA	ARID4A	KDM6B	BMPR2	ATP2A2	POT1	KRAS	ABCC2	SPHK2	CCNB1	NOTCH1	SMARCA4	NRAS	EP300	RICTOR	ABCB1	GSK3B	ITPKB	PLCG1	PTPRG	FGF23	HDAC1	GRIN2A	BMP4	PRDM9	CASP8	NLRP3	PPP3CA	EYA2	CPT2	MCM2	FN1	VCAM1	MT-ND4	PDE2A	HDAC5	NLRP1	AR	PTBP1	IDH1	PDXK
selumetinib:UNC0638 (4:1 mol/mol)	TP53	BRAF	PTEN	RB1	EPHA8	KRAS	RYR2	CACNA1C	GLI1	PIK3CA	ARID4A	SMARCA4	SPHK2	KDM6B	ABCC2	POT1	EP300	ATP2A2	CCNB1	RICTOR	GSK3B	GRIN2A	NLRP3	EYA2	NRAS	ABCB1	BMPR2	ITPKB	NOTCH1	HDAC1	FGF23	IDH1	PLCG1	FN1	PPP3CA	PRDM9	PDE2A	PTPRG	BMP4	MCM2	HDAC5	NLRP1	PDXK	PTBP1	CPT2	CASP8	MT-ND4	TRIM24	HSPD1
selumetinib:vorinostat (8:1 mol/mol)	TP53	BRAF	PTEN	RB1	EPHA8	RYR2	CACNA1C	GLI1	KRAS	PIK3CA	ARID4A	SMARCA4	KDM6B	SPHK2	ATP2A2	POT1	ABCC2	EP300	CCNB1	RICTOR	GSK3B	BMPR2	NRAS	ABCB1	GRIN2A	NLRP3	NOTCH1	EYA2	ITPKB	HDAC1	FGF23	PLCG1	PPP3CA	BMP4	PTPRG	PRDM9	FN1	IDH1	MCM2	HDAC5	PDE2A	NLRP1	CASP8	CPT2	PDXK	PTBP1	MT-ND4	HSPD1	TRIM24
Semagacestat	TP53	BMPR2	NOTCH1	PTEN	ERBB4	MUC16	PLCG1	ARID4A	GLI1	MYC	PTPRG	KDM6B	RYR2	CCNB1	CREBBP	VCAM1	PRKAA2	CPT2	PRKG1	PIK3CA	ITPKB	CENPE	CACNA1C	SCN7A	APOA1	ABCB1	TACR3	CPS1	BPTF	SLC22A16	ATP2A2	MAP3K5	PRKCE	IKBKE	IGF1R	CASP8	CACNA1S	FGF23	HDAC1	PRDM9	POT1	KIF22	NRAS	TRPV4	MT-ND4	TNFSF11	TNIK	TRPM5	NGF
serdemetan:SCH-529074 (1:1 mol/mol)	TP53	BMPR2	NOTCH1	ERBB4	MUC16	KRAS	MYC	PLCG1	ARID4A	PTEN	PRKAA2	CREBBP	PTPRG	SCN7A	GLI1	BPTF	APOB	PRKG1	IGF1R	APOA1	CPS1	VCAM1	CENPE	KDM6B	MAP3K5	RYR2	TNIK	CACNA1S	BCL2	IKBKE	PDCD4	CCND3	TACR3	SLC22A16	PRKDC	CASP8	CPT2	ATP2A2	PRKCE	IFNAR1	ITPKB	ABCB1	GRIA1	TRPV4	FGF23	KDM2B	SCN1A	TRPM5	PRDM9
Sgx-523	TP53	PTEN	KRAS	ERBB4	RYR2	EP300	ARID4A	BMPR2	NOTCH1	ABCB1	APOB	CPS1	APOA1	INPP5D	EPHA8	EGFR	CACNA1C	PLCG1	ROCK1	PTPRG	SLC6A5	ITPKB	PRDM9	ATP2A2	RB1	GLI1	KDM6B	MT-ND4	NOS2	BMP4	TNF	PRKACA	RICTOR	NOS1	SFRP1	CPT2	BRCA1	FGF23	GPER1	DNASE1	TNIK	NGF	CDH2	IL12B	CACNA1S	HSPD1	KIF14	TFPI	PIK3CA
SID 26681509	TP53	MYC	MUC16	PTEN	BMPR2	NRAS	CREBBP	PLCG1	BRAF	PIK3CA	ARID4A	KDM6B	PRKCE	NOTCH1	PRKAA2	GLI1	CCNB1	IKBKE	PTPRG	BCL2	ERBB4	CPT2	TACR3	HDAC1	IGF1R	SLC22A16	CPS1	PRKG1	ADAM17	VCAM1	CENPE	PSAP	BPTF	HSF1	KIF22	SCN7A	PDCD4	CACNA1C	BRCA1	MAP3K5	RB1	GIGYF2	TNFSF11	TRPM5	CASP8	GRIA1	PTBP1	CACNA1S	ITPKB
Sildenafil	TP53	MYC	MUC16	BMPR2	CREBBP	PLCG1	PTEN	ERBB4	NOTCH1	PRKAA2	NRAS	ARID4A	KDM6B	PRKCE	GLI1	PIK3CA	IGF1R	BCL2	PTPRG	IKBKE	CPT2	BPTF	PDCD4	SCN7A	PRKG1	CENPE	SLC22A16	CPS1	KRAS	TACR3	VCAM1	HDAC1	HSF1	APOA1	CCNB1	MAP3K5	GRIA1	KIF22	TNIK	PSAP	CACNA1S	TRPM5	CASP8	IFNAR1	GNA12	CCND3	BRCA1	TNFSF11	CACNA1F
Silmitasertib	TP53	BMPR2	NOTCH1	ERBB4	PTEN	PLCG1	MUC16	ARID4A	KRAS	GLI1	PTPRG	MYC	RYR2	PRKAA2	APOA1	CREBBP	KDM6B	SCN7A	CPS1	PRKG1	VCAM1	BPTF	ATP2A2	APOB	CENPE	ABCB1	IGF1R	CPT2	CACNA1S	MAP3K5	ITPKB	TACR3	CASP8	TNIK	CACNA1C	PRDM9	IKBKE	FGF23	SLC22A16	PIK3CA	CCNB1	PRKCE	MT-ND4	TRPV4	EP300	PRKDC	INPP5D	CCND3	BMP4
Simvastatin	TP53	PTEN	NOTCH1	ERBB4	BMPR2	RYR2	ARID4A	EP300	ABCB1	GLI1	KRAS	PTPRG	CACNA1C	PLCG1	ITPKB	ATP2A2	APOA1	PRDM9	KDM6B	EPHA8	MT-ND4	APOB	CPS1	SLC6A5	INPP5D	BMP4	ROCK1	RICTOR	VCAM1	RB1	FGF23	PRKACA	CPT2	TFPI	POT1	CCNB1	HSPD1	CASP8	PPP3CA	TRPV4	PIK3CA	DNASE1	NOS2	CACNA1S	NT5C2	SCN7A	IL12B	PRKG1	NGF
sirolimus:bortezomib (250:1 mol/mol)	KRAS	MUC16	BMPR2	NOTCH1	MYC	BRAF	ERBB4	TP53	SCN7A	APOB	IGF1R	PRKAA2	BCL2	KMT2D	BPTF	PDCD4	CREBBP	CCND3	TNIK	SCN1A	IKBKE	ARID4A	GRIA1	PTPRG	PRKG1	VCAM1	PLCG1	PRKDC	MAP3K5	CASP8	HSF1	CPS1	APOA1	KDM2B	TGFB1	DDX3X	MTOR	TRPV4	CENPE	SLC22A16	PTEN	CACNA1S	IFNAR1	PCSK9	ASH1L	PLCG2	ERBB2	KCNB2	TRPM5
Sitagliptin	TP53	PTEN	RYR2	ERBB4	BMPR2	ARID4A	EP300	NOTCH1	ABCB1	CACNA1C	EPHA8	PLCG1	GLI1	INPP5D	KRAS	ATP2A2	PTPRG	PRDM9	CPS1	APOA1	ITPKB	KDM6B	RB1	RICTOR	SLC6A5	BMP4	ROCK1	MT-ND4	CPT2	NOS2	PRKACA	FGF23	APOB	PIK3CA	BRCA1	NOS1	POT1	NGF	VCAM1	CACNA1S	IL12B	EGFR	CCNB1	NT5C2	PPP3CA	SPHK2	TFPI	GPER1	HSPD1
SJ-172550	TP53	MYC	PTEN	MUC16	BRAF	BMPR2	PLCG1	NRAS	CREBBP	PIK3CA	ARID4A	NOTCH1	KDM6B	GLI1	CCNB1	PRKCE	PRKAA2	PTPRG	CPT2	ERBB4	IKBKE	HDAC1	TACR3	CPS1	CACNA1C	VCAM1	PRKG1	BCL2	IGF1R	SLC22A16	CENPE	ADAM17	KIF22	PSAP	RYR2	RB1	BPTF	EPHA8	ITPKB	BRCA1	MAP3K5	TNFSF11	HSF1	CACNA1S	ABCC2	POT1	GIGYF2	SCN7A	FGF23
Skepinone-L	TP53	PTEN	BRAF	RYR2	EPHA8	EP300	CACNA1C	ARID4A	ABCB1	RB1	GLI1	NOTCH1	BMPR2	ATP2A2	RICTOR	ITPKB	POT1	CCNB1	KDM6B	PRDM9	SPHK2	PIK3CA	ABCC2	GSK3B	PTPRG	BMP4	MT-ND4	PLCG1	PPP3CA	PRKACA	NLRP3	SLC6A5	ROCK1	FGF23	NOS2	CPT2	HSPD1	ERBB4	TRIM24	SMARCA4	INPP5D	PDE2A	VCAM1	HDAC1	F2RL1	NT5C2	PDE6C	FN1	IDH1
SKI-II	TP53	PTEN	BMPR2	NOTCH1	RYR2	ARID4A	GLI1	PLCG1	CACNA1C	EPHA8	BRAF	ERBB4	KDM6B	ABCB1	EP300	PTPRG	CCNB1	PIK3CA	ITPKB	RB1	ATP2A2	CPT2	POT1	PRDM9	VCAM1	RICTOR	CPS1	FGF23	HDAC1	ABCC2	MT-ND4	APOA1	SPHK2	BMP4	SLC6A5	GSK3B	PRKG1	TACR3	CASP8	PRKACA	PRKCE	NOS2	NGF	INPP5D	NT5C2	TRPV4	BRCA1	KIF22	SLC22A16
SMER-3	TP53	KRAS	MUC16	BMPR2	NOTCH1	ERBB4	MYC	SCN7A	APOB	PRKAA2	IGF1R	BRAF	CREBBP	BPTF	BCL2	PLCG1	ARID4A	PDCD4	CCND3	PTPRG	TNIK	IKBKE	APOA1	PRKG1	PTEN	KMT2D	VCAM1	GRIA1	CPS1	PRKDC	MAP3K5	SCN1A	CASP8	CENPE	HSF1	CACNA1S	SLC22A16	GLI1	KDM2B	KDM6B	IFNAR1	TRPV4	TACR3	PRKCE	TRPM5	GNA12	PCSK9	TGFB1	HIF1A
SNS-032	KRAS	MUC16	MYC	BMPR2	BRAF	NOTCH1	ERBB4	TP53	SCN7A	PRKAA2	APOB	IGF1R	BCL2	CREBBP	PDCD4	BPTF	KMT2D	CCND3	TNIK	IKBKE	GRIA1	SCN1A	ARID4A	PTPRG	PTEN	HSF1	CASP8	PRKG1	PLCG1	VCAM1	CPS1	APOA1	PRKDC	MAP3K5	TGFB1	DDX3X	TRPV4	SLC22A16	CENPE	PCSK9	CACNA1S	KCNB2	ASH1L	KDM2B	IFNAR1	KDM6B	PRKCE	MTOR	PLCG2
SNX-2112:bortezomib (250:1 mol/mol)	MUC16	MYC	KRAS	BMPR2	NOTCH1	TP53	SCN7A	CREBBP	ERBB4	PRKAA2	BRAF	IGF1R	PDCD4	KMT2D	BCL2	BPTF	GRIA1	SCN1A	IKBKE	CCND3	TNIK	APOB	HSF1	DDX3X	CENPE	KCNB2	PLCG1	PRKG1	TGFB1	PRKCE	NRAS	MAP3K5	VCAM1	ARID4A	SLC22A16	CASP8	PTPRG	PRKDC	ASH1L	PCSK9	TRPV4	KDM3A	CACNA1S	AR	TRPM5	CPS1	TACR3	CTSB	TIPARP
Sonidegib	TP53	BMPR2	PTEN	MUC16	MYC	NOTCH1	ERBB4	PLCG1	ARID4A	GLI1	CREBBP	KDM6B	PTPRG	PRKAA2	PIK3CA	RYR2	CPT2	CPS1	PRKCE	VCAM1	APOA1	KRAS	PRKG1	CCNB1	BPTF	CACNA1C	IKBKE	TACR3	SCN7A	CENPE	SLC22A16	HDAC1	IGF1R	ITPKB	CACNA1S	MAP3K5	ABCB1	ATP2A2	NRAS	FGF23	TNIK	KIF22	CASP8	PRDM9	PDCD4	BCL2	INPP5D	BRCA1	NGF
Sotrastaurin	TP53	BMPR2	MUC16	MYC	NOTCH1	ERBB4	PLCG1	CREBBP	KRAS	PRKAA2	ARID4A	PTEN	PTPRG	SCN7A	IGF1R	GLI1	PRKG1	BPTF	BCL2	KDM6B	CENPE	PRKCE	VCAM1	PDCD4	IKBKE	SLC22A16	CPS1	TACR3	MAP3K5	CCND3	APOA1	CPT2	PIK3CA	TNIK	NRAS	CASP8	CACNA1S	IFNAR1	APOB	HSF1	GRIA1	TRPM5	GNA12	CCNB1	PRKDC	RYR2	KIF22	TRPV4	HDAC1
spautin-1	TP53	PTEN	KRAS	ERBB4	RYR2	ARID4A	BMPR2	EP300	NOTCH1	APOB	ABCB1	APOA1	CPS1	INPP5D	PLCG1	PTPRG	CACNA1C	EGFR	EPHA8	SLC6A5	PRDM9	ITPKB	ROCK1	ATP2A2	GLI1	KDM6B	MT-ND4	BMP4	NOS2	RB1	TNF	PRKACA	RICTOR	NOS1	CPT2	SFRP1	TNIK	FGF23	DNASE1	BRCA1	NGF	CACNA1S	GPER1	IL12B	VCAM1	TFPI	CDH2	HSPD1	MERTK
SR-II-138A	BRAF	KRAS	MUC16	MYC	BMPR2	SCN7A	KMT2D	ERBB4	NOTCH1	PDCD4	IGF1R	PRKAA2	CREBBP	APOB	BCL2	BPTF	GRIA1	TNIK	KCNB2	SCN1A	CCND3	ASH1L	DDX3X	HSF1	IKBKE	TGFB1	CYP1B1	MAPT	KDR	PRKDC	EZH2	CYP4F2	CTSB	PCSK9	PLCG2	KDM3A	PRKG1	MAP3K5	ERBB2	TIPARP	MKNK2	HTT	CPS1	KDM2B	CAMK2A	CASP8	CENPE	VCAM1	SLC22A16
SR1001	TP53	PTEN	BRAF	RYR2	BMPR2	NOTCH1	ARID4A	EPHA8	GLI1	CACNA1C	EP300	ABCB1	PLCG1	CCNB1	KDM6B	RB1	ITPKB	PTPRG	ATP2A2	ERBB4	POT1	PIK3CA	PRDM9	RICTOR	CPT2	ABCC2	FGF23	VCAM1	GSK3B	MT-ND4	SPHK2	HDAC1	PRKACA	SLC6A5	BMP4	CPS1	NOS2	INPP5D	NGF	ROCK1	NT5C2	TACR3	PPP3CA	JAG1	APOA1	PRKG1	TNFSF11	BRCA1	HPRT1
SR8278	TP53	KRAS	MUC16	MYC	ERBB4	BMPR2	PLCG1	CREBBP	NOTCH1	PRKAA2	APOB	SCN7A	CPS1	BPTF	BCL2	APOA1	PTEN	ARID4A	IGF1R	TNIK	PTPRG	GRIA1	PDCD4	PRKCE	IKBKE	PRKDC	KDM6B	PRKG1	HSF1	CPT2	CACNA1S	CENPE	GLI1	SFRP1	VCAM1	SLC22A16	TACR3	CCND3	INPP5D	MAP3K5	BRAF	IFNAR1	PIK3CA	HDAC1	KIF22	BRCA1	TRPM5	ASH1L	CASP8
SRT-1720	TP53	MYC	MUC16	BMPR2	PTEN	CREBBP	PLCG1	NRAS	PIK3CA	PRKAA2	NOTCH1	KDM6B	ARID4A	PRKCE	ERBB4	GLI1	IGF1R	IKBKE	CCNB1	BRAF	PTPRG	CPT2	HDAC1	BCL2	TACR3	CENPE	SLC22A16	PRKG1	VCAM1	CPS1	BPTF	PDCD4	PSAP	HSF1	SCN7A	KIF22	MAP3K5	GRIA1	ADAM17	TRPM5	CACNA1C	CACNA1S	TNFSF11	BRCA1	APOA1	CASP8	TNIK	GNA12	GIGYF2
Staurosporine	KRAS	BRAF	ERBB4	BMPR2	NOTCH1	MUC16	TP53	APOB	MYC	SCN7A	BPTF	PRKAA2	APOA1	PRKDC	TNIK	ARID4A	CPS1	PLCG1	CREBBP	PTPRG	IGF1R	CCND3	KDM2B	GRIA1	PDCD4	BCL2	PRKG1	HIF1A	CACNA1S	KMT2D	MTOR	MAP3K5	VCAM1	SCN1A	PTEN	IKBKE	ERBB2	IFNAR1	HSF1	TRPV4	CENPE	CASP8	NOTCH4	PLCG2	SFRP1	SLC22A16	DNASE1	INPP5D	ITPKB
StemRegenin 1	TP53	BMPR2	NOTCH1	PTEN	ERBB4	PLCG1	MUC16	MYC	ARID4A	GLI1	PTPRG	CREBBP	KDM6B	RYR2	PRKAA2	PRKG1	PIK3CA	VCAM1	CPS1	CPT2	PRKCE	CENPE	CCNB1	TACR3	BPTF	APOA1	SCN7A	KRAS	CACNA1C	IGF1R	SLC22A16	MAP3K5	ITPKB	IKBKE	ATP2A2	CACNA1S	ABCB1	HDAC1	FGF23	CASP8	TNIK	PRDM9	KIF22	NRAS	BCL2	NGF	PDCD4	TRPV4	IFNAR1
STF-31	MUC16	MYC	KRAS	BRAF	BMPR2	CREBBP	BCL2	ERBB4	PRKAA2	NOTCH1	PDCD4	IGF1R	KMT2D	SCN7A	APOB	BPTF	CCND3	HSF1	GRIA1	PLCG1	ASH1L	TNIK	IKBKE	PRKG1	PRKDC	DDX3X	PRKCE	TGFB1	CTSB	IFNAR1	KDR	CENPE	MAP3K5	PCSK9	KCNB2	CPS1	CYP1B1	TIPARP	SLC22A16	SCN1A	CAMK2A	PTPRG	GNA12	VCAM1	CACNA1S	MKNK2	KDM2B	NRAS	EZH2
SZ4TA2	TP53	PTEN	BMPR2	NOTCH1	PLCG1	ERBB4	ARID4A	GLI1	MUC16	RYR2	KDM6B	PTPRG	CCNB1	MYC	CACNA1C	PIK3CA	CPT2	VCAM1	ABCB1	ITPKB	CREBBP	PRKG1	ATP2A2	CPS1	TACR3	PRKAA2	CENPE	EPHA8	APOA1	PRKCE	PRDM9	HDAC1	POT1	FGF23	BRAF	MAP3K5	SLC22A16	CACNA1S	IKBKE	BPTF	KIF22	CASP8	EP300	SCN7A	TNFSF11	ABCC2	NGF	IGF1R	MT-ND4
Tacedinaline	TP53	BMPR2	MUC16	ERBB4	NOTCH1	MYC	KRAS	PTEN	PLCG1	ARID4A	CREBBP	PRKAA2	PTPRG	SCN7A	GLI1	BPTF	APOA1	KDM6B	IGF1R	CPS1	VCAM1	PRKG1	APOB	PDCD4	IKBKE	PRKCE	CENPE	SLC22A16	TNIK	CPT2	MAP3K5	BCL2	CACNA1S	TACR3	CASP8	PIK3CA	GRIA1	CCND3	PRKDC	RYR2	ITPKB	ATP2A2	TRPV4	TRPM5	IFNAR1	HSF1	FGF23	KIF22	CCNB1
Tacrolimus	TP53	KRAS	ERBB4	BMPR2	NOTCH1	MUC16	PTEN	APOB	ARID4A	PLCG1	APOA1	PTPRG	CPS1	MYC	SCN7A	BPTF	PRKAA2	RYR2	GLI1	ABCB1	TNIK	VCAM1	INPP5D	KDM6B	PRKG1	PRKDC	CACNA1S	CREBBP	ITPKB	CPT2	PRDM9	ATP2A2	HIF1A	MAP3K5	MT-ND4	SLC6A5	EP300	IGF1R	IKBKE	CCND3	CASP8	NGF	FGF23	KDM2B	CENPE	TRPV4	GRIA1	TACR3	SLC22A16
Tandutinib	TP53	MYC	MUC16	KRAS	CREBBP	BMPR2	PLCG1	ERBB4	PRKAA2	BCL2	PDCD4	IGF1R	NRAS	PRKCE	BPTF	IKBKE	SCN7A	HSF1	GRIA1	CPS1	NOTCH1	KDM6B	PTEN	ARID4A	APOA1	TNIK	CPT2	PTPRG	PRKG1	CENPE	PIK3CA	APOB	SLC22A16	HDAC1	TACR3	PSAP	KDR	GLI1	PRKDC	CACNA1S	MAP3K5	CCND3	VCAM1	HTT	ASH1L	KIF22	IFNAR1	TRPM5	APC
tanespimycin:bortezomib (250:1 mol/mol)	TP53	NOTCH1	BMPR2	ERBB4	MUC16	KRAS	MYC	SCN7A	PTEN	ARID4A	IGF1R	APOB	PRKAA2	BPTF	PTPRG	CCND3	CASP8	IKBKE	VCAM1	PDCD4	SCN1A	BRAF	CREBBP	TNIK	BCL2	PLCG1	GLI1	PRKG1	TRPV4	MTOR	APOA1	MAP3K5	KDM6B	KMT2D	CPS1	ITPKB	SLC22A16	GRIA1	TFPI	CACNA1S	DNASE1	PRKDC	CENPE	KDM2B	ABCB1	ATP2A2	MT-ND4	HSF1	TRPM5
tanespimycin:gemcitabine (1:1 mol/mol)	MUC16	KRAS	BRAF	MYC	BMPR2	ERBB4	CREBBP	KMT2D	SCN7A	NOTCH1	BCL2	PRKAA2	IGF1R	PDCD4	APOB	BPTF	GRIA1	CCND3	HSF1	TNIK	ASH1L	DDX3X	IKBKE	SCN1A	KCNB2	TGFB1	CYP1B1	PRKDC	CTSB	PRKG1	KDR	PCSK9	CENPE	MAP3K5	PLCG1	EZH2	MAPT	PRKCE	TIPARP	IFNAR1	CPS1	MKNK2	SLC22A16	CAMK2A	CYP4F2	VCAM1	KDM2B	CACNA1S	CASP8
TG-100-115	TP53	PTEN	BMPR2	ERBB4	NOTCH1	ARID4A	RYR2	PLCG1	GLI1	CACNA1C	ABCB1	PTPRG	EP300	KDM6B	CPS1	EPHA8	KRAS	APOA1	INPP5D	ATP2A2	PRDM9	CPT2	ITPKB	PIK3CA	SLC6A5	FGF23	RB1	VCAM1	BMP4	MT-ND4	RICTOR	BRCA1	NOS2	CACNA1S	APOB	CCNB1	PRKG1	NGF	HDAC1	ROCK1	PRKACA	MUC16	MYC	TACR3	POT1	PRKCE	TNIK	BPTF	NT5C2
Thalidomide	TP53	PTEN	ERBB4	BMPR2	NOTCH1	RYR2	ARID4A	EP300	PLCG1	KRAS	ABCB1	GLI1	CACNA1C	PTPRG	APOA1	KDM6B	EPHA8	CPS1	ATP2A2	ITPKB	INPP5D	PRDM9	RB1	SLC6A5	CPT2	APOB	MT-ND4	BMP4	PIK3CA	RICTOR	FGF23	ROCK1	VCAM1	NOS2	PRKACA	CACNA1S	CCNB1	BRCA1	POT1	NGF	TNIK	PRKG1	TRPV4	NT5C2	TFPI	CASP8	BPTF	DNASE1	IL12B
Tigecycline	TP53	BMPR2	PTEN	ERBB4	KRAS	NOTCH1	MYC	PLCG1	ARID4A	MUC16	PTPRG	PRKAA2	GLI1	KDM6B	CPS1	CREBBP	APOA1	RYR2	APOB	SCN7A	BPTF	PRKCE	VCAM1	CPT2	PRKG1	PIK3CA	TNIK	IKBKE	PDCD4	ABCB1	ITPKB	ATP2A2	CACNA1C	CACNA1S	SLC22A16	IGF1R	TACR3	CASP8	MAP3K5	TRPV4	BCL2	PRDM9	INPP5D	FGF23	CENPE	HDAC1	CCND3	NGF	MT-ND4
Tivantinib	MUC16	KRAS	MYC	TP53	BMPR2	ERBB4	NOTCH1	BRAF	SCN7A	CREBBP	PRKAA2	IGF1R	BCL2	APOB	PDCD4	BPTF	KMT2D	CCND3	PLCG1	TNIK	GRIA1	IKBKE	PRKG1	ARID4A	HSF1	PTPRG	PRKDC	MAP3K5	SCN1A	APOA1	VCAM1	CPS1	CENPE	CASP8	SLC22A16	IFNAR1	CACNA1S	KDM2B	DDX3X	PRKCE	TGFB1	ASH1L	PCSK9	GNA12	TRPM5	KDM6B	TACR3	TRPV4	CTSB
Tosedostat	TP53	KRAS	PTEN	ERBB4	BMPR2	NOTCH1	RYR2	ARID4A	EP300	APOB	ABCB1	APOA1	PLCG1	CPS1	INPP5D	PTPRG	PRDM9	ATP2A2	GLI1	ITPKB	SLC6A5	CACNA1C	ROCK1	MT-ND4	KDM6B	BMP4	EPHA8	EGFR	TNIK	PRKACA	RICTOR	CACNA1S	CPT2	NOS2	VCAM1	FGF23	DNASE1	TNF	IL12B	NGF	SCN7A	SFRP1	BPTF	TFPI	HIF1A	HSPD1	TRPV4	PRKG1	NT5C2
tretinoin:carboplatin (2:1 mol/mol)	TP53	PTEN	BMPR2	NOTCH1	ERBB4	ARID4A	RYR2	PLCG1	GLI1	PTPRG	CACNA1C	KDM6B	ABCB1	EP300	ATP2A2	ITPKB	CCNB1	VCAM1	CPT2	PIK3CA	EPHA8	APOA1	MUC16	PRDM9	CPS1	FGF23	MT-ND4	PRKG1	POT1	INPP5D	RB1	RICTOR	SLC6A5	BMP4	TACR3	CACNA1S	CASP8	HDAC1	MAP3K5	CENPE	BPTF	PRKAA2	SCN7A	NT5C2	TRPV4	NGF	SLC22A16	ABCC2	PRKCE
tretinoin:navitoclax (4:1 mol/mol)	TP53	NOTCH1	BMPR2	ERBB4	KRAS	MUC16	SCN7A	PTEN	ARID4A	APOB	PLCG1	PTPRG	BPTF	GLI1	MYC	PRKAA2	APOA1	VCAM1	IGF1R	CREBBP	PRKG1	MAP3K5	CPS1	PRKDC	TNIK	SCN1A	CENPE	CACNA1S	CASP8	ITPKB	IKBKE	ABCB1	HIF1A	KDM6B	ATP2A2	RYR2	PDCD4	CCND3	TRPV4	GRIA1	MT-ND4	SLC22A16	KDM2B	TFPI	TACR3	FGF23	PRDM9	MTOR	CPT2
Triazolothiadiazine	MUC16	KRAS	MYC	BRAF	BMPR2	ERBB4	NOTCH1	CREBBP	SCN7A	KMT2D	BCL2	PRKAA2	IGF1R	PDCD4	BPTF	APOB	GRIA1	CCND3	HSF1	TNIK	IKBKE	DDX3X	SCN1A	ASH1L	KCNB2	TGFB1	PRKDC	PRKG1	CYP1B1	PLCG1	CTSB	CENPE	MAP3K5	PCSK9	PRKCE	KDR	IFNAR1	SLC22A16	CPS1	TIPARP	VCAM1	EZH2	PTPRG	CASP8	CAMK2A	MAPT	MKNK2	CACNA1S	KDM2B
Trifluoperazine	TP53	MYC	MUC16	BMPR2	PTEN	PLCG1	CREBBP	NRAS	PRKAA2	PIK3CA	KDM6B	PRKCE	ARID4A	ERBB4	NOTCH1	GLI1	IKBKE	IGF1R	CPT2	PTPRG	HDAC1	BCL2	CCNB1	TACR3	CENPE	CPS1	SLC22A16	PRKG1	PDCD4	BPTF	BRAF	VCAM1	PSAP	HSF1	SCN7A	KIF22	MAP3K5	GRIA1	APOA1	ADAM17	CACNA1C	BRCA1	CACNA1S	TRPM5	TNIK	TNFSF11	CASP8	GIGYF2	CACNA1F
Triptolide	MUC16	MYC	KRAS	BRAF	BMPR2	SCN7A	NOTCH1	CREBBP	KMT2D	IGF1R	PRKAA2	ERBB4	PDCD4	BPTF	SCN1A	BCL2	GRIA1	KCNB2	IKBKE	DDX3X	TNIK	KDM3A	HSF1	TGFB1	APOB	CCND3	CENPE	ASH1L	TP53	NRAS	AR	MAP3K5	EZH2	PRKG1	CYP4F2	PRKCE	TRPV4	PRKDC	CYP1B1	SLC22A16	PCSK9	PLCG1	CASP8	VCAM1	MAPT	TRPM5	HTT	CACNA1S	EGFR
Turofexorate isopropyl	TP53	ERBB4	BMPR2	NOTCH1	PTEN	KRAS	ARID4A	PLCG1	RYR2	MUC16	PTPRG	GLI1	APOB	APOA1	CPS1	ABCB1	KDM6B	ITPKB	EP300	ATP2A2	INPP5D	VCAM1	SCN7A	MYC	BPTF	CPT2	PRDM9	CACNA1C	PRKAA2	PRKG1	CACNA1S	TNIK	MT-ND4	SLC6A5	FGF23	CREBBP	BMP4	PRKDC	MAP3K5	NGF	CASP8	TACR3	PIK3CA	TRPV4	HIF1A	CCNB1	IKBKE	CENPE	SLC22A16
UNC0321	TP53	PTEN	BMPR2	NOTCH1	PLCG1	ARID4A	RYR2	ERBB4	GLI1	KDM6B	CACNA1C	PTPRG	ABCB1	EPHA8	PIK3CA	MYC	CPT2	CCNB1	BRAF	CPS1	ITPKB	EP300	ATP2A2	MUC16	PRDM9	VCAM1	HDAC1	FGF23	APOA1	PRKG1	CREBBP	TACR3	PRKCE	POT1	INPP5D	RB1	PRKAA2	CACNA1S	BRCA1	NGF	RICTOR	SLC6A5	CENPE	MT-ND4	ABCC2	NOS2	BMP4	MAP3K5	KIF22
UNC0638:navitoclax (1:1 mol/mol)	TP53	KRAS	ERBB4	BMPR2	NOTCH1	MUC16	APOB	BRAF	PTEN	SCN7A	ARID4A	MYC	APOA1	PLCG1	PTPRG	BPTF	PRKAA2	CPS1	TNIK	PRKDC	VCAM1	PRKG1	CREBBP	CACNA1S	GLI1	IGF1R	ABCB1	CCND3	HIF1A	MAP3K5	ITPKB	KDM2B	KDM6B	GRIA1	IKBKE	CASP8	TRPV4	RYR2	PDCD4	SCN1A	MT-ND4	MTOR	ATP2A2	INPP5D	TFPI	CENPE	DNASE1	SLC6A5	PRDM9
VAF-347	TP53	PTEN	BMPR2	ERBB4	NOTCH1	ARID4A	PLCG1	RYR2	GLI1	KDM6B	PTPRG	CACNA1C	ABCB1	CPS1	KRAS	APOA1	EPHA8	PIK3CA	CPT2	EP300	ATP2A2	ITPKB	PRDM9	MYC	INPP5D	MUC16	RB1	VCAM1	FGF23	CCNB1	SLC6A5	HDAC1	PRKCE	PRKG1	MT-ND4	BRCA1	CACNA1S	BMP4	PRKAA2	RICTOR	TACR3	BPTF	APOB	NOS2	CREBBP	NGF	TNIK	POT1	CASP8
Valdecoxib	TP53	PTEN	BMPR2	NOTCH1	PLCG1	ARID4A	ERBB4	GLI1	RYR2	MUC16	KDM6B	PTPRG	MYC	CACNA1C	CCNB1	PIK3CA	CPT2	ABCB1	VCAM1	ITPKB	CPS1	CREBBP	ATP2A2	PRKG1	PRKAA2	APOA1	EPHA8	PRKCE	TACR3	PRDM9	HDAC1	FGF23	CENPE	SLC22A16	POT1	IKBKE	BPTF	CASP8	MAP3K5	EP300	CACNA1S	RB1	SCN7A	KIF22	MT-ND4	NGF	TRPV4	INPP5D	SLC6A5
Vandetanib	TP53	PTEN	ERBB4	KRAS	NOTCH1	RYR2	EP300	BMPR2	ARID4A	ABCB1	APOB	APOA1	ITPKB	EGFR	PTPRG	CACNA1C	SLC6A5	ROCK1	MT-ND4	CPS1	EPHA8	ATP2A2	RB1	GLI1	PRDM9	BMP4	INPP5D	KDM6B	PRKACA	PLCG1	RICTOR	MTOR	DNASE1	TNF	TFPI	NOS2	HSPD1	TRPV4	PPP3CA	FGF23	VCAM1	MERTK	TNIK	GATA4	SCN7A	CASP8	CDH2	NGF	ANO1
Vemurafenib	TP53	PTEN	BRAF	RYR2	NOTCH1	BMPR2	ARID4A	EPHA8	GLI1	EP300	CACNA1C	ABCB1	CCNB1	ITPKB	PLCG1	RB1	POT1	KDM6B	ATP2A2	PTPRG	RICTOR	ERBB4	PRDM9	PIK3CA	ABCC2	MT-ND4	CPT2	GSK3B	VCAM1	FGF23	SPHK2	BMP4	PRKACA	SLC6A5	HDAC1	PPP3CA	NOS2	ROCK1	JAG1	NT5C2	INPP5D	PDE2A	NLRP3	NGF	TNFSF11	CPS1	TACR3	CASP8	TRIM24
VER-155008	TP53	MUC16	MYC	BMPR2	NOTCH1	PLCG1	ERBB4	CREBBP	PTEN	PRKAA2	ARID4A	IGF1R	PTPRG	SCN7A	GLI1	NRAS	PRKCE	KDM6B	PRKG1	BCL2	KRAS	BPTF	IKBKE	CENPE	VCAM1	PDCD4	SLC22A16	PIK3CA	TACR3	MAP3K5	CPS1	CPT2	CASP8	CCND3	HSF1	TNIK	TRPM5	APOA1	CCNB1	GRIA1	IFNAR1	CACNA1S	HDAC1	KIF22	GNA12	TRPV4	SCN1A	CACNA1F	ITPKB
Vorapaxar	TP53	MYC	MUC16	BMPR2	PTEN	CREBBP	PLCG1	NRAS	NOTCH1	ARID4A	PIK3CA	PRKAA2	KDM6B	PRKCE	ERBB4	GLI1	CCNB1	IKBKE	PTPRG	IGF1R	TACR3	CPT2	BCL2	CENPE	SLC22A16	PRKG1	VCAM1	BPTF	BRAF	SCN7A	HDAC1	CPS1	PDCD4	HSF1	MAP3K5	KIF22	PSAP	GRIA1	TRPM5	CASP8	CACNA1S	TNFSF11	ADAM17	CACNA1C	TNIK	APOA1	GNA12	CACNA1F	ITPKB
vorinostat:carboplatin (1:1 mol/mol)	TP53	MUC16	BMPR2	MYC	NOTCH1	ERBB4	PLCG1	KRAS	CREBBP	PRKAA2	ARID4A	PTEN	SCN7A	IGF1R	PTPRG	BCL2	BPTF	PRKG1	GLI1	PDCD4	CENPE	VCAM1	KDM6B	IKBKE	PRKCE	SLC22A16	CPS1	MAP3K5	CCND3	TACR3	APOA1	APOB	TNIK	CASP8	CACNA1S	IFNAR1	GRIA1	CPT2	HSF1	PIK3CA	NRAS	TRPM5	PRKDC	GNA12	SCN1A	TRPV4	KIF22	ITPKB	CCNB1
vorinostat:navitoclax (4:1 mol/mol)	TP53	BMPR2	MUC16	NOTCH1	ERBB4	KRAS	MYC	SCN7A	PRKAA2	IGF1R	CREBBP	BPTF	APOB	ARID4A	PLCG1	PTEN	PTPRG	BCL2	PDCD4	CCND3	IKBKE	APOA1	VCAM1	PRKG1	TNIK	CASP8	GLI1	CPS1	MAP3K5	GRIA1	SCN1A	CENPE	KDM6B	PRKDC	BRAF	KMT2D	SLC22A16	CACNA1S	HSF1	TRPV4	TACR3	PRKCE	IFNAR1	TRPM5	KDM2B	GNA12	ITPKB	PCSK9	ATP2A2
VU0155056	TP53	BMPR2	MUC16	PTEN	MYC	PLCG1	NOTCH1	ERBB4	ARID4A	CREBBP	GLI1	KDM6B	PTPRG	PIK3CA	PRKAA2	CCNB1	CPT2	NRAS	PRKCE	VCAM1	PRKG1	RYR2	TACR3	CENPE	CPS1	IKBKE	CACNA1C	HDAC1	IGF1R	SLC22A16	BPTF	APOA1	MAP3K5	SCN7A	ITPKB	CACNA1S	KIF22	FGF23	ATP2A2	ABCB1	CASP8	BRAF	TNFSF11	PRDM9	TRPM5	BCL2	TNIK	POT1	CACNA1F
WZ4002	TP53	PTEN	KRAS	ERBB4	EP300	RYR2	APOB	ARID4A	NOTCH1	BMPR2	EGFR	ABCB1	APOA1	CPS1	INPP5D	ROCK1	TNF	SLC6A5	ITPKB	PTPRG	MT-ND4	EPHA8	PRDM9	CACNA1C	BRAF	PRKACA	ATP2A2	BMP4	RB1	NOS2	PLCG1	MTOR	KDM6B	CDH2	DNASE1	RICTOR	TNIK	MERTK	GLI1	NOS1	ANO1	GPER1	SFRP1	HSPD1	NGF	GATA4	TFPI	FGF23	IL12B
WZ8040	TP53	KRAS	ERBB4	BMPR2	NOTCH1	APOB	MUC16	PTEN	ARID4A	SCN7A	APOA1	PTPRG	PLCG1	BRAF	CPS1	BPTF	TNIK	PRKAA2	MYC	ABCB1	VCAM1	IGF1R	PRKDC	MTOR	GLI1	PRKG1	RYR2	KDM2B	CACNA1S	ITPKB	CCND3	MAP3K5	CASP8	KDM6B	ATP2A2	MT-ND4	SLC6A5	HIF1A	INPP5D	PRDM9	TRPV4	IKBKE	DNASE1	EP300	TFPI	CREBBP	ERBB2	NOTCH4	SCN1A
YL54	TP53	MYC	MUC16	NRAS	PTEN	CREBBP	BMPR2	PLCG1	PIK3CA	PRKCE	PRKAA2	KDM6B	ARID4A	BCL2	IKBKE	BRAF	GLI1	IGF1R	NOTCH1	ADAM17	CCNB1	TACR3	HSF1	SLC22A16	CPT2	EGFR	PSAP	HDAC1	ERBB4	PTPRG	BPTF	PDCD4	CPS1	SCN7A	CENPE	PRKG1	VCAM1	GRIA1	KIF22	HTT	BRCA1	GIGYF2	TRPM5	MAP3K5	EZH2	TNIK	CASP8	PTBP1	HCN4
Zebularine	TP53	MYC	PTEN	BRAF	MUC16	BMPR2	PLCG1	PIK3CA	NRAS	CREBBP	ARID4A	KDM6B	GLI1	PRKCE	NOTCH1	CCNB1	PRKAA2	PTPRG	CPT2	HDAC1	IKBKE	CACNA1C	ERBB4	RB1	TACR3	CPS1	VCAM1	EPHA8	ADAM17	RYR2	BCL2	SLC22A16	PSAP	PRKG1	BRCA1	IGF1R	KIF22	CENPE	BPTF	ABCC2	ITPKB	PTBP1	HSF1	FN1	TNFSF11	PDCD4	GIGYF2	FGF23	MAP3K5
[truncated: 1 more columns]
